# Supplementary material for: Common and mutation specific phenotypes of KRAS and BRAF mutations in colorectal cancer cells revealed by integrative -omics analysis
Source: J Exp Clin Cancer Res. 2021 Jul 7;40:225. doi: 10.1186/s13046-021-02025-2 (PMC8265010; doi:10.1186/s13046-021-02025-2)
Supplement: Supplementary file 2 — Additional file 2:Supplementary Table 1. . Primers used for isogenic cell model generation and validation. List of primers for generating isogenic cell models for different KRAS and BRAF mutations using rAAV mediated genome editing (2 A). Primers for validations by Sanger sequencing for presence of mutations of interest of KRAS and BRAF (2B) and the validation results (2 C). Supplementary Table 2. Differentially Expressed Genes (DEGs) in KRAS and BRAF isogenic cell models. Differentially expressed genes (DEGs) with ㅣlog2 FCㅣ > 1 and FDR ≤ 0.05 from comparisons of RKO cells with KRAS G12C/D/V/G13D to wildtype (2 A, C, E, G) or BRAF V600E (2B, D, F, H) and HCT116 BRAF V600E to HCT116 (2I) or HCT116 KRAS WT (2 J). FDR, False Discovery Rate; log2FC, log2 transformed fold change of gene expression. Supplementary Table 3. Differentially Expressed Genes (DEGs) from overlapped Venn regions (Supplementary Fig. 5 A-D and F) and their trend of expression in the transcriptome datasets with logFC values. Differentially expressed genes (DEGs) with ㅣlog2 FCㅣ > 1 and FDR ≤ 0.05 from comparisons of RKO cells with KRAS G12C/D/V and G13D to wildtype or BRAF V600E were identified in the overlapped regions of the Venn diagramme analysis (Supplementary Fig. 5 A-D and F, Additional File 1).The “Trend of expressions” were determined as all negative, negative log2FC value in both of the comparisons; all positive, positive log2FC value in both of the comparisons and mixed, negative and positive log2FC value in one or another. Here, FDR, False Discovery Rate; log2FC, log2 transformed fold change of gene expression. Supplementary Table 4. Expression status of Differentially Expressed Genes (DEGs) from KRAS and BRAF isogenic cell models in TCGA CRC samples harboring different KRAS mutations. The representations of DEGs from our transcriptome datasets into TCGA transcriptome datasets of colon and rectum samples harboring KRAS G12/C/D/V/13D mutation in comparisons to samples with no mutations in [file 13046_2021_2025_MOESM2_ESM.zip › Supplementary Table 2 TS 20200526.xlsx]

## Sheet: G12C_V600E
Supplementary Table 2A: Transcripts with significantly different expression level in RKO KRAS G12C as compared to RKO BRAF V600E.
Gene Name	hgnc_symbol	FDR	Log2FC
ENSG00000261612	SUB1P3	0.0495751	1.85381
ENSG00000144730	IL17RD	0.0491244	1.01923
ENSG00000258088		0.0490536	6.11182
ENSG00000016391	CHDH	0.0485434	-1.20325
ENSG00000286214		0.0475159	2.64839
ENSG00000165731	RET	0.0462628	4.50853
ENSG00000276259		0.0453955	-1.39429
ENSG00000225434	LINC01504	0.0445486	2.77401
ENSG00000167779	IGFBP6	0.0444597	2.51423
ENSG00000258245	RPL10P13	0.0443755	6.1993
ENSG00000155366	RHOC	0.0441476	1.59125
ENSG00000230228	H3P1	0.0440302	-4.1555
ENSG00000188897		0.0432714	2.08656
ENSG00000249743		0.0431644	4.30669
ENSG00000188282	RUFY4	0.0430986	-1.85381
ENSG00000183486	MX2	0.0427249	6.5444
ENSG00000253190		0.0421722	-1.2658
ENSG00000138621	PPCDC	0.0420825	-1.00946
ENSG00000171606	ZNF274	0.0411438	2.54342
ENSG00000185046	ANKS1B	0.0409864	1.0268
ENSG00000228262	LINC01320	0.0409566	4.39795
ENSG00000157227	MMP14	0.0404124	4.15755
ENSG00000156587	UBE2L6	0.0402038	1.21572
ENSG00000213693	SEC14L1P1	0.0401343	-1.18228
ENSG00000131781	FMO5	0.0378056	3.78151
ENSG00000254682		0.0377478	1.88326
ENSG00000133805	AMPD3	0.0376894	2.9743
ENSG00000148671	ADIRF	0.0368733	2.02817
ENSG00000247213	LINC01498	0.0361192	2.51542
ENSG00000198542	ITGBL1	0.0360485	2.85325
ENSG00000262227		0.0359548	2.42488
ENSG00000164938	TP53INP1	0.0358826	1.01083
ENSG00000172602	RND1	0.0355301	-1.30757
ENSG00000049249	TNFRSF9	0.0355051	5.62967
ENSG00000158246	TENT5B	0.0354837	-3.43157
ENSG00000257497		0.0348977	1.58473
ENSG00000182308	DCAF4L1	0.0347985	3.38013
ENSG00000119698	PPP4R4	0.0336158	-1.09416
ENSG00000107147	KCNT1	0.032776	3.55373
ENSG00000162591	MEGF6	0.0326426	1.26996
ENSG00000224843	LINC00240	0.0322393	-1.15111
ENSG00000141068	KSR1	0.0321616	-1.0495
ENSG00000172794	RAB37	0.0320009	1.97813
ENSG00000182809	CRIP2	0.0319737	2.04708
ENSG00000242294	STAG3L5P	0.0317228	-1.24508
ENSG00000017483	SLC38A5	0.0308489	1.62744
ENSG00000137501	SYTL2	0.0302701	1.70448
ENSG00000100014	SPECC1L	0.0300448	-1.02869
ENSG00000241280		0.0295375	1.84685
ENSG00000231064		0.0282384	2.82982
ENSG00000258461		0.0279158	2.21737
ENSG00000132718	SYT11	0.027548	3.51122
ENSG00000251893		0.0272227	5.98064
ENSG00000246090		0.027216	1.04618
ENSG00000179933	C14orf119	0.0270562	1.14539
ENSG00000167772	ANGPTL4	0.0264981	5.61127
ENSG00000234498	RPL13AP20	0.0263325	-1.93235
ENSG00000274015		0.0263151	1.94723
ENSG00000272668		0.0260905	2.54427
ENSG00000241170		0.0257521	1.87194
ENSG00000110888	CAPRIN2	0.0256802	2.57986
ENSG00000255857	PXN-AS1	0.0253403	-1.8229
ENSG00000237438	CECR7	0.0252371	-1.38757
ENSG00000118985	ELL2	0.0251528	1.3563
ENSG00000165959	CLMN	0.025	1.2282
ENSG00000166598	HSP90B1	0.0242834	1.10589
ENSG00000261889		0.0241183	-1.2466
ENSG00000258077		0.0240275	6.79452
ENSG00000116954	RRAGC	0.0238821	1.09273
ENSG00000106034	CPED1	0.0236495	6.6256
ENSG00000203799	CCDC162P	0.0236134	1.58018
ENSG00000261083	LINC02516	0.0232446	5.1372
ENSG00000279766		0.0227349	2.1523
ENSG00000123297	TSFM	0.0226526	-1.14857
ENSG00000273186		0.022417	-1.5739
ENSG00000260549	MT1L	0.0222548	4.16515
ENSG00000147065	MSN	0.0220804	3.55307
ENSG00000262580		0.0217738	1.26111
ENSG00000073712	FERMT2	0.0217547	3.60819
ENSG00000255202		0.021451	2.71323
ENSG00000161270	NPHS1	0.0214246	2.70218
ENSG00000204677	FAM153CP	0.0212161	2.66301
ENSG00000121440	PDZRN3	0.0209879	2.36177
ENSG00000155886	SLC24A2	0.020964	4.8508
ENSG00000120658	ENOX1	0.020781	3.48386
ENSG00000171931	FBXW10	0.0206977	3.67131
ENSG00000265641	MIR3929	0.0205733	-4.94339
ENSG00000268471	MIR4453HG	0.0205047	-1.35262
ENSG00000091986	CCDC80	0.0204122	1.51867
ENSG00000272551		0.0197041	3.18746
ENSG00000227053	MUC12-AS1	0.0195319	3.82083
ENSG00000137434	C6orf52	0.0188144	1.4696
ENSG00000247675	LRP4-AS1	0.0185749	2.0647
ENSG00000235821	IFITM4P	0.0184715	2.67781
ENSG00000035499	DEPDC1B	0.0183128	-1.14264
ENSG00000180917	CMTR2	0.0183055	1.67757
ENSG00000140678	ITGAX	0.0181305	3.246
ENSG00000166140	ZFYVE19	0.0180238	1.00134
ENSG00000166153	DEPDC4	0.017774	-1.24408
ENSG00000249096	LINC02362	0.017479	2.36888
ENSG00000231613		0.0172862	2.30122
ENSG00000253741	LNCOC1	0.0172827	-1.4115
ENSG00000270885	RASL10B	0.0170777	1.00598
ENSG00000204622	HLA-J	0.0167907	1.69026
ENSG00000170653	ATF7	0.0166038	1.3107
ENSG00000254681	PKD1P5	0.0163605	-1.01795
ENSG00000008226	DLEC1	0.016337	2.7089
ENSG00000163359	COL6A3	0.0163099	5.84815
ENSG00000139800	ZIC5	0.0161999	-1.31342
ENSG00000184254	ALDH1A3	0.0161624	4.71487
ENSG00000178462	TUBAL3	0.0155103	6.40443
ENSG00000272777		0.0149665	-2.73379
ENSG00000247596	TWF2	0.0149281	1.46194
ENSG00000183760	ACP7	0.014907	2.72612
ENSG00000204632	HLA-G	0.014541	1.32298
ENSG00000157045	NTAN1	0.0145023	1.45073
ENSG00000233532	LINC00460	0.0144695	4.279
ENSG00000147251	DOCK11	0.0142112	1.28064
ENSG00000146232	NFKBIE	0.0141382	1.48665
ENSG00000066697	MSANTD3	0.0141018	1.31345
ENSG00000222047	C10orf55	0.014027	2.55461
ENSG00000137767	SQOR	0.0139569	1.05333
ENSG00000128694	OSGEPL1	0.0135692	1.09546
ENSG00000222898	RN7SKP97	0.0135395	2.93815
ENSG00000183963	SMTN	0.0132856	1.8957
ENSG00000164744	SUN3	0.0130896	6.52652
ENSG00000253893	FAM85B	0.0127176	1.50438
ENSG00000237238	BMS1P10	0.0126934	5.12464
ENSG00000232855		0.0126529	2.6344
ENSG00000142233	NTN5	0.0126458	2.15077
ENSG00000174776	WDR49	0.0125895	4.32497
ENSG00000148082	SHC3	0.0125687	1.30856
ENSG00000120820	GLT8D2	0.0123972	2.29275
ENSG00000134508	CABLES1	0.0123699	-1.51153
ENSG00000133138	TBC1D8B	0.012366	1.28799
ENSG00000149782	PLCB3	0.0122593	1.25804
ENSG00000184305	CCSER1	0.0121297	2.39466
ENSG00000163131	CTSS	0.0119896	4.13214
ENSG00000124160	NCOA5	0.0119595	-1.00865
ENSG00000002746	HECW1	0.0119521	2.55813
ENSG00000111181	SLC6A12	0.0112767	3.07001
ENSG00000178187	ZNF454	0.0111203	2.46626
ENSG00000156804	FBXO32	0.0109947	1.24262
ENSG00000135899	SP110	0.0107334	1.76045
ENSG00000171621	SPSB1	0.0103533	1.59242
ENSG00000234902		0.010353	5.17556
ENSG00000236780	LINC01829	0.010289	3.69292
ENSG00000242021		0.0101613	2.5757
ENSG00000232053		0.0100794	5.08687
ENSG00000147324	MFHAS1	0.0100776	1.0075
ENSG00000101871	MID1	0.0100683	3.24055
ENSG00000023909	GCLM	0.0100023	1.99015
ENSG00000213073		0.00982709	-1.35221
ENSG00000123453	SARDH	0.00973716	-1.6694
ENSG00000091513	TF	0.00968765	2.66875
ENSG00000198855	FICD	0.00968147	-1.04868
ENSG00000130208	APOC1	0.00966467	1.87794
ENSG00000069493	CLEC2D	0.00948503	1.21155
ENSG00000154721	JAM2	0.00910934	2.71918
ENSG00000201428	RN7SKP71	0.00908552	1.33558
ENSG00000119953	SMNDC1	0.0090678	1.66265
ENSG00000105696	TMEM59L	0.00902563	2.8516
ENSG00000152952	PLOD2	0.0090129	-2.33129
ENSG00000228242		0.00899585	2.2826
ENSG00000107159	CA9	0.00896311	6.45597
ENSG00000122786	CALD1	0.00894745	-1.47228
ENSG00000183718	TRIM52	0.00845324	1.04944
ENSG00000137871	ZNF280D	0.00834233	-1.15502
ENSG00000121552	CSTA	0.00833996	-2.2898
ENSG00000120913	PDLIM2	0.00805214	1.80846
ENSG00000196747	H2AC13	0.00795051	-1.05497
ENSG00000251059		0.00772716	4.57792
ENSG00000234405		0.00765801	3.38965
ENSG00000241316	SUCLG2-AS1	0.0075182	2.17675
ENSG00000169994	MYO7B	0.00743434	4.08359
ENSG00000106006	HOXA6	0.00710782	-1.52161
ENSG00000185037	ZNF733P	0.00695691	4.1842
ENSG00000103647	CORO2B	0.00688773	3.30395
ENSG00000185250	PPIL6	0.00680774	1.156
ENSG00000167065	DUSP18	0.00674049	1.25602
ENSG00000033867	SLC4A7	0.0065825	1.29429
ENSG00000280302		0.00657238	2.9244
ENSG00000146221	TCTE1	0.00655631	2.29775
ENSG00000251669	FAM86EP	0.00653394	-1.08386
ENSG00000106351	AGFG2	0.00651601	-1.14001
ENSG00000150756	ATPSCKMT	0.00647016	-1.12947
ENSG00000196754	S100A2	0.0064189	8.84015
ENSG00000165591	FAAH2	0.00622012	-1.55785
ENSG00000129003	VPS13C	0.00617433	1.07069
ENSG00000133739	LRRCC1	0.00612265	1.48974
ENSG00000090612	ZNF268	0.00609888	-1.05492
ENSG00000238228	OR7E7P	0.00608575	2.89949
ENSG00000143248	RGS5	0.00607755	1.07708
ENSG00000268049		0.00599561	1.78708
ENSG00000213928	IRF9	0.0058383	2.28925
ENSG00000189171	S100A13	0.00580889	3.14533
ENSG00000224536		0.00576077	-1.6581
ENSG00000148483	TMEM236	0.00565686	2.26328
ENSG00000088340	FER1L4	0.00557924	2.40935
ENSG00000166262	FAM227B	0.00552288	1.03014
ENSG00000175449	RFESD	0.00548198	-1.00214
ENSG00000231721	LINC-PINT	0.00542977	1.10283
ENSG00000263325		0.00536754	3.75511
ENSG00000106948	AKNA	0.00530339	-2.1242
ENSG00000197324	LRP10	0.00522617	1.54029
ENSG00000261572		0.00516262	-1.5454
ENSG00000120051	CFAP58	0.00500153	1.47375
ENSG00000129219	PLD2	0.00488867	1.06086
ENSG00000159110	IFNAR2	0.00478494	1.45403
ENSG00000164111	ANXA5	0.00474842	1.1658
ENSG00000183696	UPP1	0.0047216	1.29065
ENSG00000128284	APOL3	0.00447072	2.98545
ENSG00000135736	CCDC102A	0.0044181	1.07393
ENSG00000130487	KLHDC7B	0.00440533	-2.36511
ENSG00000255455		0.00439934	2.491
ENSG00000160908	ZNF394	0.00438589	1.02747
ENSG00000125885	MCM8	0.00435888	-1.01999
ENSG00000136367	ZFHX2	0.00419721	2.68787
ENSG00000188313	PLSCR1	0.00415893	1.6243
ENSG00000165359	INTS6L	0.00410859	1.42728
ENSG00000257354		0.00409967	2.26361
ENSG00000165730	STOX1	0.00407659	-1.00386
ENSG00000197142	ACSL5	0.00405018	4.31673
ENSG00000146733	PSPH	0.00397758	-1.70508
ENSG00000134013	LOXL2	0.00395428	1.63987
ENSG00000153250	RBMS1	0.00394763	-1.26733
ENSG00000121895	TMEM156	0.00382647	6.38585
ENSG00000100583	SAMD15	0.0038109	-2.18127
ENSG00000128805	ARHGAP22	0.0037433	3.43055
ENSG00000086730	LAT2	0.00373614	-1.72308
ENSG00000052344	PRSS8	0.00361672	-2.37073
ENSG00000106804	C5	0.0035767	2.80905
ENSG00000213492	NT5C3AP1	0.00349061	2.66688
ENSG00000196693	ZNF33B	0.0034469	-1.68836
ENSG00000115009	CCL20	0.00325866	6.48417
ENSG00000272269		0.00319303	1.68464
ENSG00000189180	ZNF33A	0.00318992	-1.29588
ENSG00000148053	NTRK2	0.00318382	2.69944
ENSG00000252835	SCARNA21	0.00313686	1.22944
ENSG00000176595	KBTBD11	0.00306132	1.01304
ENSG00000164647	STEAP1	0.00298163	2.20669
ENSG00000106688	SLC1A1	0.00292146	1.17795
ENSG00000075426	FOSL2	0.00292089	-1.22745
ENSG00000260948		0.00291898	1.51182
ENSG00000189410	SH2D5	0.00290947	-2.07793
ENSG00000161681	SHANK1	0.00290709	2.52237
ENSG00000176022	B3GALT6	0.00284954	-1.00359
ENSG00000137135	ARHGEF39	0.0028086	-1.33507
ENSG00000115425	PECR	0.00278749	-1.14166
ENSG00000179046	TRIML2	0.00272967	7.48743
ENSG00000135604	STX11	0.00271787	1.6127
ENSG00000196611	MMP1	0.00268804	7.72833
ENSG00000120896	SORBS3	0.00255083	1.49688
ENSG00000204789	ZNF204P	0.00245761	-1.19251
ENSG00000186280	KDM4D	0.00244039	-1.18383
ENSG00000135951	TSGA10	0.00229863	1.24428
ENSG00000125398	SOX9	0.00229513	4.97371
ENSG00000180902	D2HGDH	0.00228221	-1.02494
ENSG00000166578	IQCD	0.00219437	-2.22583
ENSG00000151575	TEX9	0.00213039	-1.04041
ENSG00000197782	ZNF780A	0.00202791	-1.30082
ENSG00000258875		0.00202433	2.75307
ENSG00000238105	GOLGA2P5	0.00199809	-1.39727
ENSG00000158050	DUSP2	0.00198534	-1.03356
ENSG00000280079		0.00192575	-1.59404
ENSG00000113296	THBS4	0.00191929	1.46632
ENSG00000163191	S100A11	0.0018937	1.27264
ENSG00000104643	MTMR9	0.00183869	1.32407
ENSG00000158966	CACHD1	0.00181882	-1.09835
ENSG00000130997	POLN	0.0017761	4.07426
ENSG00000132470	ITGB4	0.00176584	4.1781
ENSG00000111859	NEDD9	0.00173836	-5.05059
ENSG00000108187	PBLD	0.00171854	-1.67297
ENSG00000110455	ACCS	0.00171251	-1.55072
ENSG00000117228	GBP1	0.00168407	2.81036
ENSG00000174501	ANKRD36C	0.0015985	1.12351
ENSG00000230882		0.00159429	2.28223
ENSG00000143845	ETNK2	0.00159315	-1.22838
ENSG00000205129	C4orf47	0.00158914	5.84969
ENSG00000197747	S100A10	0.00158229	9.00244
ENSG00000186481	ANKRD20A5P	0.00158177	-1.58739
ENSG00000124126	PREX1	0.0015428	1.63533
ENSG00000258289	CHURC1	0.00151901	-1.19844
ENSG00000139278	GLIPR1	0.00150333	6.01985
ENSG00000182359	KBTBD3	0.00150149	1.31045
ENSG00000104177	MYEF2	0.00149312	7.76272
ENSG00000151364	KCTD14	0.0014642	3.85102
ENSG00000267904		0.00146308	-1.69767
ENSG00000108854	SMURF2	0.00142321	2.36632
ENSG00000141576	RNF157	0.0013901	2.26192
ENSG00000196456	ZNF775	0.00130606	1.14062
ENSG00000260552		0.0013031	1.36201
ENSG00000263006	ROCK1P1	0.00125685	-1.17657
ENSG00000227036	LINC00511	0.00125631	2.91603
ENSG00000103257	SLC7A5	0.00123297	-1.86424
ENSG00000141682	PMAIP1	0.00120076	-1.64014
ENSG00000040275	SPDL1	0.00117715	-1.07942
ENSG00000166670	MMP10	0.001175	7.58969
ENSG00000185753	CXorf38	0.00115814	1.31514
ENSG00000175147	TMEM51-AS1	0.00113759	-1.67735
ENSG00000184661	CDCA2	0.00113369	-1.20025
ENSG00000246763	RGMB-AS1	0.00111669	2.63579
ENSG00000214174	AMZ2P1	0.00111175	-1.22062
ENSG00000128294	TPST2	0.00109753	1.12014
ENSG00000120889	TNFRSF10B	0.00105974	1.32574
ENSG00000109667	SLC2A9	0.00104445	4.12022
ENSG00000163734	CXCL3	0.00104044	4.04612
ENSG00000106560	GIMAP2	0.00102609	5.15819
ENSG00000105246	EBI3	0.00102097	3.1179
ENSG00000101846	STS	0.000985118	1.42243
ENSG00000184640	SEPTIN9	0.000975918	-1.27665
ENSG00000166819	PLIN1	0.000969304	3.08257
ENSG00000251432	LINC02615	0.000966801	-1.62571
ENSG00000125863	MKKS	0.000919463	-1.65257
ENSG00000070081	NUCB2	0.000915408	-1.04025
ENSG00000220749	RPL21P28	0.00091384	1.42797
ENSG00000261342		0.000880942	2.13624
ENSG00000108830	RND2	0.000878203	-1.2425
ENSG00000090238	YPEL3	0.00087491	1.14
ENSG00000010270	STARD3NL	0.000854656	1.09146
ENSG00000140379	BCL2A1	0.000845433	7.67303
ENSG00000156970	BUB1B	0.000785978	-1.04767
ENSG00000204540	PSORS1C1	0.000785952	3.88451
ENSG00000238193		0.000757598	-5.0788
ENSG00000085465	OVGP1	0.000747066	2.65628
ENSG00000188157	AGRN	0.000742277	-1.28043
ENSG00000248334	WHAMMP2	0.000740443	3.07056
ENSG00000164506	STXBP5	0.000713164	1.18034
ENSG00000124813	RUNX2	0.000697105	-1.1778
ENSG00000198642	KLHL9	0.000697096	1.10855
ENSG00000085433	WDR47	0.000694187	1.27616
ENSG00000132205	EMILIN2	0.000687866	4.51545
ENSG00000140279	DUOX2	0.000667453	3.78068
ENSG00000215845	TSTD1	0.000664616	1.079
ENSG00000276141	WHAMMP3	0.00066273	3.38213
ENSG00000116983	HPCAL4	0.000655101	-2.08987
ENSG00000140104	CLBA1	0.000645988	-1.00446
ENSG00000198546	ZNF511	0.000620107	-1.13194
ENSG00000100346	CACNA1I	0.000619821	2.85874
ENSG00000259319		0.0005973	-1.73779
ENSG00000121454	LHX4	0.00058655	-1.2184
ENSG00000095321	CRAT	0.000579742	1.07735
ENSG00000131459	GFPT2	0.000568601	7.6421
ENSG00000251615		0.000568303	2.13251
ENSG00000123080	CDKN2C	0.000565285	-1.84082
ENSG00000216490	IFI30	0.000560104	-2.1003
ENSG00000166816	LDHD	0.000552523	-1.13522
ENSG00000244026	FAM86DP	0.00054192	-1.09552
ENSG00000115616	SLC9A2	0.000540473	-1.21497
ENSG00000146950	SHROOM2	0.000536731	-1.45481
ENSG00000149679	CABLES2	0.000532754	1.0114
ENSG00000087116	ADAMTS2	0.000497418	2.83475
ENSG00000227268	KLLN	0.000486521	-1.45176
ENSG00000079308	TNS1	0.000464587	1.57318
ENSG00000135540	NHSL1	0.000454443	-1.37284
ENSG00000214756	CSKMT	0.000454075	-1.91294
ENSG00000257704	INAFM1	0.000453037	-2.60262
ENSG00000101605	MYOM1	0.000452453	2.42144
ENSG00000100078	PLA2G3	0.000450698	3.96475
ENSG00000186994	KANK3	0.000447523	1.22486
ENSG00000160588	MPZL3	0.000435325	-1.40003
ENSG00000224577	LINC01117	0.000428746	2.63486
ENSG00000116883	NA	0.000424735	3.53536
ENSG00000035664	DAPK2	0.000413902	-1.31506
ENSG00000184584	STING1	0.000407595	3.44998
ENSG00000243660	ZNF487	0.000406022	1.42977
ENSG00000124762	CDKN1A	0.000395232	1.48644
ENSG00000162069	BICDL2	0.000393744	-3.54843
ENSG00000205085	FAM71F2	0.000381255	3.21178
ENSG00000204956	PCDHGA1	0.000372047	1.18459
ENSG00000008324	SS18L2	0.000363341	1.52425
ENSG00000066468	FGFR2	0.000360265	-1.35665
ENSG00000172936	MYD88	0.000358425	1.53579
ENSG00000071242	RPS6KA2	0.000357862	-1.49472
ENSG00000128965	CHAC1	0.000356782	-2.30604
ENSG00000168685	IL7R	0.000352082	-2.37241
ENSG00000228526	MIR34AHG	0.000351203	1.27699
ENSG00000185761	ADAMTSL5	0.000340296	1.30929
ENSG00000101187	SLCO4A1	0.000335236	2.52117
ENSG00000168477	TNXB	0.000326065	4.16798
ENSG00000214954	LRRC69	0.000288034	2.22982
ENSG00000188596	CFAP54	0.000274441	4.46014
ENSG00000246203		0.000271909	2.17237
ENSG00000163362	INAVA	0.000270111	4.47366
ENSG00000141664	ZCCHC2	0.000265532	1.08239
ENSG00000182584	ACTL10	0.000238939	-1.62796
ENSG00000231991	ANXA2P2	0.000231884	1.71323
ENSG00000168646	AXIN2	0.00021609	-1.59253
ENSG00000004700	RECQL	0.000215219	2.48132
ENSG00000168491	CCDC110	0.000212086	-1.19942
ENSG00000089127	OAS1	0.000209053	7.90599
ENSG00000160408	ST6GALNAC6	0.000208856	2.23735
ENSG00000116761	CTH	0.000208646	-2.09636
ENSG00000185189	NRBP2	0.000205799	1.78316
ENSG00000160602	NEK8	0.0002053	-1.17808
ENSG00000197959	DNM3	0.000200887	3.52299
ENSG00000201901	RN7SKP48	0.000199427	1.06849
ENSG00000165113	GKAP1	0.000185527	-1.46441
ENSG00000197763	TXNRD3	0.000182201	1.61907
ENSG00000116117	PARD3B	0.000179257	-1.2003
ENSG00000105136	ZNF419	0.000177904	-1.11099
ENSG00000198756	COLGALT2	0.000176293	-1.99384
ENSG00000028277	POU2F2	0.000175331	5.32894
ENSG00000118849	RARRES1	0.000172187	-1.15112
ENSG00000238045		0.000169199	2.38982
ENSG00000277406	SEC22B4P	0.000151639	-1.25204
ENSG00000227354	RBM26-AS1	0.000150782	-1.33912
ENSG00000250565	ATP6V1E2	0.000140434	-1.30953
ENSG00000009950	MLXIPL	0.000136176	-2.15539
ENSG00000160145	KALRN	0.000135756	-3.2572
ENSG00000204947	ZNF425	0.000133388	-1.26656
ENSG00000163874	ZC3H12A	0.000130429	1.19487
ENSG00000184678	H2BC21	0.000129825	-1.1313
ENSG00000182963	GJC1	0.000123974	3.92632
ENSG00000137573	SULF1	0.000122779	3.89437
ENSG00000116741	RGS2	0.000122344	1.81662
ENSG00000158483	FAM86C1	0.000119214	-1.23905
ENSG00000067066	SP100	0.000118596	2.11226
ENSG00000154217	PITPNC1	0.000113932	1.48099
ENSG00000267309		0.000112109	-2.34088
ENSG00000026025	VIM	0.000108816	1.96451
ENSG00000103489	XYLT1	0.00010775	2.00292
ENSG00000104432	IL7	0.000104365	1.51305
ENSG00000213719	CLIC1	9.99889e-05	1.11617
ENSG00000161013	MGAT4B	9.9016e-05	1.12608
ENSG00000165949	IFI27	9.61612e-05	9.40402
ENSG00000164879	CA3	9.61201e-05	2.67382
ENSG00000157456	CCNB2	9.54331e-05	-1.20304
ENSG00000132031	MATN3	9.5097e-05	5.71791
ENSG00000239900	ADSL	9.26026e-05	-1.01263
ENSG00000106123	EPHB6	9.16912e-05	-2.63133
ENSG00000136842	TMOD1	9.09719e-05	-1.14528
ENSG00000111335	OAS2	8.84537e-05	9.02938
ENSG00000174130	TLR6	8.79143e-05	1.50287
ENSG00000197363	ZNF517	8.66422e-05	-1.3319
ENSG00000255717	SNHG1	8.35649e-05	-1.12476
ENSG00000183431	SF3A3	8.19145e-05	-1.07791
ENSG00000127666	TICAM1	8.14488e-05	1.37417
ENSG00000161298	ZNF382	8.13546e-05	1.64407
ENSG00000125827	TMX4	7.98407e-05	-1.02328
ENSG00000275342	PRAG1	7.8846e-05	-1.41966
ENSG00000104228	TRIM35	7.56492e-05	-1.19617
ENSG00000242247	ARFGAP3	7.50901e-05	1.38004
ENSG00000133731	IMPA1	7.45141e-05	1.24269
ENSG00000101850	GPR143	7.41438e-05	-2.43215
ENSG00000259405	ISCA1P4	7.41438e-05	-2.43215
ENSG00000148634	HERC4	7.01857e-05	1.2216
ENSG00000182870	GALNT9	6.94817e-05	3.52468
ENSG00000146416	AIG1	6.74794e-05	-1.12646
ENSG00000196872	KIAA1211L	6.70594e-05	-2.5225
ENSG00000262454	MIR193BHG	6.59446e-05	1.47429
ENSG00000249898	MCPH1-AS1	6.5348e-05	2.50775
ENSG00000141338	ABCA8	6.45227e-05	3.14722
ENSG00000176454	LPCAT4	6.22326e-05	1.28188
ENSG00000197415	VEPH1	6.16635e-05	6.37084
ENSG00000257329		6.09507e-05	2.46705
ENSG00000232453	LINC02777	6.09312e-05	2.27479
ENSG00000183621	ZNF438	5.97287e-05	2.4531
ENSG00000184110	EIF3C	5.88021e-05	-1.54433
ENSG00000125744	RTN2	5.82004e-05	1.54049
ENSG00000160310	PRMT2	5.55822e-05	1.4916
ENSG00000168310	IRF2	5.51669e-05	1.2652
ENSG00000153303	FRMD1	5.48354e-05	3.72573
ENSG00000180353	HCLS1	5.43712e-05	4.93075
ENSG00000272750		5.21676e-05	1.69235
ENSG00000146376	ARHGAP18	5.11933e-05	-1.00987
ENSG00000176406	RIMS2	4.94299e-05	-2.54743
ENSG00000125246	CLYBL	4.8858e-05	1.22279
ENSG00000128482	RNF112	4.59757e-05	4.00876
ENSG00000012061	ERCC1	4.48318e-05	2.49147
ENSG00000250803		4.36623e-05	4.23193
ENSG00000123342	MMP19	4.33861e-05	3.29294
ENSG00000189184	PCDH18	4.20153e-05	-1.75837
ENSG00000162913	OBSCN-AS1	4.04747e-05	1.71876
ENSG00000056736	IL17RB	3.9715e-05	-1.50142
ENSG00000198478	SH3BGRL2	3.76561e-05	-1.38366
ENSG00000121797	CCRL2	3.74747e-05	3.4035
ENSG00000141505	ASGR1	3.71881e-05	1.58152
ENSG00000005884	ITGA3	3.53088e-05	1.61473
ENSG00000182326	C1S	3.46961e-05	2.18249
ENSG00000162878	PKDCC	3.45695e-05	-1.26916
ENSG00000128394	APOBEC3F	3.3999e-05	3.30295
ENSG00000131236	CAP1	3.34135e-05	1.49463
ENSG00000169908	TM4SF1	3.17618e-05	12.4046
ENSG00000163536	SERPINI1	3.13e-05	3.1928
ENSG00000258602	LINC01629	3.06016e-05	5.17199
ENSG00000106066	CPVL	3.02187e-05	4.85865
ENSG00000184160	ADRA2C	2.89367e-05	-1.47433
ENSG00000120262	CCDC170	2.8692e-05	-1.79801
ENSG00000229124	VIM-AS1	2.86617e-05	2.44665
ENSG00000188620	HMX3	2.70688e-05	-1.10184
ENSG00000099204	ABLIM1	2.70347e-05	-1.28759
ENSG00000005206	SPPL2B	2.67467e-05	-1.04316
ENSG00000164266	SPINK1	2.62963e-05	4.24367
ENSG00000228997		2.62566e-05	-2.21633
ENSG00000129667	RHBDF2	2.59754e-05	1.2145
ENSG00000253958	CLDN23	2.37371e-05	3.10014
ENSG00000161618	ALDH16A1	2.36458e-05	-1.06385
ENSG00000105929	ATP6V0A4	2.31809e-05	-3.51958
ENSG00000140950	MEAK7	2.2532e-05	1.71724
ENSG00000166851	PLK1	2.09091e-05	-1.28249
ENSG00000179598	PLD6	2.01416e-05	-1.27478
ENSG00000205683	DPF3	1.99106e-05	-2.05866
ENSG00000148935	GAS2	1.94147e-05	1.86855
ENSG00000175573	C11orf68	1.88045e-05	3.07226
ENSG00000140832	MARVELD3	1.74672e-05	-1.59214
ENSG00000197385	ZNF860	1.50609e-05	-4.71459
ENSG00000083223	TUT7	1.49075e-05	1.499
ENSG00000177425	PAWR	1.43979e-05	-1.48709
ENSG00000165164	CFAP47	1.41746e-05	5.05584
ENSG00000257219	LNCOG	1.34207e-05	2.80586
ENSG00000174370	C11orf45	1.30451e-05	4.33005
ENSG00000127824	TUBA4A	1.30202e-05	-1.00754
ENSG00000111816	FRK	1.13719e-05	5.03254
ENSG00000147003	CLTRN	1.0995e-05	-2.28832
ENSG00000054179	ENTPD2	1.08439e-05	1.38394
ENSG00000285280		9.84199e-06	3.22066
ENSG00000197822	OCLN	9.50595e-06	-1.3652
ENSG00000196074	SYCP2	9.00854e-06	2.79778
ENSG00000128602	SMO	8.75248e-06	2.67149
ENSG00000228649	SNHG26	8.72147e-06	-1.59205
ENSG00000238961	SNORA47	8.45242e-06	-1.01279
ENSG00000172572	PDE3A	8.44678e-06	5.90443
ENSG00000041880	PARP3	7.98808e-06	1.71458
ENSG00000258976		7.92162e-06	5.27157
ENSG00000126107	HECTD3	7.79183e-06	1.40041
ENSG00000136490	LIMD2	7.69046e-06	1.11715
ENSG00000145777	TSLP	7.59266e-06	-2.1839
ENSG00000186104	CYP2R1	7.32344e-06	-1.01225
ENSG00000162426	SLC45A1	7.23574e-06	2.97577
ENSG00000189362	NEMP2	7.22004e-06	8.75224
ENSG00000125378	BMP4	6.85974e-06	4.66432
ENSG00000102699	PARP4	6.79871e-06	1.23882
ENSG00000106333	PCOLCE	6.79002e-06	1.05225
ENSG00000100867	DHRS2	6.63122e-06	-4.43924
ENSG00000145901	TNIP1	6.50131e-06	1.80067
ENSG00000197249	SERPINA1	6.40808e-06	5.1539
ENSG00000166444	DENND2B	6.29638e-06	-1.72964
ENSG00000171119	NRTN	6.2594e-06	1.58752
ENSG00000162643	WDR63	6.02715e-06	2.0986
ENSG00000025293	PHF20	5.91174e-06	1.04368
ENSG00000144668	ITGA9	5.89819e-06	3.59346
ENSG00000147606	SLC26A7	5.71735e-06	3.66496
ENSG00000051108	HERPUD1	5.61517e-06	-1.47957
ENSG00000170919	TPT1-AS1	5.42267e-06	1.60427
ENSG00000172594	SMPDL3A	5.42157e-06	-1.08184
ENSG00000005189	REXO5	5.32716e-06	-1.07634
ENSG00000183421	RIPK4	5.24411e-06	4.04377
ENSG00000165915	SLC39A13	4.89353e-06	1.05339
ENSG00000260743		4.86964e-06	1.02819
ENSG00000251791	SCARNA6	4.70235e-06	1.25785
ENSG00000181264	TLCD5	4.46722e-06	-1.10664
ENSG00000167106	FAM102A	4.36905e-06	1.36209
ENSG00000154930	ACSS1	4.3621e-06	6.36278
ENSG00000049245	VAMP3	4.34234e-06	1.23377
ENSG00000235859		3.91172e-06	-1.00077
ENSG00000176933	TOB2P1	3.86595e-06	-1.88328
ENSG00000271851		3.78994e-06	-1.71664
ENSG00000164877	MICALL2	3.55409e-06	-1.57668
ENSG00000077454	LRCH4	3.55007e-06	-1.22591
ENSG00000249395	CASC9	2.92432e-06	2.1698
ENSG00000162062	TEDC2	2.91742e-06	-1.13694
ENSG00000105939	ZC3HAV1	2.89478e-06	1.00849
ENSG00000198455	ZXDB	2.88199e-06	1.17195
ENSG00000247134		2.84953e-06	3.64593
ENSG00000104219	ZDHHC2	2.74567e-06	1.30996
ENSG00000246273	SBF2-AS1	2.586e-06	-1.32238
ENSG00000272068		2.52608e-06	1.99486
ENSG00000205364	MT1M	2.46488e-06	2.7594
ENSG00000166268	MYRFL	2.45017e-06	4.6929
ENSG00000223812		2.33449e-06	3.01574
ENSG00000100350	FOXRED2	2.2378e-06	-1.00878
ENSG00000104953	TLE6	2.22889e-06	1.43624
ENSG00000004799	PDK4	2.02643e-06	5.16001
ENSG00000182179	UBA7	1.97515e-06	3.70568
ENSG00000108379	WNT3	1.96744e-06	-1.7728
ENSG00000175197	DDIT3	1.89938e-06	-1.84357
ENSG00000176641	RNF152	1.82575e-06	-1.23364
ENSG00000158769	F11R	1.80757e-06	1.86825
ENSG00000151224	MAT1A	1.77706e-06	-2.81012
ENSG00000224081	SLC44A3-AS1	1.72717e-06	2.70699
ENSG00000260035		1.65519e-06	-1.29818
ENSG00000070718	AP3M2	1.58229e-06	-1.51317
ENSG00000117707	PROX1	1.48054e-06	1.47349
ENSG00000163840	DTX3L	1.43993e-06	1.33256
ENSG00000140451	PIF1	1.42424e-06	-1.66395
ENSG00000142619	PADI3	1.3116e-06	-4.45415
ENSG00000164949	GEM	1.30205e-06	4.03022
ENSG00000145675	PIK3R1	1.28475e-06	1.24258
ENSG00000165695	AK8	1.28206e-06	2.63996
ENSG00000120899	PTK2B	1.24325e-06	1.27719
ENSG00000163864	NMNAT3	1.21178e-06	-1.65535
ENSG00000197472	ZNF695	1.18476e-06	-1.27518
ENSG00000149150	SLC43A1	1.17286e-06	-1.36089
ENSG00000118514	ALDH8A1	1.16779e-06	2.97733
ENSG00000157191	NECAP2	1.11361e-06	1.1196
ENSG00000176055	MBLAC2	1.10285e-06	-1.40277
ENSG00000221994	ZNF630	1.10168e-06	4.15733
ENSG00000152763	WDR78	1.05859e-06	3.02891
ENSG00000107201	DDX58	9.9937e-07	2.44971
ENSG00000131981	LGALS3	9.92746e-07	1.49275
ENSG00000175868	CALCB	9.52004e-07	-5.26748
ENSG00000092969	TGFB2	9.5116e-07	-5.28658
ENSG00000160298	C21orf58	9.00962e-07	-1.4835
ENSG00000138674	SEC31A	7.96795e-07	1.13608
ENSG00000106462	EZH2	7.49631e-07	-1.14768
ENSG00000110047	EHD1	7.35752e-07	2.01873
ENSG00000141642	ELAC1	7.07734e-07	-1.08156
ENSG00000187098	MITF	6.77614e-07	-1.54914
ENSG00000054277	OPN3	6.76172e-07	4.38001
ENSG00000235385	LINC02154	6.47633e-07	4.5943
ENSG00000242612	DECR2	6.22766e-07	-1.15578
ENSG00000158815	FGF17	6.03465e-07	2.8249
ENSG00000261618	LINC02605	5.33418e-07	4.18225
ENSG00000064042	LIMCH1	5.22304e-07	-1.47001
ENSG00000076555	ACACB	4.9633e-07	-1.08348
ENSG00000142065	ZFP14	4.26209e-07	-1.58811
ENSG00000124357	NAGK	4.14862e-07	1.03825
ENSG00000103522	IL21R	4.1132e-07	-5.31056
ENSG00000173253	DMRT2	3.99598e-07	-1.34466
ENSG00000277224	H2BC7	3.63875e-07	-1.49215
ENSG00000283525		3.55636e-07	3.87021
ENSG00000131196	NFATC1	3.37983e-07	-1.26713
ENSG00000059122	FLYWCH1	3.10737e-07	1.5439
ENSG00000197279	ZNF165	3.09233e-07	-1.97221
ENSG00000154328	NEIL2	3.00352e-07	1.36738
ENSG00000143079	CTTNBP2NL	2.99993e-07	1.60571
ENSG00000149476	TKFC	2.79242e-07	-1.1898
ENSG00000113448	PDE4D	2.78736e-07	-2.35805
ENSG00000146233	CYP39A1	2.77209e-07	-1.53571
ENSG00000105852	PON3	2.66663e-07	-1.69631
ENSG00000177096	PHETA2	2.55651e-07	2.36304
ENSG00000006468	ETV1	2.41628e-07	-1.26709
ENSG00000178685	PARP10	2.15402e-07	4.55758
ENSG00000060656	PTPRU	2.13425e-07	-1.15838
ENSG00000144485	HES6	2.07293e-07	-1.18157
ENSG00000177409	SAMD9L	2.06317e-07	4.0585
ENSG00000145819	ARHGAP26	2.0486e-07	-1.03608
ENSG00000231185	SPRY4-AS1	1.99291e-07	2.17074
ENSG00000148926	ADM	1.93503e-07	-2.16368
ENSG00000140691	ARMC5	1.91191e-07	-1.13719
ENSG00000204387	SNHG32	1.90174e-07	-1.44022
ENSG00000132109	TRIM21	1.88704e-07	1.81235
ENSG00000174514	MFSD4A	1.71235e-07	-2.09873
ENSG00000260267		1.67729e-07	-1.04992
ENSG00000005238	FAM214B	1.57296e-07	1.34535
ENSG00000240038	AMY2B	1.4457e-07	1.66283
ENSG00000155189	AGPAT5	1.33136e-07	1.37831
ENSG00000114270	COL7A1	1.23126e-07	2.73606
ENSG00000140961	OSGIN1	1.21865e-07	1.25331
ENSG00000242242	NECTIN3-AS1	1.19755e-07	4.48724
ENSG00000144821	MYH15	1.18997e-07	2.48221
ENSG00000116990	MYCL	1.13644e-07	-2.20707
ENSG00000259571	BLID	1.00739e-07	5.12515
ENSG00000125503	PPP1R12C	1.00688e-07	1.17735
ENSG00000135828	RNASEL	9.78821e-08	1.24509
ENSG00000109321	AREG	9.61953e-08	-2.04812
ENSG00000274386	TMEM269	9.3331e-08	2.18799
ENSG00000171817	ZNF540	8.55947e-08	-2.05641
ENSG00000104043	ATP8B4	8.30651e-08	-2.54638
ENSG00000056558	TRAF1	8.21083e-08	4.13206
ENSG00000124120	TTPAL	7.27983e-08	-1.01523
ENSG00000103316	CRYM	7.27503e-08	4.58437
ENSG00000185222	TCEAL9	7.14128e-08	1.10394
ENSG00000123364	HOXC13	6.12038e-08	-2.94342
ENSG00000237753		5.9179e-08	2.34759
ENSG00000186185	KIF18B	5.50867e-08	-1.01462
ENSG00000196517	SLC6A9	5.37137e-08	-2.49355
ENSG00000137275	RIPK1	4.79952e-08	1.09966
ENSG00000150636	CCDC102B	4.70265e-08	2.65915
ENSG00000101670	LIPG	4.45528e-08	5.20279
ENSG00000087076	HSD17B14	3.79769e-08	-2.43413
ENSG00000273117		3.71577e-08	-1.29581
ENSG00000183935	HTR7P1	3.67376e-08	-1.64701
ENSG00000143384	MCL1	3.5128e-08	2.16131
ENSG00000133111	RFXAP	3.38559e-08	-1.17648
ENSG00000246898	LINC00920	3.31674e-08	-5.36113
ENSG00000172244	C5orf34	3.297e-08	-1.05897
ENSG00000089685	BIRC5	3.28412e-08	-1.04468
ENSG00000166275	BORCS7	3.04799e-08	-1.76626
ENSG00000163249	CCNYL1	2.87619e-08	1.49079
ENSG00000165935	SMCO2	2.76594e-08	2.26232
ENSG00000137449	CPEB2	2.61783e-08	1.77258
ENSG00000139971	ARMH4	2.52966e-08	-1.78771
ENSG00000177000	MTHFR	2.24295e-08	-1.39465
ENSG00000131471	AOC3	2.13108e-08	2.77404
ENSG00000269902		2.07406e-08	1.90341
ENSG00000173418	NAA20	2.03826e-08	1.13465
ENSG00000179873	NLRP11	2.03648e-08	-1.86888
ENSG00000174099	MSRB3	1.99358e-08	-1.68732
ENSG00000136114	THSD1	1.82981e-08	1.08361
ENSG00000166123	GPT2	1.66858e-08	-1.21843
ENSG00000116922	C1orf109	1.61918e-08	-1.1994
ENSG00000177045	SIX5	1.59315e-08	-1.05401
ENSG00000141314	RHBDL3	1.55975e-08	-1.32099
ENSG00000135953	MFSD9	1.55004e-08	-1.01966
ENSG00000199177	MIR31	1.36749e-08	3.67917
ENSG00000099810	MTAP	1.08915e-08	1.24921
ENSG00000246350		1.02185e-08	-2.30098
ENSG00000111203	ITFG2	1.00327e-08	-1.0112
ENSG00000142871	CCN1	8.48236e-09	-2.16572
ENSG00000254614		8.44704e-09	1.49488
ENSG00000164850	GPER1	8.08574e-09	-3.49427
ENSG00000127955	GNAI1	8.06513e-09	-1.1256
ENSG00000075213	SEMA3A	7.0346e-09	3.61465
ENSG00000133069	TMCC2	6.85357e-09	-1.31251
ENSG00000182628	SKA2	6.53805e-09	-1.23822
ENSG00000138772	ANXA3	6.16914e-09	-5.40577
ENSG00000168675	LDLRAD4	5.88529e-09	-2.27423
ENSG00000157657	ZNF618	5.40442e-09	-1.02506
ENSG00000135363	LMO2	5.23446e-09	4.03903
ENSG00000168101	NUDT16L1	5.04321e-09	-1.18876
ENSG00000275131		4.88782e-09	3.6801
ENSG00000169429	CXCL8	4.76011e-09	6.60888
ENSG00000166974	MAPRE2	4.60262e-09	-1.00065
ENSG00000014164	ZC3H3	4.55258e-09	1.29323
ENSG00000137700	SLC37A4	4.51382e-09	1.09343
ENSG00000118496	FBXO30	4.23923e-09	1.39193
ENSG00000168152	THAP9	4.06896e-09	-1.42983
ENSG00000130783	CCDC62	4.05534e-09	2.85699
ENSG00000130702	LAMA5	3.64073e-09	-1.03097
ENSG00000121621	KIF18A	3.60082e-09	-1.47042
ENSG00000166793	YPEL4	3.53954e-09	-2.69456
ENSG00000064102	INTS13	3.50293e-09	1.30885
ENSG00000104381	GDAP1	3.43624e-09	-1.38742
ENSG00000267519		3.4062e-09	1.59216
ENSG00000243422	RPL23AP49	3.25897e-09	2.26719
ENSG00000152518	ZFP36L2	3.02564e-09	-1.14872
ENSG00000164104	HMGB2	2.91839e-09	-1.26869
ENSG00000197766	CFD	2.83053e-09	-1.47939
ENSG00000148450	MSRB2	2.79566e-09	-1.33125
ENSG00000070601	FRMPD1	2.45208e-09	-3.99414
ENSG00000104341	LAPTM4B	2.34038e-09	2.81567
ENSG00000142798	HSPG2	2.25426e-09	-1.18813
ENSG00000136237	RAPGEF5	2.05743e-09	-1.32038
ENSG00000221869	CEBPD	1.7875e-09	-1.23551
ENSG00000186409	CCDC30	1.72895e-09	3.24543
ENSG00000115318	LOXL3	1.69586e-09	-1.60649
ENSG00000010404	IDS	1.69479e-09	1.09713
ENSG00000114757	PEX5L	1.59149e-09	6.15871
ENSG00000279822		1.59142e-09	2.36327
ENSG00000148297	MED22	1.49677e-09	-1.19674
ENSG00000132199	ENOSF1	1.43079e-09	-1.05712
ENSG00000011638	TMEM159	1.15199e-09	1.73649
ENSG00000163431	LMOD1	1.145e-09	-5.44907
ENSG00000101782	RIOK3	1.13439e-09	1.02814
ENSG00000144395	CCDC150	1.08978e-09	-1.04824
ENSG00000144935	TRPC1	1.04808e-09	2.49324
ENSG00000167740	CYB5D2	9.26115e-10	-1.09251
ENSG00000167447	SMG8	9.07944e-10	1.28432
ENSG00000114841	DNAH1	8.98762e-10	1.6088
ENSG00000187678	SPRY4	8.56529e-10	2.43692
ENSG00000163995	ABLIM2	8.49299e-10	1.21897
ENSG00000111252	SH2B3	8.44838e-10	2.82078
ENSG00000110080	ST3GAL4	8.09504e-10	1.31203
ENSG00000181817	LSM10	8.01021e-10	-1.10217
ENSG00000073008	PVR	6.7979e-10	-1.20519
ENSG00000158406	H4C8	6.70481e-10	-1.29698
ENSG00000267260		5.66596e-10	-1.34526
ENSG00000251192	ZNF674	4.81079e-10	-1.57775
ENSG00000134954	ETS1	4.28261e-10	2.48345
ENSG00000115163	CENPA	3.9334e-10	-1.22245
ENSG00000142945	KIF2C	3.91942e-10	-1.13057
ENSG00000131188	PRR7	3.6705e-10	-1.27346
ENSG00000137819	PAQR5	3.47748e-10	1.70635
ENSG00000119661	DNAL1	3.33486e-10	-1.06897
ENSG00000137265	IRF4	3.03795e-10	3.45114
ENSG00000123908	AGO2	3.03567e-10	1.64871
ENSG00000198467	TPM2	2.72746e-10	3.08698
ENSG00000188042	ARL4C	2.53893e-10	-3.38817
ENSG00000118855	MFSD1	2.4587e-10	1.09337
ENSG00000104976	SNAPC2	2.42808e-10	1.52373
ENSG00000099282	TSPAN15	2.00668e-10	-1.10801
ENSG00000182871	COL18A1	1.97717e-10	1.15791
ENSG00000228956	SATB1-AS1	1.95223e-10	1.81242
ENSG00000158683	PKD1L1	1.94691e-10	3.19963
ENSG00000196810	CTBP1-DT	1.69928e-10	-1.10213
ENSG00000166845	C18orf54	1.47921e-10	1.2824
ENSG00000141994	DUS3L	1.41451e-10	-1.29148
ENSG00000250091	DNAH10OS	1.28098e-10	3.32517
ENSG00000135931	ARMC9	1.20565e-10	-1.00135
ENSG00000023171	GRAMD1B	1.18801e-10	3.87934
ENSG00000269609	RPARP-AS1	1.18597e-10	-1.86112
ENSG00000173821	RNF213	1.1101e-10	1.88884
ENSG00000215190	LINC00680	1.10067e-10	-1.92276
ENSG00000008300	CELSR3	1.09665e-10	2.06555
ENSG00000137267	TUBB2A	1.06461e-10	1.58225
ENSG00000101849	TBL1X	1.03933e-10	-1.57343
ENSG00000162627	SNX7	9.69225e-11	1.31436
ENSG00000104447	TRPS1	9.64243e-11	1.09292
ENSG00000104472	CHRAC1	9.07728e-11	1.00474
ENSG00000255026		8.29484e-11	-2.6464
ENSG00000187800	PEAR1	8.00715e-11	4.57433
ENSG00000204136	GGTA1P	7.598e-11	3.93236
ENSG00000171798	KNDC1	6.89117e-11	1.66216
ENSG00000197702	PARVA	6.781e-11	-1.26846
ENSG00000131480	AOC2	6.74688e-11	1.92309
ENSG00000147416	ATP6V1B2	6.09653e-11	1.32799
ENSG00000156253	RWDD2B	5.56326e-11	-1.13983
ENSG00000181418	DDN	4.5319e-11	-2.437
ENSG00000070540	WIPI1	4.32644e-11	1.03426
ENSG00000188807	TMEM201	4.13429e-11	-1.03297
ENSG00000158286	RNF207	3.69608e-11	1.12834
ENSG00000110811	P3H3	3.48199e-11	-1.244
ENSG00000262001	DLGAP1-AS2	2.94765e-11	-1.68778
ENSG00000188997	KCTD21	2.15942e-11	1.60837
ENSG00000111110	PPM1H	2.11053e-11	-2.02117
ENSG00000162545	CAMK2N1	2.09419e-11	1.56883
ENSG00000139697	SBNO1	2.05337e-11	1.13913
ENSG00000101104	PABPC1L	2.04076e-11	-1.28519
ENSG00000269378		1.97308e-11	1.9967
ENSG00000230844	ZNF674-AS1	1.87831e-11	-1.42605
ENSG00000114200	BCHE	1.77995e-11	4.30372
ENSG00000160051	IQCC	1.61807e-11	2.97572
ENSG00000203797	DDO	1.34857e-11	3.22474
ENSG00000026652	AGPAT4	1.1165e-11	1.02295
ENSG00000176986	SEC24C	1.02599e-11	1.25547
ENSG00000166165	CKB	9.35441e-12	2.03355
ENSG00000100342	APOL1	7.40408e-12	4.95385
ENSG00000163704	PRRT3	6.74438e-12	-1.97759
ENSG00000116717	GADD45A	5.46296e-12	-1.49347
ENSG00000238290		4.59621e-12	4.04568
ENSG00000162909	CAPN2	4.28901e-12	1.40475
ENSG00000115423	DNAH6	4.01645e-12	2.03022
ENSG00000114812	VIPR1	3.20943e-12	-3.39398
ENSG00000176383	B3GNT4	3.15281e-12	4.15479
ENSG00000163694	RBM47	3.10618e-12	-5.59114
ENSG00000100060	MFNG	2.77112e-12	-3.46714
ENSG00000090539	CHRD	2.76201e-12	-1.17736
ENSG00000233223		2.66098e-12	-2.33768
ENSG00000198342	ZNF442	2.65732e-12	-1.27155
ENSG00000169247	SH3TC2	2.4396e-12	4.82134
ENSG00000016402	IL20RA	1.944e-12	-1.42563
ENSG00000128917	DLL4	1.55032e-12	-1.84048
ENSG00000202058	RN7SKP80	1.52178e-12	1.16103
ENSG00000251247	ZNF345	1.48115e-12	-1.75891
ENSG00000046651	OFD1	1.41775e-12	-1.26364
ENSG00000120053	GOT1	1.41565e-12	-1.91654
ENSG00000111801	BTN3A3	1.41231e-12	2.1324
ENSG00000120784	ZFP30	1.34182e-12	-1.00639
ENSG00000140022	STON2	1.33293e-12	-5.61034
ENSG00000178209	PLEC	1.23934e-12	2.29554
ENSG00000130513	GDF15	1.08757e-12	-3.11061
ENSG00000181585	TMIE	1.06481e-12	-2.72542
ENSG00000161381	PLXDC1	1.00497e-12	-1.66484
ENSG00000117245	KIF17	9.54237e-13	-3.01361
ENSG00000048052	HDAC9	9.14713e-13	4.0032
ENSG00000256269	HMBS	8.37552e-13	-1.40645
ENSG00000269929	MIRLET7A1HG	7.75269e-13	-1.39677
ENSG00000118640	VAMP8	7.65721e-13	5.07107
ENSG00000147457	CHMP7	6.99996e-13	1.33502
ENSG00000143570	SLC39A1	6.60583e-13	-1.745
ENSG00000183067	IGSF5	4.99933e-13	-3.24629
ENSG00000273297		4.50417e-13	3.37858
ENSG00000283498	MIR1244-2	4.4631e-13	-1.22577
ENSG00000285875		4.39648e-13	4.17509
ENSG00000140057	AK7	3.96461e-13	2.88098
ENSG00000139508	SLC46A3	3.84026e-13	-1.12818
ENSG00000101773	RBBP8	3.4317e-13	-1.34188
ENSG00000236714	LINC01844	3.30402e-13	5.16909
ENSG00000168575	SLC20A2	3.28848e-13	-1.16709
ENSG00000137941	TTLL7	3.02536e-13	1.51529
ENSG00000106366	SERPINE1	2.50244e-13	6.06081
ENSG00000146038	DCDC2	2.34701e-13	4.41313
ENSG00000021826	CPS1	2.13385e-13	2.87419
ENSG00000206532	NA	2.09832e-13	4.94947
ENSG00000102781	KATNAL1	2.0739e-13	1.83446
ENSG00000188112	C6orf132	2.00506e-13	-1.33481
ENSG00000186364	NUDT17	1.93734e-13	-1.07244
ENSG00000164220	F2RL2	1.76636e-13	-5.18056
ENSG00000169249	ZRSR2	1.69309e-13	-1.16279
ENSG00000145349	CAMK2D	1.42775e-13	-1.30117
ENSG00000156535	CD109	1.23235e-13	1.64444
ENSG00000148516	ZEB1	1.19571e-13	4.74346
ENSG00000278463	H2AC4	1.11133e-13	-1.85856
ENSG00000095066	HOOK2	8.52651e-14	-1.11377
ENSG00000025708	TYMP	8.4599e-14	1.79333
ENSG00000145911	N4BP3	7.9714e-14	1.04676
ENSG00000160606	TLCD1	7.52731e-14	-1.35028
ENSG00000179104	TMTC2	7.20535e-14	1.44509
ENSG00000213742	ZNF337-AS1	5.80647e-14	-1.41874
ENSG00000138111	MFSD13A	5.28466e-14	-1.58703
ENSG00000184588	PDE4B	4.4964e-14	-5.70377
ENSG00000130940	CASZ1	4.17444e-14	-1.13498
ENSG00000198324	PHETA1	4.14113e-14	1.70655
ENSG00000119862	LGALSL	3.69704e-14	-1.15269
ENSG00000084444	FAM234B	3.37508e-14	-1.11876
ENSG00000108106	UBE2S	3.16414e-14	-1.47718
ENSG00000105472	CLEC11A	2.9865e-14	3.00163
ENSG00000116678	LEPR	2.62013e-14	2.94501
ENSG00000278291		2.55351e-14	-1.71341
ENSG00000197020	ZNF100	2.39808e-14	-1.09311
ENSG00000186166	CCDC84	2.37588e-14	-1.07765
ENSG00000185112	FAM43A	2.28706e-14	-1.951
ENSG00000119487	MAPKAP1	2.04281e-14	-1.60918
ENSG00000166938	DIS3L	2.04281e-14	-1.85354
ENSG00000147421	HMBOX1	2.03171e-14	1.0222
ENSG00000184271	POU6F1	1.93179e-14	1.17428
ENSG00000139132	FGD4	1.40998e-14	-1.01696
ENSG00000219891	ZSCAN12P1	1.39888e-14	-2.29328
ENSG00000186577	SMIM29	1.36557e-14	1.59024
ENSG00000249550	LINC01234	1.23235e-14	3.24752
ENSG00000229619	MBNL1-AS1	1.18794e-14	-1.54525
ENSG00000174292	TNK1	1.08802e-14	-1.22303
ENSG00000181027	FKRP	1.03251e-14	-1.5453
ENSG00000133488	SEC14L4	9.65894e-15	1.53088
ENSG00000072786	STK10	7.43849e-15	1.19859
ENSG00000126215	XRCC3	6.99441e-15	-1.19378
ENSG00000139793	MBNL2	6.88338e-15	-1.61773
ENSG00000137807	KIF23	6.43929e-15	-1.02177
ENSG00000234883	MIR155HG	5.9952e-15	1.68118
ENSG00000186594	MIR22HG	5.21805e-15	3.25067
ENSG00000165271	NOL6	4.55191e-15	-1.18071
ENSG00000221890	NPTXR	4.32987e-15	-2.20768
ENSG00000166582	CENPV	3.55271e-15	-1.62718
ENSG00000023839	ABCC2	3.10862e-15	2.80678
ENSG00000158122	PRXL2C	3.10862e-15	1.11857
ENSG00000157514	TSC22D3	2.66454e-15	-2.52649
ENSG00000158715	SLC45A3	2.44249e-15	-1.03371
ENSG00000167799	NUDT8	2.10942e-15	-1.59647
ENSG00000189223	PAX8-AS1	1.88738e-15	1.12909
ENSG00000125347	IRF1	1.66533e-15	1.11456
ENSG00000130844	ZNF331	1.66533e-15	-1.80819
ENSG00000281344	HELLPAR	1.33227e-15	1.42129
ENSG00000104714	ERICH1	1.11022e-15	1.1799
ENSG00000125375	DMAC2L	1.11022e-15	-1.02953
ENSG00000141655	TNFRSF11A	1.11022e-15	-1.86277
ENSG00000155962	CLIC2	9.99201e-16	3.56172
ENSG00000070831	CDC42	8.88178e-16	1.13044
ENSG00000075188	NUP37	8.88178e-16	-1.09701
ENSG00000137959	IFI44L	8.88178e-16	8.97006
ENSG00000162772	ATF3	8.88178e-16	-2.31949
ENSG00000226950	DANCR	8.88178e-16	-1.19277
ENSG00000053524	MCF2L2	6.66134e-16	1.50257
ENSG00000119681	LTBP2	6.66134e-16	6.1014
ENSG00000135083	CCNJL	6.66134e-16	2.05386
ENSG00000224940	PRRT4	6.66134e-16	-2.5843
ENSG00000113356	POLR3G	5.55112e-16	1.20334
ENSG00000120694	HSPH1	5.55112e-16	1.38608
ENSG00000154380	ENAH	5.55112e-16	-1.8396
ENSG00000234840	LINC01239	5.55112e-16	-4.29599
ENSG00000278828	H3C10	5.55112e-16	-1.31923
ENSG00000008517	IL32	4.44089e-16	1.1202
ENSG00000105516	DBP	4.44089e-16	-1.03136
ENSG00000123739	PLA2G12A	4.44089e-16	-1.76079
ENSG00000144749	LRIG1	4.44089e-16	-1.3195
ENSG00000105671	DDX49	3.33067e-16	-1.04261
ENSG00000158079	PTPDC1	3.33067e-16	-1.38387
ENSG00000105499	PLA2G4C	2.22045e-16	4.0411
ENSG00000168062	BATF2	2.22045e-16	4.51731
ENSG00000172403	SYNPO2	2.22045e-16	3.02738
ENSG00000174808	BTC	2.22045e-16	4.31897
ENSG00000183665	TRMT12	2.22045e-16	1.40256
ENSG00000186834	HEXIM1	2.22045e-16	-1.75537
ENSG00000100065	CARD10	1.11022e-16	-1.11174
ENSG00000104413	ESRP1	1.11022e-16	-4.02981
ENSG00000163596	ICA1L	1.11022e-16	-1.11892
ENSG00000177303	CASKIN2	1.11022e-16	-1.09876
ENSG00000003436	TFPI	0	3.34693
ENSG00000005073	HOXA11	0	-1.33273
ENSG00000005156	LIG3	0	-1.09008
ENSG00000006062	MAP3K14	0	-1.61965
ENSG00000006757	PNPLA4	0	-1.68834
ENSG00000007944	MYLIP	0	-1.02861
ENSG00000007968	E2F2	0	-1.4439
ENSG00000010030	ETV7	0	3.86883
ENSG00000010292	NCAPD2	0	-1.67254
ENSG00000013364	MVP	0	2.35907
ENSG00000013563	DNASE1L1	0	2.14033
ENSG00000013588	GPRC5A	0	-3.57195
ENSG00000020577	SAMD4A	0	-1.18558
ENSG00000023445	BIRC3	0	4.96043
ENSG00000024422	EHD2	0	5.88561
ENSG00000024526	DEPDC1	0	-1.76156
ENSG00000025796	SEC63	0	-2.2008
ENSG00000029153	ARNTL2	0	2.26186
ENSG00000030110	BAK1	0	1.44238
ENSG00000035115	SH3YL1	0	2.71284
ENSG00000035862	TIMP2	0	7.36364
ENSG00000041982	TNC	0	-5.0468
ENSG00000043355	ZIC2	0	-1.64667
ENSG00000049130	KITLG	0	-1.35924
ENSG00000049247	UTS2	0	5.24076
ENSG00000050405	LIMA1	0	2.47034
ENSG00000050438	SLC4A8	0	2.619
ENSG00000052126	PLEKHA5	0	-1.27424
ENSG00000057468	MSH4	0	2.69861
ENSG00000059728	MXD1	0	-1.69601
ENSG00000059758	CDK17	0	1.82294
ENSG00000060558	GNA15	0	5.03615
ENSG00000064309	CDON	0	-1.40684
ENSG00000064652	SNX24	0	-1.056
ENSG00000064687	ABCA7	0	-2.0594
ENSG00000064692	SNCAIP	0	5.64057
ENSG00000065029	ZNF76	0	-1.53832
ENSG00000065809	FAM107B	0	-1.77369
ENSG00000066136	NFYC	0	-1.0059
ENSG00000066735	KIF26A	0	1.0842
ENSG00000067082	KLF6	0	2.98544
ENSG00000067533	RRP15	0	-3.84824
ENSG00000067798	NAV3	0	3.44344
ENSG00000068079	IFI35	0	2.08808
ENSG00000069020	MAST4	0	5.13787
ENSG00000070182	SPTB	0	-4.20547
ENSG00000071575	TRIB2	0	-1.51195
ENSG00000072310	SREBF1	0	-1.32612
ENSG00000072415	MPP5	0	-1.09497
ENSG00000072571	HMMR	0	-1.28159
ENSG00000072840	EVC	0	9.02525
ENSG00000072954	TMEM38A	0	1.1422
ENSG00000074527	NTN4	0	-2.96857
ENSG00000074590	NUAK1	0	-1.37578
ENSG00000075240	GRAMD4	0	-1.02965
ENSG00000075856	SART3	0	-1.10219
ENSG00000076685	NT5C2	0	-1.38562
ENSG00000077150	NFKB2	0	1.06011
ENSG00000078018	MAP2	0	-4.59104
ENSG00000079215	SLC1A3	0	-8.76996
ENSG00000080200	CRYBG3	0	1.1506
ENSG00000080503	SMARCA2	0	-1.01971
ENSG00000080986	NDC80	0	-1.15829
ENSG00000081041	CXCL2	0	5.32527
ENSG00000083097	DOP1A	0	-1.25354
ENSG00000084710	EFR3B	0	-3.68935
ENSG00000084731	KIF3C	0	1.35898
ENSG00000085276	MECOM	0	1.43047
ENSG00000085831	TTC39A	0	-1.51001
ENSG00000086475	SEPHS1	0	-1.21113
ENSG00000086712	TXLNG	0	-1.47104
ENSG00000087088	BAX	0	1.00572
ENSG00000087111	PIGS	0	-1.98281
ENSG00000087253	LPCAT2	0	5.97771
ENSG00000088179	PTPN4	0	-1.28973
ENSG00000089057	SLC23A2	0	-2.44797
ENSG00000090520	DNAJB11	0	-1.17003
ENSG00000090989	EXOC1	0	1.24831
ENSG00000091137	SLC26A4	0	3.76615
ENSG00000092020	PPP2R3C	0	1.12508
ENSG00000092140	G2E3	0	1.39395
ENSG00000093183	SEC22C	0	1.27304
ENSG00000094804	CDC6	0	-1.1363
ENSG00000095015	MAP3K1	0	-2.03603
ENSG00000095739	BAMBI	0	-1.21404
ENSG00000095951	HIVEP1	0	2.39126
ENSG00000096433	ITPR3	0	2.00923
ENSG00000099256	PRTFDC1	0	-1.86514
ENSG00000099284	MACROH2A2	0	-1.10784
ENSG00000099377	HSD3B7	0	1.9923
ENSG00000099622	CIRBP	0	-1.7099
ENSG00000100151	PICK1	0	-1.26433
ENSG00000100154	TTC28	0	-1.91192
ENSG00000100478	AP4S1	0	-1.87127
ENSG00000100784	RPS6KA5	0	-1.30655
ENSG00000100906	NFKBIA	0	2.36619
ENSG00000101057	MYBL2	0	-1.0776
ENSG00000101188	NTSR1	0	1.22207
ENSG00000101213	PTK6	0	3.06447
ENSG00000101333	PLCB4	0	-1.48866
ENSG00000101384	JAG1	0	-2.66528
ENSG00000101665	SMAD7	0	-4.08771
ENSG00000101745	ANKRD12	0	1.12048
ENSG00000101955	SRPX	0	5.34012
ENSG00000102316	MAGED2	0	1.19077
ENSG00000102678	FGF9	0	-4.96163
ENSG00000102934	PLLP	0	-2.62384
ENSG00000103066	PLA2G15	0	1.15057
ENSG00000103642	LACTB	0	2.36676
ENSG00000104324	CPQ	0	1.13077
ENSG00000104361	NIPAL2	0	1.24366
ENSG00000104450	SPAG1	0	-1.2994
ENSG00000104689	TNFRSF10A	0	1.84879
ENSG00000104783	KCNN4	0	8.39823
ENSG00000104870	FCGRT	0	-6.67367
ENSG00000104998	IL27RA	0	1.17414
ENSG00000105289	TJP3	0	-2.89966
ENSG00000105357	MYH14	0	-2.02578
ENSG00000105559	PLEKHA4	0	4.04364
ENSG00000105767	CADM4	0	-1.63591
ENSG00000105856	HBP1	0	1.06668
ENSG00000106049	HIBADH	0	-1.28792
ENSG00000106078	COBL	0	-1.06345
ENSG00000106089	STX1A	0	2.3407
ENSG00000106397	PLOD3	0	1.01405
ENSG00000107242	PIP5K1B	0	-3.37889
ENSG00000107731	UNC5B	0	-1.15708
ENSG00000107758	PPP3CB	0	1.01529
ENSG00000107796	ACTA2	0	1.98368
ENSG00000107954	NEURL1	0	-1.75729
ENSG00000107957	SH3PXD2A	0	5.81173
ENSG00000108384	RAD51C	0	-1.47444
ENSG00000108387	SEPTIN4	0	6.25622
ENSG00000108433	GOSR2	0	-1.39103
ENSG00000108559	NUP88	0	-1.39594
ENSG00000108622	ICAM2	0	7.7343
ENSG00000108641	B9D1	0	-1.72306
ENSG00000108679	LGALS3BP	0	-1.4928
ENSG00000108828	VAT1	0	1.29178
ENSG00000109320	NFKB1	0	1.21258
ENSG00000109654	TRIM2	0	-3.3727
ENSG00000110218	PANX1	0	1.14668
ENSG00000110237	ARHGEF17	0	-1.38337
ENSG00000110330	BIRC2	0	1.33357
ENSG00000110395	CBL	0	1.2676
ENSG00000110446	SLC15A3	0	7.94646
ENSG00000111057	KRT18	0	-1.4872
ENSG00000111144	LTA4H	0	1.01124
ENSG00000111145	ELK3	0	1.90222
ENSG00000111276	CDKN1B	0	-1.25856
ENSG00000111424	VDR	0	-1.62581
ENSG00000111450	STX2	0	1.5892
ENSG00000111490	TBC1D30	0	3.60272
ENSG00000111863	ADTRP	0	12.1077
ENSG00000111885	MAN1A1	0	1.76304
ENSG00000112293	GPLD1	0	-1.49489
ENSG00000112305	SMAP1	0	2.80488
ENSG00000112343	TRIM38	0	1.58406
ENSG00000112414	ADGRG6	0	-1.3758
ENSG00000112541	PDE10A	0	6.06181
ENSG00000112559	MDFI	0	-1.75262
ENSG00000112715	VEGFA	0	-1.43328
ENSG00000113441	LNPEP	0	1.00966
ENSG00000113790	EHHADH	0	1.45213
ENSG00000114019	AMOTL2	0	-3.00284
ENSG00000114473	IQCG	0	3.23737
ENSG00000114670	NEK11	0	1.48593
ENSG00000114779	ABHD14B	0	1.23116
ENSG00000114853	ZBTB47	0	1.31586
ENSG00000115267	IFIH1	0	1.68446
ENSG00000115317	HTRA2	0	1.02315
ENSG00000115368	WDR75	0	1.13414
ENSG00000115457	IGFBP2	0	-1.09376
ENSG00000115525	ST3GAL5	0	-1.27535
ENSG00000115677	HDLBP	0	1.23438
ENSG00000115963	RND3	0	-2.26977
ENSG00000116285	ERRFI1	0	2.8245
ENSG00000116661	FBXO2	0	-2.01769
ENSG00000116675	DNAJC6	0	-1.11057
ENSG00000116791	CRYZ	0	1.40891
ENSG00000116985	BMP8B	0	1.3963
ENSG00000117602	RCAN3	0	1.30847
ENSG00000117862	TXNDC12	0	-1.75296
ENSG00000118257	NRP2	0	-2.26832
ENSG00000118276	B4GALT6	0	2.81173
ENSG00000118523	CCN2	0	-5.97557
ENSG00000119242	CCDC92	0	1.86326
ENSG00000119321	FKBP15	0	1.07435
ENSG00000119326	CTNNAL1	0	-1.62471
ENSG00000119408	NEK6	0	-1.21508
ENSG00000119509	INVS	0	-1.30944
ENSG00000119888	EPCAM	0	5.5576
ENSG00000119900	OGFRL1	0	-2.9222
ENSG00000119927	GPAM	0	-1.68488
ENSG00000119986	AVPI1	0	-1.42903
ENSG00000120063	GNA13	0	1.00776
ENSG00000120253	NUP43	0	-1.08065
ENSG00000120451	SNX19	0	2.82115
ENSG00000120690	ELF1	0	1.87951
ENSG00000120738	EGR1	0	-1.55924
ENSG00000120885	CLU	0	-4.02335
ENSG00000121039	RDH10	0	-1.27732
ENSG00000121152	NCAPH	0	-1.14708
ENSG00000121316	PLBD1	0	1.41778
ENSG00000121879	PIK3CA	0	1.11685
ENSG00000122378	PRXL2A	0	1.771
ENSG00000122861	PLAU	0	3.73601
ENSG00000122952	ZWINT	0	-1.32305
ENSG00000123104	ITPR2	0	1.4449
ENSG00000123240	OPTN	0	1.64691
ENSG00000123384	LRP1	0	1.81045
ENSG00000123607	TTC21B	0	-1.25277
ENSG00000123609	NMI	0	1.34254
ENSG00000123636	BAZ2B	0	1.22944
ENSG00000123689	G0S2	0	4.10474
ENSG00000124193	SRSF6	0	-1.21932
ENSG00000124225	PMEPA1	0	-3.65836
ENSG00000124406	ATP8A1	0	-2.21123
ENSG00000124641	MED20	0	-1.52541
ENSG00000124839	RAB17	0	-5.61762
ENSG00000124942	AHNAK	0	2.02475
ENSG00000125089	SH3TC1	0	6.05443
ENSG00000125266	EFNB2	0	2.92474
ENSG00000125637	PSD4	0	1.88304
ENSG00000125731	SH2D3A	0	-1.83171
ENSG00000125740	FOSB	0	-2.1292
ENSG00000126010	GRPR	0	-8.01075
ENSG00000126391	FRMD8	0	1.03444
ENSG00000126458	RRAS	0	2.07553
ENSG00000126561	STAT5A	0	1.37391
ENSG00000126878	AIF1L	0	-1.2811
ENSG00000127423	AUNIP	0	-1.15216
ENSG00000127561	SYNGR3	0	2.20352
ENSG00000128342	LIF	0	1.68125
ENSG00000128534	LSM8	0	-1.2955
ENSG00000128973	CLN6	0	-1.43282
ENSG00000129071	MBD4	0	-2.16946
ENSG00000129173	E2F8	0	-1.85123
ENSG00000129295	LRRC6	0	4.97965
ENSG00000129354	AP1M2	0	-3.25368
ENSG00000129646	QRICH2	0	1.94038
ENSG00000129675	ARHGEF6	0	1.43883
ENSG00000130021	PUDP	0	-2.13485
ENSG00000130158	DOCK6	0	1.05594
ENSG00000130176	CNN1	0	-4.84508
ENSG00000130675	MNX1	0	-1.06792
ENSG00000130818	ZNF426	0	-2.00381
ENSG00000131016	AKAP12	0	4.04888
ENSG00000131746	TNS4	0	-8.633
ENSG00000131747	TOP2A	0	-1.19348
ENSG00000132002	DNAJB1	0	1.02724
ENSG00000132182	NUP210	0	-1.16652
ENSG00000132329	RAMP1	0	-4.81346
ENSG00000132334	PTPRE	0	3.48501
ENSG00000132357	CARD6	0	5.78178
ENSG00000132434	LANCL2	0	-1.21578
ENSG00000132541	RIDA	0	1.00192
ENSG00000132793	LPIN3	0	1.60062
ENSG00000134668	SPOCD1	0	5.44154
ENSG00000134986	NREP	0	-3.4407
ENSG00000135046	ANXA1	0	-1.91749
ENSG00000135048	CEMIP2	0	-1.3901
ENSG00000135090	TAOK3	0	1.18018
ENSG00000135119	RNFT2	0	-1.25576
ENSG00000135269	TES	0	11.0108
ENSG00000135318	NT5E	0	6.23555
ENSG00000135838	NPL	0	6.04951
ENSG00000136040	PLXNC1	0	2.97829
ENSG00000136153	LMO7	0	-2.49433
ENSG00000136167	LCP1	0	4.9285
ENSG00000136235	GPNMB	0	-3.61193
ENSG00000136492	BRIP1	0	-1.28618
ENSG00000136531	SCN2A	0	4.45669
ENSG00000136867	SLC31A2	0	1.39455
ENSG00000136936	XPA	0	-1.27512
ENSG00000136943	CTSV	0	-1.46605
ENSG00000137266	SLC22A23	0	-2.32533
ENSG00000137288	UQCC2	0	-1.38704
ENSG00000137309	HMGA1	0	2.32118
ENSG00000137393	RNF144B	0	-2.19689
ENSG00000137575	SDCBP	0	1.2413
ENSG00000137942	FNBP1L	0	1.3185
ENSG00000137962	ARHGAP29	0	-5.42759
ENSG00000138386	NAB1	0	1.45472
ENSG00000138768	USO1	0	1.25653
ENSG00000138769	CDKL2	0	5.90312
ENSG00000139269	INHBE	0	-4.86072
ENSG00000139364	TMEM132B	0	3.13257
ENSG00000139410	SDSL	0	-1.94674
ENSG00000139629	GALNT6	0	1.43843
ENSG00000139636	LMBR1L	0	1.59531
ENSG00000139668	WDFY2	0	1.72519
ENSG00000139734	DIAPH3	0	-1.27756
ENSG00000140199	SLC12A6	0	3.23562
ENSG00000140284	SLC27A2	0	-1.0763
ENSG00000140545	MFGE8	0	-2.20013
ENSG00000140632	GLYR1	0	-1.0139
ENSG00000140807	NKD1	0	-1.1503
ENSG00000140830	TXNL4B	0	-1.30361
ENSG00000141510	TP53	0	-1.72727
ENSG00000142156	COL6A1	0	-1.91016
ENSG00000142621	FHAD1	0	-2.88211
ENSG00000142632	ARHGEF19	0	-2.21731
ENSG00000142765	SYTL1	0	-3.82732
ENSG00000143147	GPR161	0	1.02133
ENSG00000143153	ATP1B1	0	-2.06969
ENSG00000143320	CRABP2	0	-3.80027
ENSG00000143353	LYPLAL1	0	-2.18204
ENSG00000143398	PIP5K1A	0	-1.17347
ENSG00000143815	LBR	0	-1.10022
ENSG00000143819	EPHX1	0	-1.65188
ENSG00000143851	PTPN7	0	-9.60881
ENSG00000144645	OSBPL10	0	-1.52124
ENSG00000144677	CTDSPL	0	-1.77408
ENSG00000144815	NXPE3	0	1.12621
ENSG00000144824	PHLDB2	0	-3.2159
ENSG00000144843	ADPRH	0	5.05147
ENSG00000145107	TM4SF19	0	2.63696
ENSG00000145779	TNFAIP8	0	1.26944
ENSG00000145860	RNF145	0	-1.09269
ENSG00000146072	TNFRSF21	0	-3.06143
ENSG00000146112	PPP1R18	0	2.53063
ENSG00000146386	ABRACL	0	1.04657
ENSG00000146411	SLC2A12	0	-1.30527
ENSG00000146592	CREB5	0	-2.66822
ENSG00000147454	SLC25A37	0	1.50329
ENSG00000148019	CEP78	0	-1.20745
ENSG00000148339	SLC25A25	0	-1.36485
ENSG00000148346	LCN2	0	-3.91326
ENSG00000148677	ANKRD1	0	-8.89582
ENSG00000148700	ADD3	0	-1.34813
ENSG00000149212	SESN3	0	-1.17011
ENSG00000149292	TTC12	0	-1.11151
ENSG00000149328	GLB1L2	0	-1.02215
ENSG00000149428	HYOU1	0	-1.77722
ENSG00000150054	MPP7	0	-3.50658
ENSG00000150093	ITGB1	0	2.05468
ENSG00000150347	ARID5B	0	-2.65479
ENSG00000150764	DIXDC1	0	-1.68749
ENSG00000150782	IL18	0	-5.96942
ENSG00000150995	ITPR1	0	-1.04773
ENSG00000151276	MAGI1	0	-1.38298
ENSG00000151474	FRMD4A	0	-1.20144
ENSG00000151491	EPS8	0	4.13544
ENSG00000151623	NR3C2	0	-2.25462
ENSG00000152784	PRDM8	0	6.49822
ENSG00000153029	MR1	0	2.89519
ENSG00000153406	NMRAL1	0	-1.00235
ENSG00000153563	CD8A	0	4.8185
ENSG00000154127	UBASH3B	0	-1.64226
ENSG00000154781	CCDC174	0	-1.34634
ENSG00000154920	EME1	0	-1.07811
ENSG00000155330	C16orf87	0	-1.02089
ENSG00000155974	GRIP1	0	-1.09417
ENSG00000156453	PCDH1	0	-2.26754
ENSG00000156463	SH3RF2	0	-9.85568
ENSG00000157036	EXOG	0	-1.11769
ENSG00000157184	CPT2	0	-1.35449
ENSG00000157240	FZD1	0	-1.697
ENSG00000157388	CACNA1D	0	5.27999
ENSG00000157423	HYDIN	0	5.26541
ENSG00000157538	VPS26C	0	1.09568
ENSG00000157680	DGKI	0	6.82687
ENSG00000157873	TNFRSF14	0	5.90416
ENSG00000158290	CUL4B	0	-1.16838
ENSG00000158691	ZSCAN12	0	-2.03453
ENSG00000158716	DUSP23	0	7.98153
ENSG00000158863	FAM160B2	0	1.08853
ENSG00000159128	IFNGR2	0	1.8745
ENSG00000159433	STARD9	0	1.15094
ENSG00000159784	FAM131B	0	2.82041
ENSG00000160352	ZNF714	0	-1.23608
ENSG00000160712	IL6R	0	-2.1193
ENSG00000160766	GBAP1	0	-1.73926
ENSG00000160801	PTH1R	0	2.35328
ENSG00000161249	DMKN	0	-1.17682
ENSG00000161638	ITGA5	0	1.38795
ENSG00000162482	AKR7A3	0	1.4056
ENSG00000162496	DHRS3	0	-5.44735
ENSG00000162520	SYNC	0	1.2711
ENSG00000162595	DIRAS3	0	7.58105
ENSG00000162733	DDR2	0	-3.56291
ENSG00000163053	SLC16A14	0	-1.88434
ENSG00000163297	ANTXR2	0	4.01936
ENSG00000163364	LINC01116	0	1.23605
ENSG00000163565	IFI16	0	7.05059
ENSG00000163814	CDCP1	0	2.1352
ENSG00000163898	LIPH	0	-3.78561
ENSG00000164078	MST1R	0	-2.02004
ENSG00000164125	GASK1B	0	-6.19757
ENSG00000164185	ZNF474	0	7.55564
ENSG00000164292	RHOBTB3	0	-3.41427
ENSG00000164535	DAGLB	0	-1.31001
ENSG00000164674	SYTL3	0	-1.70402
ENSG00000164684	ZNF704	0	-4.6739
ENSG00000164713	BRI3	0	1.03476
ENSG00000164733	CTSB	0	1.57137
ENSG00000164845	FAM86FP	0	-2.63649
ENSG00000164855	TMEM184A	0	-6.08514
ENSG00000164985	PSIP1	0	-1.73042
ENSG00000165025	SYK	0	3.43252
ENSG00000165125	TRPV6	0	-7.15457
ENSG00000165238	WNK2	0	-1.2957
ENSG00000165272	AQP3	0	-4.8847
ENSG00000165434	PGM2L1	0	2.30844
ENSG00000165810	BTNL9	0	5.04426
ENSG00000165996	HACD1	0	1.6386
ENSG00000166340	TPP1	0	1.23823
ENSG00000166347	CYB5A	0	1.46846
ENSG00000166741	NNMT	0	-8.60424
ENSG00000166801	FAM111A	0	1.13905
ENSG00000166833	NAV2	0	3.20699
ENSG00000166949	SMAD3	0	-2.78454
ENSG00000167034	NKX3-1	0	2.14037
ENSG00000167130	DOLPP1	0	-1.1315
ENSG00000167186	COQ7	0	-1.48704
ENSG00000167522	ANKRD11	0	-1.08772
ENSG00000167608	TMC4	0	-3.41874
ENSG00000167645	YIF1B	0	1.64028
ENSG00000167693	NXN	0	-2.67743
ENSG00000167767	KRT80	0	-3.1512
ENSG00000167895	TMC8	0	-3.08384
ENSG00000167965	MLST8	0	-1.25894
ENSG00000167995	BEST1	0	-2.97717
ENSG00000168016	TRANK1	0	5.67459
ENSG00000168038	ULK4	0	1.76251
ENSG00000168237	GLYCTK	0	-1.54776
ENSG00000168298	H1-4	0	-1.3783
ENSG00000168394	TAP1	0	1.29459
ENSG00000168404	MLKL	0	1.48822
ENSG00000168453	HR	0	4.07377
ENSG00000168495	POLR3D	0	1.3289
ENSG00000168734	PKIG	0	-1.28386
ENSG00000168811	IL12A	0	-1.63948
ENSG00000168874	ATOH8	0	-6.43144
ENSG00000168993	CPLX1	0	-1.92527
ENSG00000169047	IRS1	0	-2.81437
ENSG00000169100	SLC25A6	0	-1.16852
ENSG00000169105	CHST14	0	-1.08981
ENSG00000169213	RAB3B	0	-1.14131
ENSG00000169330	MINAR1	0	2.19299
ENSG00000169372	CRADD	0	2.32683
ENSG00000169570	DTWD2	0	-1.00275
ENSG00000169752	NRG4	0	-6.83656
ENSG00000169855	ROBO1	0	-2.71125
ENSG00000169919	GUSB	0	-1.01025
ENSG00000170175	CHRNB1	0	-1.58148
ENSG00000170345	FOS	0	-2.30207
ENSG00000170421	KRT8	0	1.11779
ENSG00000171084	FAM86JP	0	-2.986
ENSG00000171160	MORN4	0	-1.12717
ENSG00000171219	CDC42BPG	0	-5.37498
ENSG00000171388	APLN	0	-2.76115
ENSG00000171428	NAT1	0	1.81638
ENSG00000171617	ENC1	0	-3.74218
ENSG00000171877	FRMD5	0	-2.10919
ENSG00000171992	SYNPO	0	1.79412
ENSG00000172339	ALG14	0	-1.29265
ENSG00000172687	ZNF738	0	-1.49705
ENSG00000172986	GXYLT2	0	-1.81402
ENSG00000173068	BNC2	0	7.89749
ENSG00000173273	TNKS	0	1.2865
ENSG00000173320	STOX2	0	-4.00754
ENSG00000173546	CSPG4	0	3.48805
ENSG00000173674	EIF1AX	0	-1.24636
ENSG00000173715	C11orf80	0	1.0652
ENSG00000173727		0	1.94443
ENSG00000173846	PLK3	0	1.20699
ENSG00000174276	ZNHIT2	0	-1.48357
ENSG00000174705	SH3PXD2B	0	1.21215
ENSG00000175592	FOSL1	0	1.19642
ENSG00000175745	NR2F1	0	-1.80488
ENSG00000175970	UNC119B	0	-1.018
ENSG00000176222	ZNF404	0	-1.45184
ENSG00000176225	RTTN	0	-1.16048
ENSG00000176244	ACBD7	0	-1.87625
ENSG00000176399	DMRTA1	0	-4.24217
ENSG00000176597	B3GNT5	0	1.0048
ENSG00000176697	BDNF	0	-3.2628
ENSG00000176714	CCDC121	0	-2.63544
ENSG00000176928	GCNT4	0	1.84095
ENSG00000177030	DEAF1	0	1.07571
ENSG00000177380	PPFIA3	0	1.09812
ENSG00000177427	MIEF2	0	-1.45593
ENSG00000178078	STAP2	0	6.86485
ENSG00000178104	PDE4DIP	0	2.90503
ENSG00000178719	GRINA	0	1.50872
ENSG00000178922	HYI	0	-1.22874
ENSG00000179152	TCAIM	0	1.21748
ENSG00000179841	AKAP5	0	-1.54321
ENSG00000179918	SEPHS2	0	-1.16096
ENSG00000180346	TIGD2	0	-1.74058
ENSG00000180376	CCDC66	0	-1.01547
ENSG00000180479	ZNF571	0	-1.06242
ENSG00000180592	SKIDA1	0	-4.41844
ENSG00000180855	ZNF443	0	-1.61378
ENSG00000181007	ZFP82	0	-4.77451
ENSG00000181019	NQO1	0	1.13311
ENSG00000181104	F2R	0	5.63814
ENSG00000181381	DDX60L	0	3.07177
ENSG00000181392	SYNE4	0	-5.16452
ENSG00000181523	SGSH	0	-1.28204
ENSG00000181690	PLAG1	0	1.02354
ENSG00000181722	ZBTB20	0	3.59029
ENSG00000181830	SLC35C1	0	1.38703
ENSG00000181852	RNF41	0	-1.18282
ENSG00000181873	IBA57	0	-1.62715
ENSG00000182095	TNRC18	0	-1.19898
ENSG00000182372	CLN8	0	1.98795
ENSG00000182544	MFSD5	0	1.12229
ENSG00000182551	ADI1	0	-1.25711
ENSG00000183072	NKX2-5	0	-1.73727
ENSG00000183091	NEB	0	4.4382
ENSG00000183111	ARHGEF37	0	-2.04223
ENSG00000183337	BCOR	0	1.68082
ENSG00000183386	FHL3	0	-1.04101
ENSG00000183520	UTP11	0	-1.31916
ENSG00000183598	H3C13	0	-2.5523
ENSG00000183853	KIRREL1	0	-1.39893
ENSG00000183864	TOB2	0	1.18857
ENSG00000184216	IRAK1	0	1.64279
ENSG00000184260	H2AC20	0	-1.32124
ENSG00000184270	H2AC21	0	-2.09247
ENSG00000184363	PKP3	0	-2.53186
ENSG00000184470	TXNRD2	0	-1.47117
ENSG00000184500	PROS1	0	-1.19556
ENSG00000184557	SOCS3	0	-2.0572
ENSG00000184602	SNN	0	1.04971
ENSG00000184897	H1-10	0	-1.20058
ENSG00000185010	F8	0	2.0831
ENSG00000185088	RPS27L	0	1.1491
ENSG00000185101	ANO9	0	5.93059
ENSG00000185269	NOTUM	0	-2.84682
ENSG00000185344	ATP6V0A2	0	-1.24018
ENSG00000185483	ROR1	0	-5.8103
ENSG00000185567	AHNAK2	0	4.41395
ENSG00000185650	ZFP36L1	0	3.14334
ENSG00000185774	KCNIP4	0	-6.04169
ENSG00000185803	SLC52A2	0	1.28933
ENSG00000186063	AIDA	0	1.04051
ENSG00000186153	WWOX	0	-1.36134
ENSG00000186174	BCL9L	0	-1.73206
ENSG00000186318	BACE1	0	1.65322
ENSG00000186472	PCLO	0	-5.55775
ENSG00000186792	HYAL3	0	2.70311
ENSG00000186812	ZNF397	0	-1.72946
ENSG00000186814	ZSCAN30	0	-1.57716
ENSG00000186951	PPARA	0	1.3151
ENSG00000187123	LYPD6	0	-3.22254
ENSG00000187164	SHTN1	0	1.0365
ENSG00000187244	BCAM	0	-2.32013
ENSG00000187325	TAF9B	0	-1.14389
ENSG00000187837	H1-2	0	-1.24508
ENSG00000188312	CENPP	0	-1.13223
ENSG00000188483	IER5L	0	-1.01342
ENSG00000188486	H2AX	0	-1.89508
ENSG00000188613	NANOS1	0	-2.15229
ENSG00000188643	S100A16	0	11.1933
ENSG00000188707	ZBED6CL	0	-1.58381
ENSG00000188747	NOXA1	0	-1.81321
ENSG00000189060	H1-0	0	-2.20594
ENSG00000196155		0	-2.52176
ENSG00000196437	ZNF569	0	-5.63205
ENSG00000196878	LAMB3	0	8.59667
ENSG00000196924	FLNA	0	-3.5693
ENSG00000197006	METTL9	0	1.19201
ENSG00000197238	H4C11	0	-3.94898
ENSG00000197296	FITM2	0	-1.1036
ENSG00000197467	COL13A1	0	-4.58614
ENSG00000197535	MYO5A	0	1.65831
ENSG00000197594	ENPP1	0	-2.51493
ENSG00000197608	ZNF841	0	1.53148
ENSG00000197653	DNAH10	0	1.99759
ENSG00000198018	ENTPD7	0	1.91066
ENSG00000198182	ZNF607	0	-1.17362
ENSG00000198331	HYLS1	0	-1.23515
ENSG00000198363	ASPH	0	2.05164
ENSG00000198373	WWP2	0	-1.10382
ENSG00000198435	NRARP	0	-2.5365
ENSG00000198440	ZNF583	0	-1.72592
ENSG00000198624	CCDC69	0	-1.26833
ENSG00000198626	RYR2	0	-3.19145
ENSG00000198718	TOGARAM1	0	1.25421
ENSG00000198830	HMGN2	0	-1.62042
ENSG00000198951	NAGA	0	1.29206
ENSG00000202314	SNORD6	0	-7.34202
ENSG00000203706	SERTAD4-AS1	0	-5.05156
ENSG00000203791	EEF1AKMT2	0	-1.49896
ENSG00000203814	H2BC18	0	-1.51238
ENSG00000204334	ERICH2	0	-2.22193
ENSG00000204682	MIR1915HG	0	-2.04778
ENSG00000204764	RANBP17	0	7.09779
ENSG00000204856	FAM216A	0	-1.03164
ENSG00000204922	UQCC3	0	-1.23629
ENSG00000205133	TRIQK	0	2.05046
ENSG00000205213	LGR4	0	-2.08483
ENSG00000205476	CCDC85C	0	-1.27211
ENSG00000210195	MT-TT	0	-1.6949
ENSG00000213949	ITGA1	0	-1.60401
ENSG00000214866	DCDC2C	0	4.84094
ENSG00000215039	CD27-AS1	0	2.29823
ENSG00000216775		0	-1.26143
ENSG00000216937	CCDC7	0	1.46911
ENSG00000221963	APOL6	0	3.77938
ENSG00000223959	AFG3L1P	0	-1.47344
ENSG00000225190	PLEKHM1	0	1.2997
ENSG00000225339		0	4.3485
ENSG00000225383	SFTA1P	0	-2.08178
ENSG00000226752	CUTALP	0	-1.24686
ENSG00000227403	LINC01806	0	-1.69451
ENSG00000227671		0	1.03786
ENSG00000228063	LYPLAL1-DT	0	-5.57755
ENSG00000228716	DHFR	0	-1.19696
ENSG00000228794	LINC01128	0	1.14029
ENSG00000229140	CCDC26	0	1.85394
ENSG00000229563	LINC01204	0	4.29593
ENSG00000229656	ITGB1-DT	0	6.37164
ENSG00000230438	SERPINB9P1	0	2.03911
ENSG00000230461	PROX1-AS1	0	2.12918
ENSG00000231607	DLEU2	0	-2.1272
ENSG00000231806	PCAT7	0	-3.73907
ENSG00000233080	LINC01399	0	4.27865
ENSG00000233117	LINC00702	0	7.17847
ENSG00000233559	LINC00513	0	-4.49103
ENSG00000233966	UBE2SP1	0	-2.07847
ENSG00000234147		0	4.20774
ENSG00000234745	HLA-B	0	1.91342
ENSG00000235823	OLMALINC	0	-1.28959
ENSG00000236453		0	6.88661
ENSG00000238741	SCARNA7	0	1.17493
ENSG00000239467		0	-2.48236
ENSG00000240891	PLCXD2	0	-2.44786
ENSG00000241749	RPSAP52	0	2.36888
ENSG00000242498	ARPIN	0	-1.33501
ENSG00000243181		0	-2.79506
ENSG00000243479	MNX1-AS1	0	-1.61935
ENSG00000244405	ETV5	0	-1.02508
ENSG00000245522	LINC02709	0	-2.70498
ENSG00000246228	CASC8	0	-8.76394
ENSG00000250420	AACSP1	0	-6.14587
ENSG00000250748		0	2.5685
ENSG00000250899		0	-1.79657
ENSG00000251141	MRPS30-DT	0	2.37494
ENSG00000253187	HOXA10-AS	0	-2.85323
ENSG00000255248	MIR100HG	0	5.3518
ENSG00000256008		0	-3.1802
ENSG00000256128	LINC00944	0	5.63111
ENSG00000256268	LINC02454	0	-3.15796
ENSG00000257167	TMPO-AS1	0	-2.03778
ENSG00000257267	ZNF271P	0	-1.58981
ENSG00000258623		0	6.6445
ENSG00000260604		0	-6.42061
ENSG00000266094	RASSF5	0	-2.82293
ENSG00000267405		0	5.53856
ENSG00000268573		0	-1.67746
ENSG00000270607		0	4.06319
ENSG00000271605	MILR1	0	-3.58074
ENSG00000272275		0	3.66424
ENSG00000272888	LINC01578	0	-1.07426
ENSG00000273542	H4C12	0	-4.66757
ENSG00000273604	EPOP	0	-1.09684
ENSG00000273703	H2BC14	0	-1.10702
ENSG00000273983	H3C8	0	-2.17592
ENSG00000274750	H3C6	0	-1.36002
ENSG00000274997	H2AC12	0	-1.32161
ENSG00000275221	H2AC15	0	-1.51409
ENSG00000275714	H3C1	0	-2.01398
ENSG00000276043	UHRF1	0	-1.1651
ENSG00000276180	H4C9	0	-1.6491
ENSG00000276368	H2AC14	0	-1.42527
ENSG00000276900		0	2.87348
ENSG00000276966	H4C5	0	-1.09699
ENSG00000277157	H4C4	0	-2.14769
ENSG00000278588	H2BC10	0	-1.73252
ENSG00000278637	H4C1	0	-1.75132
ENSG00000278705	H4C2	0	-1.68271
ENSG00000282057		0	-3.156
ENSG00000285744		0	4.8607
ENSG00000285967	NIPBL-DT	0	-1.54319
Differentially expressed transcripts with log2 fold change of expression (Log2FC) ≥ 1 and False Discovery Rate (FDR) ≤ 0,05.

## Sheet: G12C_WT
Supplementary Table 2B: Transcripts with significantly different expression level in RKO KRAS G12C as compared to RKO BRAF WT.
Gene Name	hgnc_symbol	FDR	Log2FC
ENSG00000002079	MYH16	0	6.20876
ENSG00000005156	LIG3	0	-1.38392
ENSG00000022277	RTF2	0	-1.01507
ENSG00000023445	BIRC3	0	4.52769
ENSG00000023839	ABCC2	0	2.86009
ENSG00000026950	BTN3A1	0	1.17054
ENSG00000050405	LIMA1	0	1.60063
ENSG00000057468	MSH4	0	1.28912
ENSG00000059758	CDK17	0	1.16374
ENSG00000062038	CDH3	0	2.73152
ENSG00000064601	CTSA	0	-1.08675
ENSG00000064692	SNCAIP	0	4.1376
ENSG00000065328	MCM10	0	-1.21953
ENSG00000072954	TMEM38A	0	2.27371
ENSG00000074416	MGLL	0	1.77908
ENSG00000075188	NUP37	0	-1.41421
ENSG00000077150	NFKB2	0	1.55451
ENSG00000078177	N4BP2	0	1.3909
ENSG00000080839	RBL1	0	-1.38409
ENSG00000081041	CXCL2	0	2.80808
ENSG00000089123	TASP1	0	-1.25412
ENSG00000091137	SLC26A4	0	3.07179
ENSG00000092531	SNAP23	0	1.00019
ENSG00000094804	CDC6	0	-1.04573
ENSG00000095951	HIVEP1	0	2.1121
ENSG00000096433	ITPR3	0	1.31567
ENSG00000099256	PRTFDC1	0	-1.09841
ENSG00000100906	NFKBIA	0	2.4224
ENSG00000100982	PCIF1	0	-1.27067
ENSG00000101220	C20orf27	0	-1.11563
ENSG00000101412	E2F1	0	-1.39888
ENSG00000101452	DHX35	0	-1.22189
ENSG00000103489	XYLT1	0	2.29733
ENSG00000103642	LACTB	0	1.36541
ENSG00000104361	NIPAL2	0	1.67445
ENSG00000104381	GDAP1	0	-1.70883
ENSG00000104998	IL27RA	0	1.11533
ENSG00000105499	PLA2G4C	0	4.02448
ENSG00000107796	ACTA2	0	3.05417
ENSG00000108641	B9D1	0	-1.89627
ENSG00000109320	NFKB1	0	1.04816
ENSG00000112029	FBXO5	0	-1.06628
ENSG00000114019	AMOTL2	0	-1.3076
ENSG00000114270	COL7A1	0	3.45074
ENSG00000114841	DNAH1	0	2.2478
ENSG00000115267	IFIH1	0	2.74051
ENSG00000118276	B4GALT6	0	2.29084
ENSG00000119242	CCDC92	0	2.73649
ENSG00000119321	FKBP15	0	1.2815
ENSG00000123240	OPTN	0	1.1487
ENSG00000123496	IL13RA2	0	-5.75504
ENSG00000123689	G0S2	0	2.31308
ENSG00000124155	PIGT	0	-1.25033
ENSG00000124193	SRSF6	0	-1.42639
ENSG00000124508	BTN2A2	0	1.01035
ENSG00000124575	H1-3	0	-1.48312
ENSG00000124641	MED20	0	-1.49787
ENSG00000125037	EMC3	0	-1.12501
ENSG00000125637	PSD4	0	1.48908
ENSG00000125835	SNRPB	0	-1.10148
ENSG00000125843	AP5S1	0	-1.9663
ENSG00000125901	MRPS26	0	-1.24858
ENSG00000125995	ROMO1	0	-1.38375
ENSG00000127423	AUNIP	0	-1.08092
ENSG00000128266	GNAZ	0	1.16383
ENSG00000128311	TST	0	1.35782
ENSG00000128342	LIF	0	1.56249
ENSG00000129946	SHC2	0	1.88426
ENSG00000130707	ASS1	0	1.68354
ENSG00000130720	FIBCD1	0	2.43647
ENSG00000131188	PRR7	0	-1.46424
ENSG00000131471	AOC3	0	3.85255
ENSG00000131480	AOC2	0	2.464
ENSG00000132646	PCNA	0	-1.52989
ENSG00000132664	POLR3F	0	-1.08576
ENSG00000133105	RXFP2	0	-4.13217
ENSG00000137265	IRF4	0	4.80969
ENSG00000137288	UQCC2	0	-1.22405
ENSG00000137821	LRRC49	0	-1.26336
ENSG00000137834	SMAD6	0	-3.62081
ENSG00000137942	FNBP1L	0	1.04519
ENSG00000139364	TMEM132B	0	4.35245
ENSG00000139926	FRMD6	0	2.03413
ENSG00000146918	NCAPG2	0	-1.06326
ENSG00000147872	PLIN2	0	1.00145
ENSG00000149292	TTC12	0	-1.2316
ENSG00000149328	GLB1L2	0	-1.12295
ENSG00000153029	MR1	0	2.08986
ENSG00000153317	ASAP1	0	1.17607
ENSG00000154358	OBSCN	0	1.63312
ENSG00000155962	CLIC2	0	3.41554
ENSG00000157680	DGKI	0	3.0493
ENSG00000158373	H2BC5	0	-1.0024
ENSG00000159128	IFNGR2	0	1.5387
ENSG00000159618	ADGRG5	0	1.95536
ENSG00000160801	PTH1R	0	1.41079
ENSG00000161638	ITGA5	0	1.38373
ENSG00000162496	DHRS3	0	-4.23136
ENSG00000162520	SYNC	0	1.00945
ENSG00000163814	CDCP1	0	1.77106
ENSG00000164032	H2AZ1	0	-1.10131
ENSG00000164104	HMGB2	0	-1.13222
ENSG00000164251	F2RL1	0	-6.33953
ENSG00000164292	RHOBTB3	0	-4.53894
ENSG00000165271	NOL6	0	-1.0646
ENSG00000165935	SMCO2	0	3.92757
ENSG00000166446	CDYL2	0	2.08726
ENSG00000166741	NNMT	0	-4.31206
ENSG00000166833	NAV2	0	1.78026
ENSG00000166949	SMAD3	0	-3.61564
ENSG00000167034	NKX3-1	0	1.05345
ENSG00000167081	PBX3	0	1.03888
ENSG00000167767	KRT80	0	-4.01112
ENSG00000168056	LTBP3	0	-1.0714
ENSG00000168237	GLYCTK	0	-1.57383
ENSG00000168298	H1-4	0	-1.20944
ENSG00000168394	TAP1	0	1.59759
ENSG00000168453	HR	0	1.89342
ENSG00000169247	SH3TC2	0	7.10247
ENSG00000169330	MINAR1	0	1.26895
ENSG00000170421	KRT8	0	1.41371
ENSG00000171552	BCL2L1	0	1.57478
ENSG00000171798	KNDC1	0	2.41035
ENSG00000171914	TLN2	0	1.04989
ENSG00000171992	SYNPO	0	3.45705
ENSG00000172037	LAMB2	0	1.17028
ENSG00000172339	ALG14	0	-1.20987
ENSG00000173546	CSPG4	0	2.59303
ENSG00000175305	CCNE2	0	-1.08121
ENSG00000176225	RTTN	0	-1.20672
ENSG00000176928	GCNT4	0	2.98712
ENSG00000177335	C8orf31	0	2.41457
ENSG00000178038	ALS2CL	0	1.17152
ENSG00000178078	STAP2	0	1.43449
ENSG00000178104	PDE4DIP	0	2.4455
ENSG00000178752	ERFE	0	1.54179
ENSG00000179532	DNHD1	0	1.87814
ENSG00000180573	H2AC6	0	-1.04592
ENSG00000180758	GPR157	0	1.58977
ENSG00000181381	DDX60L	0	1.50462
ENSG00000183091	NEB	0	6.10382
ENSG00000184232	OAF	0	1.22696
ENSG00000184260	H2AC20	0	-1.40693
ENSG00000184270	H2AC21	0	-1.90668
ENSG00000184271	POU6F1	0	2.30411
ENSG00000184678	H2BC21	0	-1.67922
ENSG00000185480	PARPBP	0	-1.66992
ENSG00000186318	BACE1	0	3.43137
ENSG00000186470	BTN3A2	0	1.14089
ENSG00000186792	HYAL3	0	1.47968
ENSG00000187325	TAF9B	0	-1.19298
ENSG00000187837	H1-2	0	-1.12705
ENSG00000188483	IER5L	0	-1.79051
ENSG00000188486	H2AX	0	-1.34073
ENSG00000189052	CGB5	0	-5.32747
ENSG00000196747	H2AC13	0	-1.55768
ENSG00000196782	MAML3	0	1.05563
ENSG00000196787	H2AC11	0	-1.86576
ENSG00000196878	LAMB3	0	2.88767
ENSG00000196954	CASP4	0	1.22267
ENSG00000196976	LAGE3	0	-1.11248
ENSG00000197150	ABCB8	0	-1.16562
ENSG00000197653	DNAH10	0	3.58527
ENSG00000198018	ENTPD7	0	1.5178
ENSG00000198363	ASPH	0	2.47992
ENSG00000198435	NRARP	0	-1.51931
ENSG00000198937	CCDC167	0	-1.69016
ENSG00000200488	RN7SKP203	0	1.64693
ENSG00000203797	DDO	0	4.55878
ENSG00000204264	PSMB8	0	1.01854
ENSG00000204525	HLA-C	0	1.14644
ENSG00000204592	HLA-E	0	1.25654
ENSG00000204642	HLA-F	0	1.47174
ENSG00000213030	CGB8	0	-5.49967
ENSG00000214140	PRCD	0	3.95564
ENSG00000214182	PTMAP5	0	-1.70608
ENSG00000214866	DCDC2C	0	4.10767
ENSG00000221963	APOL6	0	2.02352
ENSG00000223745	CCDC18-AS1	0	1.51018
ENSG00000228956	SATB1-AS1	0	2.1098
ENSG00000229140	CCDC26	0	1.11674
ENSG00000229563	LINC01204	0	2.57232
ENSG00000229656	ITGB1-DT	0	1.76378
ENSG00000230461	PROX1-AS1	0	3.42736
ENSG00000233822	H2BC15	0	-1.1944
ENSG00000234745	HLA-B	0	2.74084
ENSG00000236453		0	5.36388
ENSG00000240476	LINC00973	0	-3.13569
ENSG00000241749	RPSAP52	0	1.9511
ENSG00000243422	RPL23AP49	0	3.65331
ENSG00000248719		0	2.06044
ENSG00000248746	ACTN3	0	3.03493
ENSG00000251127		0	7.33039
ENSG00000251141	MRPS30-DT	0	1.54228
ENSG00000251348	HSPD1P11	0	-4.71925
ENSG00000253368	TRNP1	0	1.60076
ENSG00000253658	LINC01592	0	3.33003
ENSG00000256128	LINC00944	0	5.80111
ENSG00000258623		0	2.77312
ENSG00000260328		0	-3.80672
ENSG00000262160		0	1.37881
ENSG00000267278	MAP3K14-AS1	0	2.0766
ENSG00000268225	NA	0	1.73059
ENSG00000270607		0	3.22841
ENSG00000272068		0	2.33137
ENSG00000272275		0	4.06085
ENSG00000273802	H2BC8	0	-1.09064
ENSG00000273983	H3C8	0	-2.08048
ENSG00000274641	H2BC17	0	-1.08998
ENSG00000274997	H2AC12	0	-1.68495
ENSG00000275221	H2AC15	0	-1.85003
ENSG00000275713	H2BC9	0	-1.62081
ENSG00000275714	H3C1	0	-2.34297
ENSG00000276368	H2AC14	0	-1.4132
ENSG00000276900		0	1.90167
ENSG00000276966	H4C5	0	-1.25807
ENSG00000277775	H3C7	0	-1.10126
ENSG00000278828	H3C10	0	-1.4512
ENSG00000285744		0	3.66193
ENSG00000285906		0	2.16024
ENSG00000285967	NIPBL-DT	0	-1.31489
ENSG00000125246	CLYBL	1.11022e-16	2.09342
ENSG00000125772	GPCPD1	1.11022e-16	-1.04703
ENSG00000146411	SLC2A12	1.11022e-16	2.1727
ENSG00000072840	EVC	2.22045e-16	4.30829
ENSG00000013563	DNASE1L1	3.33067e-16	1.0242
ENSG00000178467	P4HTM	3.33067e-16	1.11053
ENSG00000181938	GINS3	3.33067e-16	-1.01423
ENSG00000256043	CTSO	3.33067e-16	2.31333
ENSG00000101158	NELFCD	4.44089e-16	-1.16966
ENSG00000109790	KLHL5	4.44089e-16	1.27793
ENSG00000163808	KIF15	4.44089e-16	-1.06111
ENSG00000185010	F8	4.44089e-16	1.25019
ENSG00000188372	ZP3	4.44089e-16	1.88111
ENSG00000255248	MIR100HG	4.44089e-16	1.23666
ENSG00000172403	SYNPO2	6.66134e-16	2.37864
ENSG00000100577	GSTZ1	7.77156e-16	1.22519
ENSG00000132423	COQ3	7.77156e-16	-1.11285
ENSG00000229474	PATL2	7.77156e-16	3.33451
ENSG00000137819	PAQR5	8.88178e-16	1.89376
ENSG00000239306	RBM14	9.99201e-16	-1.01002
ENSG00000125520	SLC2A4RG	1.33227e-15	-1.47242
ENSG00000145911	N4BP3	1.33227e-15	1.00902
ENSG00000029153	ARNTL2	1.66533e-15	1.2387
ENSG00000005238	FAM214B	2.22045e-15	1.77202
ENSG00000139132	FGD4	2.66454e-15	1.46255
ENSG00000267476		2.77556e-15	2.77411
ENSG00000169288	MRPL1	2.88658e-15	-1.10554
ENSG00000203791	EEF1AKMT2	2.9976e-15	-1.18296
ENSG00000225138	SLC9A3-AS1	3.44169e-15	1.56752
ENSG00000139178	C1RL	3.77476e-15	1.36127
ENSG00000101181	MTG2	3.9968e-15	-1.22541
ENSG00000199753	SNORD104	4.21885e-15	-2.11932
ENSG00000026652	AGPAT4	4.32987e-15	1.11454
ENSG00000198830	HMGN2	6.77236e-15	-1.40839
ENSG00000138111	MFSD13A	1.0103e-14	-1.52423
ENSG00000111863	ADTRP	1.21014e-14	3.9077
ENSG00000110844	PRPF40B	1.9873e-14	-1.19036
ENSG00000269706		2.26485e-14	-3.43869
ENSG00000233117	LINC00702	2.4647e-14	1.95619
ENSG00000173376	NDNF	3.05311e-14	2.33932
ENSG00000170634	ACYP2	4.67404e-14	1.47334
ENSG00000125968	ID1	6.43929e-14	-2.12874
ENSG00000172927	MYEOV	9.32587e-14	-1.78592
ENSG00000137414	FAM8A1	1.03917e-13	1.03325
ENSG00000025434	NR1H3	1.2812e-13	1.18807
ENSG00000080298	RFX3	1.28564e-13	1.27148
ENSG00000101003	GINS1	1.66867e-13	-1.43638
ENSG00000166582	CENPV	1.70974e-13	-1.07022
ENSG00000162512	SDC3	1.86628e-13	1.7213
ENSG00000144642	RBMS3	2.62679e-13	3.33829
ENSG00000049239	H6PD	3.18856e-13	1.56229
ENSG00000239521	CASTOR3	3.39728e-13	1.47359
ENSG00000159714	ZDHHC1	3.5294e-13	2.16345
ENSG00000163071	SPATA18	4.75509e-13	1.85607
ENSG00000270885	RASL10B	5.81424e-13	2.08232
ENSG00000131650	KREMEN2	6.47593e-13	-1.03216
ENSG00000136982	DSCC1	6.49925e-13	-1.1807
ENSG00000117318	ID3	7.46847e-13	-2.32012
ENSG00000185250	PPIL6	8.32445e-13	2.44844
ENSG00000114473	IQCG	8.38773e-13	2.19587
ENSG00000139597	N4BP2L1	1.42908e-12	1.76462
ENSG00000156042	CFAP70	1.94456e-12	2.98747
ENSG00000108679	LGALS3BP	2.00928e-12	2.35623
ENSG00000173166	RAPH1	2.10965e-12	1.20155
ENSG00000168062	BATF2	2.35212e-12	2.7151
ENSG00000237886	NALT1	3.19555e-12	1.77138
ENSG00000173156	RHOD	3.37952e-12	1.03031
ENSG00000161298	ZNF382	3.51874e-12	2.55955
ENSG00000279822		5.28566e-12	2.56495
ENSG00000204136	GGTA1P	5.58786e-12	3.514
ENSG00000184588	PDE4B	7.04892e-12	-7.64803
ENSG00000125885	MCM8	7.98717e-12	-1.15864
ENSG00000172687	ZNF738	8.32179e-12	-1.13341
ENSG00000149646	CNBD2	8.87446e-12	-1.12332
ENSG00000150054	MPP7	1.16298e-11	-1.70687
ENSG00000113108	APBB3	1.17342e-11	-1.02052
ENSG00000274386	TMEM269	1.6481e-11	2.28249
ENSG00000117266	CDK18	1.83266e-11	1.33163
ENSG00000175048	ZDHHC14	1.88448e-11	1.52175
ENSG00000163840	DTX3L	2.18743e-11	1.60739
ENSG00000148926	ADM	2.23234e-11	-1.78108
ENSG00000111801	BTN3A3	2.2476e-11	2.14473
ENSG00000166710	B2M	2.67022e-11	1.19384
ENSG00000101447	FAM83D	3.00104e-11	-1.06557
ENSG00000163995	ABLIM2	3.12547e-11	1.50115
ENSG00000138160	KIF11	3.2238e-11	-1.02937
ENSG00000182389	CACNB4	3.29659e-11	1.19904
ENSG00000108622	ICAM2	3.41803e-11	1.48552
ENSG00000137959	IFI44L	3.45505e-11	7.66069
ENSG00000196935	SRGAP1	3.61773e-11	1.57369
ENSG00000130939	UBE4B	3.68547e-11	-1.06167
ENSG00000171055	FEZ2	4.23339e-11	1.3154
ENSG00000186951	PPARA	5.18501e-11	1.08093
ENSG00000224081	SLC44A3-AS1	5.42192e-11	4.56629
ENSG00000003436	TFPI	5.73889e-11	1.66281
ENSG00000129173	E2F8	6.29901e-11	-1.43733
ENSG00000230438	SERPINB9P1	7.65876e-11	1.94526
ENSG00000122952	ZWINT	7.91482e-11	-1.30138
ENSG00000204219	TCEA3	8.23978e-11	4.85981
ENSG00000221887	HMSD	8.32227e-11	-1.21315
ENSG00000152689	RASGRP3	9.24945e-11	4.3359
ENSG00000089063	TMEM230	1.00586e-10	-1.03899
ENSG00000153531	ADPRHL1	1.13643e-10	1.6025
ENSG00000181396	OGFOD3	1.16252e-10	-1.04618
ENSG00000035499	DEPDC1B	1.19017e-10	-1.24058
ENSG00000166803	PCLAF	1.36042e-10	-1.45262
ENSG00000158683	PKD1L1	1.45578e-10	3.25891
ENSG00000204839	MROH6	1.57759e-10	1.99105
ENSG00000197826	CFAP299	2.03503e-10	1.725
ENSG00000132688	NES	2.11633e-10	2.18067
ENSG00000183598	H3C13	2.17499e-10	-2.92059
ENSG00000137720	C11orf1	2.62461e-10	1.21535
ENSG00000214900	LINC01588	3.36374e-10	2.72927
ENSG00000160298	C21orf58	3.70638e-10	-1.42757
ENSG00000253669	GASAL1	3.92672e-10	-2.23228
ENSG00000257329		4.08649e-10	4.43595
ENSG00000185046	ANKS1B	4.30988e-10	2.0541
ENSG00000144821	MYH15	4.71499e-10	3.11491
ENSG00000162591	MEGF6	5.11923e-10	2.53679
ENSG00000228716	DHFR	5.34457e-10	-1.20384
ENSG00000136040	PLXNC1	5.3593e-10	1.38791
ENSG00000231607	DLEU2	5.65171e-10	-1.02321
ENSG00000128602	SMO	5.9876e-10	4.05301
ENSG00000117707	PROX1	7.08574e-10	1.67349
ENSG00000118263	KLF7	7.41959e-10	5.71796
ENSG00000154153	RETREG1	8.975e-10	2.01552
ENSG00000148082	SHC3	9.45487e-10	3.15606
ENSG00000115255	REEP6	1.12465e-09	1.95125
ENSG00000119514	GALNT12	1.22821e-09	1.10611
ENSG00000203760	CENPW	1.31741e-09	-1.0167
ENSG00000236714	LINC01844	1.33039e-09	3.08475
ENSG00000162946	DISC1	1.39055e-09	1.16291
ENSG00000182326	C1S	1.65139e-09	2.84273
ENSG00000196155		1.68949e-09	5.07574
ENSG00000106268	NUDT1	1.76042e-09	-1.71901
ENSG00000049769	PPP1R3F	1.80658e-09	1.90897
ENSG00000135740	SLC9A5	2.57153e-09	1.09881
ENSG00000120324	PCDHB10	2.57432e-09	1.47737
ENSG00000126005	MMP24OS	3.1533e-09	-1.38098
ENSG00000242372	EIF6	3.33927e-09	-1.30707
ENSG00000251615		3.41713e-09	2.28826
ENSG00000146592	CREB5	4.30788e-09	-2.16525
ENSG00000179761	PIPOX	4.77208e-09	2.97947
ENSG00000276180	H4C9	4.87147e-09	-2.01626
ENSG00000249395	CASC9	4.95612e-09	2.27773
ENSG00000132669	RIN2	5.19586e-09	4.99295
ENSG00000113763	UNC5A	5.2299e-09	2.2808
ENSG00000059804	SLC2A3	5.56652e-09	1.8094
ENSG00000172667	ZMAT3	5.65358e-09	1.05358
ENSG00000142178	SIK1	7.0146e-09	1.14002
ENSG00000100342	APOL1	8.08273e-09	3.58056
ENSG00000093009	CDC45	8.31411e-09	-1.35117
ENSG00000179476	C14orf28	8.32683e-09	1.34532
ENSG00000160446	ZDHHC12	9.13296e-09	-1.09635
ENSG00000158186	MRAS	9.67288e-09	1.60614
ENSG00000143067	ZNF697	1.12761e-08	1.12543
ENSG00000234664	HMGN2P5	1.14616e-08	-1.18369
ENSG00000198270	TMEM116	1.26353e-08	1.16927
ENSG00000145675	PIK3R1	1.28538e-08	1.03222
ENSG00000283525		1.35198e-08	3.72431
ENSG00000254337		1.66647e-08	1.59575
ENSG00000259439	LINC01833	1.72206e-08	1.77484
ENSG00000135636	DYSF	2.17583e-08	1.87125
ENSG00000069020	MAST4	2.54053e-08	1.56327
ENSG00000197472	ZNF695	2.55261e-08	-1.21286
ENSG00000113070	HBEGF	2.58145e-08	2.95809
ENSG00000085999	RAD54L	3.19222e-08	-1.22523
ENSG00000130783	CCDC62	3.29684e-08	2.35112
ENSG00000056558	TRAF1	3.32102e-08	4.38843
ENSG00000138639	ARHGAP24	3.67992e-08	8.65618
ENSG00000185519	FAM131C	4.45281e-08	1.24879
ENSG00000279443		4.60669e-08	2.08069
ENSG00000064199	SPA17	4.83045e-08	-1.18247
ENSG00000118640	VAMP8	5.07363e-08	3.94174
ENSG00000189403	HMGB1	5.18273e-08	-1.09353
ENSG00000197061	H4C3	5.69895e-08	-1.22059
ENSG00000197461	PDGFA	6.79042e-08	1.06679
ENSG00000114790	ARHGEF26	7.15246e-08	-1.21878
ENSG00000273311	DGCR11	7.30389e-08	-1.95337
ENSG00000171848	RRM2	7.55622e-08	-1.10091
ENSG00000143384	MCL1	7.66459e-08	1.87356
ENSG00000151743	AMN1	7.75927e-08	1.69368
ENSG00000049130	KITLG	8.00318e-08	-1.0194
ENSG00000105894	PTN	8.06528e-08	3.93474
ENSG00000248901	LINC01846	8.4964e-08	2.93453
ENSG00000143248	RGS5	9.32143e-08	1.80359
ENSG00000121621	KIF18A	9.9904e-08	-1.03708
ENSG00000113296	THBS4	1.00874e-07	1.93436
ENSG00000168016	TRANK1	1.27779e-07	1.81132
ENSG00000278588	H2BC10	1.39974e-07	-1.97935
ENSG00000166508	MCM7	1.53672e-07	-1.08669
ENSG00000007968	E2F2	1.68539e-07	-1.82692
ENSG00000197417	SHPK	1.98567e-07	-1.05415
ENSG00000105559	PLEKHA4	2.0137e-07	1.41398
ENSG00000131981	LGALS3	2.02835e-07	1.12366
ENSG00000129646	QRICH2	2.04133e-07	1.22061
ENSG00000261342		2.26321e-07	3.2623
ENSG00000135205	CCDC146	2.29986e-07	1.47185
ENSG00000141505	ASGR1	2.38101e-07	1.55417
ENSG00000169116	PARM1	2.6421e-07	1.42313
ENSG00000262580		2.86769e-07	2.58543
ENSG00000140545	MFGE8	2.93507e-07	-1.04191
ENSG00000160055	TMEM234	2.93914e-07	-1.15433
ENSG00000167186	COQ7	2.96396e-07	-1.00478
ENSG00000158406	H4C8	3.06167e-07	-1.25128
ENSG00000101361	NOP56	3.12324e-07	-1.28584
ENSG00000102981	PARD6A	3.14866e-07	-1.03475
ENSG00000164236	ANKRD33B	3.98113e-07	1.06648
ENSG00000135436	FAM186B	4.62239e-07	2.35901
ENSG00000185100	ADSS1	4.65381e-07	2.27064
ENSG00000244002	RPSAP39	5.54677e-07	2.87737
ENSG00000139370	SLC15A4	6.01641e-07	1.06139
ENSG00000088298	EDEM2	6.07058e-07	-1.10905
ENSG00000125991	ERGIC3	6.57538e-07	-1.03549
ENSG00000196611	MMP1	7.89711e-07	7.82596
ENSG00000140379	BCL2A1	8.25862e-07	6.57039
ENSG00000168310	IRF2	8.76636e-07	1.3046
ENSG00000260948		1.0314e-06	1.78955
ENSG00000106688	SLC1A1	1.04447e-06	1.38862
ENSG00000140057	AK7	1.16005e-06	1.3726
ENSG00000184545	DUSP8	1.1806e-06	-1.06337
ENSG00000156804	FBXO32	1.43896e-06	1.50101
ENSG00000278948		1.44834e-06	1.1585
ENSG00000124587	PEX6	1.45483e-06	1.34717
ENSG00000224577	LINC01117	1.50704e-06	3.45524
ENSG00000175938	ORAI3	1.59724e-06	1.24641
ENSG00000128228	SDF2L1	1.61721e-06	-1.24739
ENSG00000144935	TRPC1	1.66865e-06	1.51646
ENSG00000079337	RAPGEF3	1.70559e-06	1.23756
ENSG00000132357	CARD6	1.7633e-06	1.49933
ENSG00000221923	ZNF880	2.08846e-06	3.90889
ENSG00000198959	TGM2	2.17979e-06	7.61577
ENSG00000204622	HLA-J	2.19222e-06	2.70884
ENSG00000145604	SKP2	2.28311e-06	-1.03337
ENSG00000120279	MYCT1	2.28645e-06	2.86813
ENSG00000249592		2.57311e-06	-1.38312
ENSG00000182179	UBA7	2.72942e-06	3.7315
ENSG00000165949	IFI27	2.88769e-06	7.78513
ENSG00000164266	SPINK1	2.95934e-06	3.35323
ENSG00000249898	MCPH1-AS1	2.97634e-06	2.2275
ENSG00000135951	TSGA10	3.12021e-06	1.36912
ENSG00000167106	FAM102A	3.24949e-06	1.0185
ENSG00000152056	AP1S3	3.328e-06	-1.86434
ENSG00000197142	ACSL5	3.84967e-06	6.87522
ENSG00000075213	SEMA3A	3.90118e-06	2.71067
ENSG00000159640	ACE	4.24982e-06	1.48967
ENSG00000278705	H4C2	4.42324e-06	-1.96195
ENSG00000201901	RN7SKP48	4.56397e-06	1.38496
ENSG00000204632	HLA-G	4.69539e-06	1.87074
ENSG00000166262	FAM227B	4.85439e-06	1.13986
ENSG00000067798	NAV3	4.93579e-06	1.50567
ENSG00000165171	METTL27	4.94152e-06	1.46746
ENSG00000006062	MAP3K14	4.97918e-06	-2.39818
ENSG00000228649	SNHG26	5.22018e-06	-1.15807
ENSG00000237330	RNF223	5.26127e-06	-2.90366
ENSG00000162643	WDR63	5.31428e-06	2.07249
ENSG00000278864		5.31664e-06	-2.01541
ENSG00000110628	SLC22A18	5.34738e-06	1.03225
ENSG00000049249	TNFRSF9	5.38126e-06	6.48102
ENSG00000158077	NLRP14	5.5089e-06	1.75243
ENSG00000171222	SCAND1	5.55595e-06	-1.00606
ENSG00000152785	BMP3	5.77939e-06	1.94363
ENSG00000108370	RGS9	6.06626e-06	1.00599
ENSG00000116678	LEPR	7.02197e-06	1.46595
ENSG00000196503	ARL9	7.70525e-06	-1.03476
ENSG00000099795	NDUFB7	7.72378e-06	-1.02373
ENSG00000189184	PCDH18	7.78165e-06	-1.72563
ENSG00000007516	BAIAP3	8.69024e-06	1.59276
ENSG00000048052	HDAC9	8.70826e-06	2.09543
ENSG00000133030	MPRIP	9.51531e-06	-2.03961
ENSG00000131470	PSMC3IP	9.66402e-06	-1.15662
ENSG00000026036	RTEL1-TNFRSF6B	9.7573e-06	-2.75409
ENSG00000131379	C3orf20	1.02258e-05	2.72412
ENSG00000185345	PRKN	1.05862e-05	2.65783
ENSG00000172458	IL17D	1.09506e-05	1.18378
ENSG00000137573	SULF1	1.19633e-05	4.17024
ENSG00000238172	RPS2P35	1.20016e-05	1.25533
ENSG00000166546	BEAN1	1.24369e-05	3.0295
ENSG00000164744	SUN3	1.34194e-05	6.00401
ENSG00000134369	NAV1	1.34871e-05	1.65352
ENSG00000275131		1.38762e-05	2.37367
ENSG00000197530	MIB2	1.43602e-05	1.0698
ENSG00000261618	LINC02605	1.47279e-05	3.05878
ENSG00000008300	CELSR3	1.47282e-05	1.00359
ENSG00000184441		1.51111e-05	2.87915
ENSG00000126562	WNK4	1.76495e-05	1.74999
ENSG00000226328	NUP50-DT	1.7668e-05	1.0474
ENSG00000108932	SLC16A6	2.20348e-05	1.17214
ENSG00000135736	CCDC102A	2.21794e-05	1.29077
ENSG00000213742	ZNF337-AS1	2.2683e-05	-1.12286
ENSG00000167900	TK1	2.33351e-05	-1.08972
ENSG00000132109	TRIM21	2.43619e-05	1.2608
ENSG00000263731		2.46362e-05	-1.23924
ENSG00000105246	EBI3	2.72873e-05	4.35989
ENSG00000254901	BORCS8	2.76051e-05	-1.38855
ENSG00000104953	TLE6	2.76434e-05	1.03122
ENSG00000176714	CCDC121	2.78455e-05	-1.25701
ENSG00000145901	TNIP1	2.8887e-05	1.47525
ENSG00000152763	WDR78	2.8986e-05	2.40337
ENSG00000280079		2.91897e-05	-1.42898
ENSG00000085117	CD82	2.96387e-05	2.25866
ENSG00000158815	FGF17	2.97047e-05	1.79188
ENSG00000162913	OBSCN-AS1	3.15121e-05	1.87972
ENSG00000167670	CHAF1A	3.24737e-05	-1.05265
ENSG00000101084	RAB5IF	3.37995e-05	-1.00657
ENSG00000112541	PDE10A	3.56638e-05	1.01738
ENSG00000237289	CKMT1B	3.84626e-05	-3.20063
ENSG00000248334	WHAMMP2	3.99283e-05	3.7719
ENSG00000204128	C2orf72	4.00695e-05	1.16358
ENSG00000144115	THNSL2	4.41088e-05	1.52207
ENSG00000054277	OPN3	4.83196e-05	3.16925
ENSG00000165511	C10orf25	4.98284e-05	1.44526
ENSG00000041880	PARP3	5.0387e-05	1.47466
ENSG00000050344	NFE2L3	5.20667e-05	1.02102
ENSG00000202058	RN7SKP80	5.37209e-05	1.27966
ENSG00000183486	MX2	5.40237e-05	5.83677
ENSG00000119333	WDR34	5.43729e-05	-1.10428
ENSG00000168477	TNXB	5.54753e-05	3.44162
ENSG00000008517	IL32	5.64877e-05	1.06535
ENSG00000186409	CCDC30	5.65316e-05	1.74217
ENSG00000203799	CCDC162P	6.27131e-05	2.41275
ENSG00000170919	TPT1-AS1	6.2775e-05	1.06046
ENSG00000259038		6.27765e-05	2.8299
ENSG00000215190	LINC00680	6.29478e-05	-1.1952
ENSG00000145476	CYP4V2	6.59763e-05	1.95038
ENSG00000107201	DDX58	6.88738e-05	1.81226
ENSG00000244687	UBE2V1	7.23486e-05	-1.03824
ENSG00000227403	LINC01806	7.35857e-05	-1.10612
ENSG00000125534	PPDPF	7.81799e-05	-1.25923
ENSG00000149564	ESAM	8.26095e-05	1.25616
ENSG00000244245		8.29772e-05	1.4121
ENSG00000183092	BEGAIN	9.58136e-05	1.28984
ENSG00000197249	SERPINA1	9.61406e-05	4.49255
ENSG00000165071	TMEM71	9.81221e-05	4.83162
ENSG00000214783	POLR2J4	9.88838e-05	2.15474
ENSG00000135604	STX11	0.000101271	1.03408
ENSG00000100297	MCM5	0.000103653	-1.07521
ENSG00000125775	SDCBP2	0.000103847	1.34961
ENSG00000159110	IFNAR2	0.00010877	1.40486
ENSG00000163704	PRRT3	0.000117708	-1.23244
ENSG00000144843	ADPRH	0.000118705	1.03841
ENSG00000110200	ANAPC15	0.000122315	-1.25702
ENSG00000267383		0.000122795	-1.1376
ENSG00000237517	DGCR5	0.00012675	1.83768
ENSG00000144401	METTL21A	0.000127446	1.13558
ENSG00000066056	TIE1	0.000131181	5.78952
ENSG00000189283	FHIT	0.000132157	1.0351
ENSG00000162733	DDR2	0.000146571	1.30273
ENSG00000248508	SRP14-AS1	0.000149551	2.15386
ENSG00000111817	DSE	0.000150786	1.14504
ENSG00000169429	CXCL8	0.000152562	4.88182
ENSG00000133466	C1QTNF6	0.000154746	2.04845
ENSG00000149573	MPZL2	0.000157341	-1.1271
ENSG00000125347	IRF1	0.000164089	1.03602
ENSG00000124743	KLHL31	0.000164161	3.16587
ENSG00000117228	GBP1	0.000165403	3.6209
ENSG00000110047	EHD1	0.000171704	1.55195
ENSG00000085465	OVGP1	0.000172222	2.25584
ENSG00000165905	LARGE2	0.000174843	2.16273
ENSG00000214820	MPRIPP1	0.000176598	-2.01772
ENSG00000104856	RELB	0.000183231	1.35981
ENSG00000204334	ERICH2	0.000186952	3.23989
ENSG00000167889	MGAT5B	0.000191164	-2.27335
ENSG00000258839	MC1R	0.000203603	1.8636
ENSG00000109063	MYH3	0.000208802	1.23373
ENSG00000135318	NT5E	0.00021114	1.36691
ENSG00000278463	H2AC4	0.000211254	-2.11037
ENSG00000223959	AFG3L1P	0.000224922	-1.01184
ENSG00000185130	H2BC13	0.000229265	-1.04031
ENSG00000183317	EPHA10	0.000244305	1.53884
ENSG00000227398	KIF9-AS1	0.000244506	2.37202
ENSG00000154511	DIPK1A	0.000267241	1.03908
ENSG00000132530	XAF1	0.000268545	5.9713
ENSG00000197555	SIPA1L1	0.000280801	1.48161
ENSG00000162782	TDRD5	0.000287436	1.02467
ENSG00000154721	JAM2	0.000297332	3.6575
ENSG00000101246	ARFRP1	0.000302493	-1.34409
ENSG00000235568	NFAM1	0.000306785	3.5136
ENSG00000261534		0.000309725	3.51229
ENSG00000273812		0.000311679	1.36106
ENSG00000161888	SPC24	0.000317854	-1.2018
ENSG00000163739	CXCL1	0.00032382	4.04309
ENSG00000178462	TUBAL3	0.000341944	5.64133
ENSG00000100302	RASD2	0.000346247	3.0534
ENSG00000243742	RPLP0P2	0.000378081	5.5741
ENSG00000118257	NRP2	0.000387134	3.38947
ENSG00000131153	GINS2	0.000402665	-1.08459
ENSG00000084628	NKAIN1	0.000413204	1.23831
ENSG00000182796	TMEM198B	0.000426699	1.27541
ENSG00000201801	RNU5E-4P	0.000431353	-1.51052
ENSG00000170542	SERPINB9	0.000465327	1.78258
ENSG00000203814	H2BC18	0.000476595	-1.75537
ENSG00000147606	SLC26A7	0.000518762	2.61943
ENSG00000161981	SNRNP25	0.000528449	-1.57052
ENSG00000101665	SMAD7	0.000529562	-2.39436
ENSG00000146232	NFKBIE	0.000552048	1.47417
ENSG00000173193	PARP14	0.000554507	1.25177
ENSG00000253276	CCDC71L	0.000555436	2.49151
ENSG00000237352	LINC01358	0.000579829	5.3699
ENSG00000164674	SYTL3	0.000582451	1.39689
ENSG00000258727		0.000593522	1.71637
ENSG00000128340	RAC2	0.000613253	1.16946
ENSG00000148483	TMEM236	0.000619553	2.32896
ENSG00000169814	BTD	0.000621754	-1.0513
ENSG00000235559	NOP56P1	0.000636205	-2.31553
ENSG00000165475	CRYL1	0.00063742	1.19991
ENSG00000134321	RSAD2	0.000640579	5.02312
ENSG00000249264	EEF1A1P9	0.000669548	1.31457
ENSG00000137965	IFI44	0.000669553	5.42462
ENSG00000037897	METTL1	0.000702887	-1.08621
ENSG00000188177	ZC3H6	0.000705098	1.95246
ENSG00000110031	LPXN	0.000706626	1.59497
ENSG00000111816	FRK	0.000709665	3.30696
ENSG00000185269	NOTUM	0.000714455	1.62441
ENSG00000228526	MIR34AHG	0.000726039	1.35069
ENSG00000201428	RN7SKP71	0.000738808	1.39602
ENSG00000109794	FAM149A	0.000759044	1.53438
ENSG00000112149	CD83	0.000763558	1.19182
ENSG00000060558	GNA15	0.000764139	1.45196
ENSG00000127252	PLAAT1	0.00076842	1.65549
ENSG00000178150	ZNF114	0.000778648	1.05612
ENSG00000136531	SCN2A	0.000793526	1.38956
ENSG00000115295	CLIP4	0.000858412	5.68799
ENSG00000159712	ANKRD18CP	0.000866856	1.74566
ENSG00000232053		0.000889769	4.63994
ENSG00000186594	MIR22HG	0.000896122	1.00413
ENSG00000162148	PPP1R32	0.00092919	1.92372
ENSG00000268471	MIR4453HG	0.000972491
ENSG00000158301	GPRASP2	0.000975431	-1.75863
ENSG00000088881	EBF4	0.000978719	3.11762
ENSG00000272750		0.000992252	1.00868
ENSG00000005001	PRSS22	0.00109159	-1.05259
ENSG00000260727	SLC7A5P1	0.00113571	-1.24595
ENSG00000177675	CD163L1	0.0011485	5.0113
ENSG00000197959	DNM3	0.00116499	2.1522
ENSG00000188313	PLSCR1	0.00123336	1.44649
ENSG00000120051	CFAP58	0.00124215	1.45056
ENSG00000247134		0.00126063	1.90793
ENSG00000121898	CPXM2	0.00129647	3.16761
ENSG00000156587	UBE2L6	0.00133541	1.16064
ENSG00000167476	JSRP1	0.00142375	1.02243
ENSG00000112599	GUCA1B	0.00144313	1.21196
ENSG00000182310	SPACA6	0.00145484	-1.96703
ENSG00000158062	UBXN11	0.00145808	-1.13401
ENSG00000101605	MYOM1	0.0014981	2.17765
ENSG00000101670	LIPG	0.00150271	2.7262
ENSG00000134013	LOXL2	0.00151173	1.62988
ENSG00000126882	FAM78A	0.00151599	1.00231
ENSG00000237238	BMS1P10	0.00161386	4.50424
ENSG00000163565	IFI16	0.00164549	1.95743
ENSG00000140451	PIF1	0.00165879	-1.32578
ENSG00000274267	NA	0.00166845	-1.40727
ENSG00000156299	TIAM1	0.00168063	3.80891
ENSG00000120820	GLT8D2	0.00169721	2.7078
ENSG00000137404	NRM	0.00171738	-1.33867
ENSG00000278637	H4C1	0.00177636	-1.69896
ENSG00000128335	APOL2	0.00178522	1.03795
ENSG00000139344	AMDHD1	0.00184972	1.3187
ENSG00000162062	TEDC2	0.00198409	-1.22046
ENSG00000067066	SP100	0.00206012	1.38803
ENSG00000140678	ITGAX	0.00207939	3.39454
ENSG00000008226	DLEC1	0.00218533	2.8472
ENSG00000160408	ST6GALNAC6	0.0023268	1.47894
ENSG00000166819	PLIN1	0.00233854	2.6368
ENSG00000278383		0.00236244	-1.96862
ENSG00000262049		0.00237431	-1.46152
ENSG00000004777	ARHGAP33	0.00243195	-1.41764
ENSG00000213337	ANKRD39	0.00247353	-1.16647
ENSG00000183682	BMP8A	0.00253549	1.31902
ENSG00000164855	TMEM184A	0.00260204	-1.88601
ENSG00000188290	HES4	0.00262424	-1.18063
ENSG00000028277	POU2F2	0.00269693	4.33176
ENSG00000168993	CPLX1	0.00269954	-1.09787
ENSG00000273542	H4C12	0.00292985	-3.4787
ENSG00000159167	STC1	0.00294876	4.86722
ENSG00000254973		0.00294909	1.58762
ENSG00000133740	E2F5	0.00297816	1.37897
ENSG00000223485	LINC01615	0.00301233	2.21617
ENSG00000259781	HMGB1P6	0.00304809	-1.02383
ENSG00000100968	NFATC4	0.00307062	2.98959
ENSG00000224945		0.00314454	2.69625
ENSG00000132837	DMGDH	0.00338653	4.73075
ENSG00000138675	FGF5	0.00358606	2.54524
ENSG00000165029	ABCA1	0.00364753	4.59565
ENSG00000197748	CFAP43	0.00372653	2.16506
ENSG00000213235	EEF1A1P16	0.00375184	1.47952
ENSG00000168772	CXXC4	0.00380834	-1.91771
ENSG00000085840	ORC1	0.00381587	-1.0082
ENSG00000089057	SLC23A2	0.00386586	-1.05664
ENSG00000125089	SH3TC1	0.0038805	1.01308
ENSG00000196839	ADA	0.0039744	-1.00121
ENSG00000177409	SAMD9L	0.00412289	2.30225
ENSG00000148053	NTRK2	0.00421871	2.28752
ENSG00000149639	SOGA1	0.00422468	1.40897
ENSG00000155657	TTN	0.00432882	4.86923
ENSG00000205309	NT5M	0.00433529	1.94938
ENSG00000197646	PDCD1LG2	0.00446901	3.46228
ENSG00000256546		0.00449391	1.58475
ENSG00000227745		0.00457042	2.84602
ENSG00000063660	GPC1	0.00474187	-1.13254
ENSG00000257671	KRT7-AS	0.00485255	-2.02536
ENSG00000180917	CMTR2	0.00495546	1.51507
ENSG00000245205	EEF1A1P4	0.00499957	1.06884
ENSG00000140511	HAPLN3	0.00509772	2.47428
ENSG00000275993	SIK1B	0.00524029	1.3528
ENSG00000275632		0.00528167	-1.01668
ENSG00000154146	NRGN	0.00535181	-1.00391
ENSG00000114646	CSPG5	0.00540141	1.05436
ENSG00000258791	LINC00520	0.00588403	3.92344
ENSG00000199177	MIR31	0.00595083	1.14577
ENSG00000142459	EVI5L	0.00598581	1.25146
ENSG00000121454	LHX4	0.00617341	1.91661
ENSG00000160886	LY6K	0.00625446	-3.19503
ENSG00000224273		0.00631607	1.92625
ENSG00000179046	TRIML2	0.0063183	4.74623
ENSG00000086717	PPEF1	0.00632875	2.94956
ENSG00000224892	RPS4XP16	0.00637745	2.22951
ENSG00000118985	ELL2	0.00660494	1.1591
ENSG00000154589	LY96	0.00673989	4.14955
ENSG00000272269		0.00674813	1.54128
ENSG00000158023	WDR66	0.00679021	1.86787
ENSG00000157502	PWWP3B	0.00679889	-1.41849
ENSG00000275395	FCGBP	0.00681241	4.66657
ENSG00000137752	CASP1	0.00699524	4.66881
ENSG00000076258	FMO4	0.00721344	1.56577
ENSG00000166689	PLEKHA7	0.00727844	-1.71056
ENSG00000154263	ABCA10	0.00731222	2.90846
ENSG00000249328		0.00751793	4.46659
ENSG00000204677	FAM153CP	0.0075502	2.44525
ENSG00000258366	RTEL1	0.0076343	-1.73607
ENSG00000155324	GRAMD2B	0.00779798	1.43971
ENSG00000204956	PCDHGA1	0.00783699	1.33987
ENSG00000235385	LINC02154	0.00788221	2.42872
ENSG00000006534	ALDH3B1	0.00835663	1.56856
ENSG00000161405	IKZF3	0.00842287	1.94602
ENSG00000066923	STAG3	0.00850572	2.54636
ENSG00000241170		0.00904848	2.11245
ENSG00000248370	LINC02434	0.00922841	4.44632
ENSG00000171017	LRRC8E	0.00948666	1.02238
ENSG00000204947	ZNF425	0.00949076	1.72967
ENSG00000273654		0.00967189	2.38147
ENSG00000272512		0.00971102	-1.92471
ENSG00000204267	TAP2	0.00971691	1.02515
ENSG00000166913	YWHAB	0.00981656	-1.02573
ENSG00000164647	STEAP1	0.0100466	1.66619
ENSG00000285230	RALY-AS1	0.0103146	-1.01323
ENSG00000238228	OR7E7P	0.0105289	2.57355
ENSG00000132330	SCLY	0.0105517	-1.1034
ENSG00000126709	IFI6	0.0107659	4.26306
ENSG00000229466	LINC02627	0.0108138	2.18904
ENSG00000232855		0.0110346	2.58622
ENSG00000118690	ARMC2	0.011162	-1.41052
ENSG00000237596		0.011227	4.21283
ENSG00000236780	LINC01829	0.012262	4.00134
ENSG00000121797	CCRL2	0.0124113	2.25992
ENSG00000130653	PNPLA7	0.0126111	1.33601
ENSG00000228242		0.012748	2.47728
ENSG00000107147	KCNT1	0.0127532	4.41859
ENSG00000227036	LINC00511	0.0129415	2.10431
ENSG00000172901	LVRN	0.0131253	1.82483
ENSG00000115423	DNAH6	0.0137284	1.02032
ENSG00000172382	PRSS27	0.0145701	2.4135
ENSG00000272892		0.0149253	-2.52431
ENSG00000196220	SRGAP3	0.0150052	2.31083
ENSG00000160957	RECQL4	0.0150681	-1.00764
ENSG00000012171	SEMA3B	0.0151623	2.05858
ENSG00000164342	TLR3	0.0154001	1.37183
ENSG00000185101	ANO9	0.015467	1.01197
ENSG00000137628	DDX60	0.0159568	2.40127
ENSG00000272979		0.0159651	3.81817
ENSG00000183684	ALYREF	0.0160271	-1.00774
ENSG00000142233	NTN5	0.0162029	1.50186
ENSG00000197238	H4C11	0.0163151	-2.84773
ENSG00000178026	LRRC75B	0.016406	1.03094
ENSG00000106560	GIMAP2	0.0171762	3.44062
ENSG00000255202		0.0176712	2.80884
ENSG00000091513	TF	0.0177659	1.76307
ENSG00000100360	IFT27	0.0178317	1.25861
ENSG00000100583	SAMD15	0.0179033	-2.97646
ENSG00000207523	SNORA66	0.0188864	-1.24313
ENSG00000197557	TTC30A	0.0190856	-1.21429
ENSG00000213963		0.0196855	1.3181
ENSG00000103942	HOMER2	0.019994	2.11628
ENSG00000253161	LINC01605	0.020039	3.91201
ENSG00000187775	DNAH17	0.0200567	2.06888
ENSG00000123810	B9D2	0.0207404	-1.2106
ENSG00000275437		0.0209519	-1.62627
ENSG00000184363	PKP3	0.0217933	-1.37359
ENSG00000117226	GBP3	0.021801	1.43807
ENSG00000124429	POF1B	0.0227044	3.48955
ENSG00000185561	TLCD2	0.0227895	1.55815
ENSG00000286251		0.0230161	1.46826
ENSG00000197296	FITM2	0.0231236	-1.12616
ENSG00000138166	DUSP5	0.0232317	1.70024
ENSG00000137393	RNF144B	0.0236523	1.02
ENSG00000134242	PTPN22	0.0236607	3.0043
ENSG00000172794	RAB37	0.0239968	2.00193
ENSG00000228510		0.0241193	2.54682
ENSG00000007255	TRAPPC6A	0.0242473	1.97072
ENSG00000232453	LINC02777	0.0243204	1.37634
ENSG00000224959	NA	0.0244499	-1.23561
ENSG00000090339	ICAM1	0.0246418	2.01814
ENSG00000134070	IRAK2	0.0249342	2.9843
ENSG00000171606	ZNF274	0.0259263	2.2392
ENSG00000157601	MX1	0.025941	2.3602
ENSG00000166750	SLFN5	0.0261708	1.23421
ENSG00000163734	CXCL3	0.0263402	2.75929
ENSG00000269929	MIRLET7A1HG	0.0263709	-1.04975
ENSG00000111700	SLCO1B3	0.026378	1.33958
ENSG00000197046	SIGLEC15	0.0266031	3.97598
ENSG00000184489	PTP4A3	0.0274522	1.14534
ENSG00000148516	ZEB1	0.0276113	1.5693
ENSG00000185347	TEDC1	0.027626	-1.04802
ENSG00000091592	NLRP1	0.0281569	1.90029
ENSG00000174776	WDR49	0.0284212	3.23894
ENSG00000205861	PCOTH	0.02869	-1.73366
ENSG00000163755	HPS3	0.0289325	1.20033
ENSG00000241280		0.0291203	1.39173
ENSG00000089127	OAS1	0.0303273	4.28207
ENSG00000231770	TMEM44-AS1	0.0304315	-1.22725
ENSG00000230615		0.0305737	1.815
ENSG00000273619		0.0309888	-1.15202
ENSG00000261083	LINC02516	0.0313251	3.98895
ENSG00000135899	SP110	0.0314237	1.438
ENSG00000106992	AK1	0.0315651	1.06423
ENSG00000231298	MANCR	0.0320696	2.28528
ENSG00000200783	RN7SKP180	0.0323291	1.11827
ENSG00000259673	IQCH-AS1	0.0324755	1.55525
ENSG00000235169	SMIM1	0.0325745	1.4903
ENSG00000116183	PAPPA2	0.0326588	3.16331
ENSG00000236530	KPNA2P1	0.0328053	2.09952
ENSG00000222898	RN7SKP97	0.0351393	2.14615
ENSG00000197114	ZGPAT	0.0354987	-1.25817
ENSG00000171860	C3AR1	0.035703	2.80776
ENSG00000282057		0.0357101	-1.59116
ENSG00000110427	KIAA1549L	0.0358055	2.37213
ENSG00000273382		0.035938	-1.39705
ENSG00000168491	CCDC110	0.0359767	1.2087
ENSG00000230844	ZNF674-AS1	0.036111	-1.02564
ENSG00000074966	TXK	0.0362447	2.61732
ENSG00000153930	ANKFN1	0.0365932	2.42534
ENSG00000109321	AREG	0.0368843	-1.56548
ENSG00000149633	KIAA1755	0.037223	3.3487
ENSG00000268655		0.037969	-1.99065
ENSG00000261476		0.0385856	-2.27915
ENSG00000273356	LINC02019	0.0391203	2.64361
ENSG00000140548	ZNF710	0.0394323	1.67118
ENSG00000184557	SOCS3	0.0396365	-1.47748
ENSG00000170439	METTL7B	0.0396478	-1.17771
ENSG00000137501	SYTL2	0.0407376	1.5079
ENSG00000125730	C3	0.0407514	3.48139
ENSG00000185215	TNFAIP2	0.0411427	1.16499
ENSG00000232545		0.0416893	-2.1664
ENSG00000122862	SRGN	0.0419015	3.51319
ENSG00000164199	ADGRV1	0.0419717	3.65638
ENSG00000255400		0.0430583	-1.99659
ENSG00000258461		0.0437761	2.50443
ENSG00000160201	U2AF1	0.0440796	-1.18164
ENSG00000116883	NA	0.0443363	1.7915
ENSG00000183621	ZNF438	0.044513	1.1312
ENSG00000196208	GREB1	0.044713	3.52672
ENSG00000144792	ZNF660	0.0448243	1.34334
ENSG00000087076	HSD17B14	0.0457523	-1.1995
ENSG00000251381	LINC00958	0.0460537	-2.29819
ENSG00000089847	ANKRD24	0.0467993	2.64143
ENSG00000275294	LINC02340	0.0468428	2.2476
ENSG00000111254	AKAP3	0.0483069	2.46359
ENSG00000273007		0.0490844	3.78625
Differentially expressed transcripts with log2 fold change of expression (Log2FC) ≥ 1 and False Discovery Rate (FDR) ≤ 0,05.

## Sheet: G12D_V600E
Supplementary Table 2C: Transcripts with significantly different expression level in RKO KRAS G12D as compared to RKO BRAF V600E.
Gene Name	hgnc_symbol	FDR	Log2FC
ENSG00000196391	ZNF774	0.0491285	-1.19917
ENSG00000103489	XYLT1	0.0488033	1.64024
ENSG00000183091	NEB	0.0486347	1.79833
ENSG00000236427		0.0486016	1.68824
ENSG00000228218	ATF4P3	0.0485737	1.53845
ENSG00000258168		0.0481499	3.24817
ENSG00000142556	ZNF614	0.0470543	1.5459
ENSG00000253767	PCDHGA8	0.0458449	1.04604
ENSG00000227470		0.045654	-1.68734
ENSG00000133665	DYDC2	0.0445854	1.6727
ENSG00000263004		0.0438439	-1.11484
ENSG00000204947	ZNF425	0.0438073	-1.04194
ENSG00000285600		0.0435001	1.31588
ENSG00000120820	GLT8D2	0.0422379	1.36654
ENSG00000185168	LINC00482	0.0409114	1.64528
ENSG00000247363		0.0402952	-1.89484
ENSG00000103044	HAS3	0.0402675	-1.96437
ENSG00000237732	CT75	0.0390876	2.13686
ENSG00000155918	RAET1L	0.0376879	1.70897
ENSG00000165923	AGBL2	0.0374555	1.2695
ENSG00000170011	MYRIP	0.0373133	1.88713
ENSG00000167968	DNASE1L2	0.0369808	1.12115
ENSG00000124251	TP53TG5	0.0368627	1.44042
ENSG00000004838	ZMYND10	0.0366026	1.15231
ENSG00000261221	ZNF865	0.0359458	1.05773
ENSG00000151304	SRFBP1	0.0359218	1.04088
ENSG00000211459	MT-RNR1	0.0358821	2.06198
ENSG00000230309		0.0358798	1.93937
ENSG00000146205	ANO7	0.0353986	1.70396
ENSG00000233818		0.0350012	1.73332
ENSG00000104043	ATP8B4	0.0346529	-2.89521
ENSG00000102359	SRPX2	0.0340781	3.48115
ENSG00000166153	DEPDC4	0.0340212	-1.86625
ENSG00000179967	PPP1R14BP3	0.0336538	1.00084
ENSG00000228412	LNC-LBCS	0.0335323	1.95452
ENSG00000180914	OXTR	0.033441	1.44847
ENSG00000187134	AKR1C1	0.0329415	1.98268
ENSG00000119242	CCDC92	0.0320799	1.19555
ENSG00000275549	STPG3-AS1	0.0319201	1.72409
ENSG00000105409	ATP1A3	0.0316977	1.32882
ENSG00000183638	RP1L1	0.031241	1.85505
ENSG00000105649	RAB3A	0.0311364	1.25368
ENSG00000116661	FBXO2	0.0310751	-1.01572
ENSG00000205293	LINC01602	0.0302449	3.52039
ENSG00000156006	NAT2	0.0302211	3.52017
ENSG00000269940		0.0297642	1.18442
ENSG00000229932	YWHAZP3	0.0294371	1.29338
ENSG00000167978	SRRM2	0.0291903	1.18165
ENSG00000221887	HMSD	0.0280285	-1.27234
ENSG00000259424	IRAIN	0.0277291	1.76792
ENSG00000179168	GGN	0.0277074	1.7952
ENSG00000102003	SYP	0.027425	2.59502
ENSG00000228347	FTLP17	0.0271838	2.10466
ENSG00000243116		0.026954	1.79049
ENSG00000282961	PRNCR1	0.0269483	2.26795
ENSG00000115657	ABCB6	0.0268347	1.43058
ENSG00000280184		0.0267348	1.49308
ENSG00000255857	PXN-AS1	0.0263375	-1.58077
ENSG00000149968	MMP3	0.0263265	2.76857
ENSG00000278864		0.0261605	1.11812
ENSG00000213963		0.0257261	1.44651
ENSG00000143387	CTSK	0.0257002	1.38699
ENSG00000249846	LINC02021	0.0256512	1.3325
ENSG00000167711	SERPINF2	0.0254773	2.30672
ENSG00000273669		0.0254601	2.07338
ENSG00000226200	SGMS1-AS1	0.0253813	-1.86397
ENSG00000254682		0.025099	1.00721
ENSG00000230797	YY2	0.0250581	-1.45399
ENSG00000259761		0.0248777	3.7107
ENSG00000185177	ZNF479	0.0248193	1.71893
ENSG00000232053		0.0246246	2.07537
ENSG00000114757	PEX5L	0.024196	3.53238
ENSG00000282057		0.0236532	-1.03269
ENSG00000214535	RPS15AP1	0.0230011	2.24884
ENSG00000279133		0.0223509	-2.25409
ENSG00000226499		0.0223369	3.59923
ENSG00000254413	CHKB-CPT1B	0.0212349	1.70285
ENSG00000173482	PTPRM	0.0211768	2.08856
ENSG00000196337	CGB7	0.0210009	1.51401
ENSG00000100060	MFNG	0.0201884	-1.93077
ENSG00000180447	GAS1	0.0197869	-2.48374
ENSG00000282849		0.0197002	1.84182
ENSG00000225062	CATIP-AS1	0.0192984	2.1444
ENSG00000143994	ABHD1	0.0192375	3.17392
ENSG00000180998	GPR137C	0.01915	-1.28718
ENSG00000137561	TTPA	0.0187455	-1.82008
ENSG00000258791	LINC00520	0.0187244	1.55698
ENSG00000276259		0.0181577	-1.25118
ENSG00000085117	CD82	0.0178515	-1.36454
ENSG00000168785	TSPAN5	0.0172902	1.88281
ENSG00000186523	FAM86B1	0.0169021	-1.25875
ENSG00000225032		0.0167631	-1.01869
ENSG00000228499	TMSB10P1	0.0161732	2.02194
ENSG00000188596	CFAP54	0.016092	3.87345
ENSG00000227268	KLLN	0.0159988	-1.85597
ENSG00000008735	MAPK8IP2	0.0159413	1.41983
ENSG00000251513	LIX1-AS1	0.0158834	2.47687
ENSG00000080493	SLC4A4	0.0156976	3.00638
ENSG00000162552	WNT4	0.015682	-1.91748
ENSG00000215784	FAM72D	0.0154719	-2.2521
ENSG00000237153		0.0153481	2.0653
ENSG00000277999		0.0151247	2.03231
ENSG00000186481	ANKRD20A5P	0.0147636	-1.32863
ENSG00000015413	DPEP1	0.0147529	3.70482
ENSG00000155962	CLIC2	0.0146481	1.59016
ENSG00000126947	ARMCX1	0.0145583	2.00112
ENSG00000207067	SNORA72	0.0142532	1.18022
ENSG00000279822		0.0141943	1.82453
ENSG00000081853	PCDHGA2	0.014085	1.67258
ENSG00000141933	TPGS1	0.013576	1.21853
ENSG00000229391	HLA-DRB6	0.0130124	2.93466
ENSG00000251141	MRPS30-DT	0.0126644	1.01005
ENSG00000275437		0.0126497	1.72816
ENSG00000198468	FLVCR1-DT	0.0126007	-1.3895
ENSG00000264229	RNU4ATAC	0.0123431	1.42205
ENSG00000284617		0.012337	1.78377
ENSG00000273038		0.0117309	1.46625
ENSG00000180769	WDFY3-AS2	0.0116916	-1.61531
ENSG00000109452	INPP4B	0.0113253	-3.67707
ENSG00000166444	DENND2B	0.0112064	-1.26883
ENSG00000179674	ARL14	0.0111908	2.08275
ENSG00000226964	RHEBP2	0.0107388	-1.23997
ENSG00000166104		0.010411	-1.7754
ENSG00000262587		0.0103985	2.23162
ENSG00000100867	DHRS2	0.00994171	-2.84508
ENSG00000251432	LINC02615	0.0096759	-1.40312
ENSG00000144596	GRIP2	0.00925743	2.69467
ENSG00000271971		0.00920188	1.57805
ENSG00000213213	CCDC183	0.00886232	-1.59012
ENSG00000205309	NT5M	0.00834836	-1.13163
ENSG00000230082	PRRT3-AS1	0.00796651	1.1304
ENSG00000215006	CHCHD2P2	0.00793003	2.14721
ENSG00000150455	TIRAP	0.00776974	-1.17599
ENSG00000204941	PSG5	0.00735077	1.76679
ENSG00000261572		0.0064809	-2.00866
ENSG00000254469		0.00619533	-1.3007
ENSG00000180353	HCLS1	0.00618299	3.62495
ENSG00000256008		0.00617999	-1.60971
ENSG00000026036	RTEL1-TNFRSF6B	0.00583007	1.36109
ENSG00000249684		0.00579292	1.39496
ENSG00000230409	TCEA1P2	0.00569047	-1.1096
ENSG00000102053	ZC3H12B	0.00550756	1.08819
ENSG00000204954	C12orf73	0.00542086	-1.03855
ENSG00000215154		0.00541473	1.16996
ENSG00000184588	PDE4B	0.00522016	3.37168
ENSG00000115602	IL1RL1	0.00518712	2.59386
ENSG00000213253	RPL12P42	0.00506978	1.70215
ENSG00000234383	CTBP2P8	0.00491357	2.07758
ENSG00000170681	CAVIN4	0.00487149	1.14682
ENSG00000236810	ELOA-AS1	0.00468872	-1.1343
ENSG00000174776	WDR49	0.00445564	2.24966
ENSG00000258731		0.00444816	2.28272
ENSG00000144821	MYH15	0.00425877	1.39979
ENSG00000160298	C21orf58	0.00422309	-1.38408
ENSG00000171443	ZNF524	0.00410313	1.06871
ENSG00000249307	LINC01088	0.00391257	1.37305
ENSG00000104177	MYEF2	0.0039034	4.03376
ENSG00000231312	MAP4K3-DT	0.00387252	-1.0039
ENSG00000256299		0.00386681	2.00358
ENSG00000196074	SYCP2	0.00385109	1.95684
ENSG00000130783	CCDC62	0.00378389	1.58444
ENSG00000238062	SPATA3-AS1	0.00376291	1.31885
ENSG00000145244	CORIN	0.0036585	1.18644
ENSG00000188760	TMEM198	0.00344119	2.32626
ENSG00000253540	FAM86HP	0.00336201	-2.09128
ENSG00000136367	ZFHX2	0.00330492	2.62055
ENSG00000244627	TPTEP2	0.00320411	1.07298
ENSG00000196139	AKR1C3	0.00318969	2.84196
ENSG00000225760	LINC00431	0.00313826	4.13515
ENSG00000176399	DMRTA1	0.00299254	-1.5696
ENSG00000221923	ZNF880	0.00282119	-3.2899
ENSG00000280107		0.00281254	-1.79025
ENSG00000179388	EGR3	0.0027637	1.55021
ENSG00000105464	GRIN2D	0.00258265	1.00901
ENSG00000285744		0.00255891	3.14529
ENSG00000225434	LINC01504	0.00252856	1.96408
ENSG00000228630	HOTAIR	0.00248406	-1.40809
ENSG00000111254	AKAP3	0.00248174	-1.09809
ENSG00000164850	GPER1	0.00235534	-2.31006
ENSG00000165359	INTS6L	0.00235317	1.11314
ENSG00000104953	TLE6	0.00227211	1.23328
ENSG00000073605	GSDMB	0.00225241	1.53643
ENSG00000177238	TRIM72	0.00219424	-1.30833
ENSG00000186889	TMEM17	0.00217908	-1.17459
ENSG00000134007	ADAM20	0.0021064	1.91412
ENSG00000106560	GIMAP2	0.00208029	2.10501
ENSG00000258682		0.00205019	2.64534
ENSG00000253893	FAM85B	0.00194265	2.02547
ENSG00000274605	PCCA-DT	0.0019291	-1.34959
ENSG00000174564	IL20RB	0.00190977	-2.40067
ENSG00000248538		0.00190509	-1.3164
ENSG00000229950	TFAP2A-AS1	0.00181078	-1.94293
ENSG00000113205	PCDHB3	0.00179789	-1.098
ENSG00000132718	SYT11	0.00178143	3.00733
ENSG00000244274	DBNDD2	0.00170822	1.14079
ENSG00000133519	ZDHHC8P1	0.00165905	-1.9534
ENSG00000133561	GIMAP6	0.00163048	3.86657
ENSG00000224577	LINC01117	0.00162237	1.37303
ENSG00000205702	CYP2D7	0.00161833	1.14959
ENSG00000196569	LAMA2	0.00156722	-1.36636
ENSG00000121552	CSTA	0.00153676	-4.03597
ENSG00000259230	LINC02323	0.00152234	1.12498
ENSG00000237523	LINC00857	0.00152153	-1.01539
ENSG00000141968	VAV1	0.00150156	-4.53784
ENSG00000101084	RAB5IF	0.00149894	1.06232
ENSG00000170442		0.00146751	3.30844
ENSG00000184788	SATL1	0.00146253	-1.71684
ENSG00000257219	LNCOG	0.00143092	1.81953
ENSG00000134253	TRIM45	0.00141202	-1.13124
ENSG00000269889		0.00140412	2.36032
ENSG00000133030	MPRIP	0.00139616	1.61752
ENSG00000213904	LIPE-AS1	0.00137369	1.03811
ENSG00000184384	MAML2	0.00133171	-2.63118
ENSG00000181790	ADGRB1	0.00129436	1.33962
ENSG00000187994	RINL	0.00128597	2.99033
ENSG00000162407	PLPP3	0.00127253	1.14164
ENSG00000169994	MYO7B	0.00120605	4.49226
ENSG00000198542	ITGBL1	0.0011716	3.10265
ENSG00000128510	CPA4	0.00106631	3.00669
ENSG00000188620	HMX3	0.00102046	-1.40979
ENSG00000274225		0.0010092	1.62452
ENSG00000231304	SGO1-AS1	0.000946855	1.90385
ENSG00000165071	TMEM71	0.000930513	-2.21459
ENSG00000250770		0.000917554	2.11506
ENSG00000146038	DCDC2	0.000858968	3.31163
ENSG00000206754	SNORD101	0.000853534	1.40125
ENSG00000284946		0.000845513	-1.18873
ENSG00000259158	ADAM20P1	0.000825737	2.05544
ENSG00000256940	PPP1R14B-AS1	0.0008017	1.29932
ENSG00000214174	AMZ2P1	0.00072195	-1.15351
ENSG00000134242	PTPN22	0.000601716	4.28568
ENSG00000222365	SNORD12B	0.000571455	1.18919
ENSG00000149557	FEZ1	0.000564686	2.37322
ENSG00000241749	RPSAP52	0.000564469	1.19726
ENSG00000175344	CHRNA7	0.000553261	-1.26972
ENSG00000100290	BIK	0.000540517	1.24556
ENSG00000135437	RDH5	0.000510291	3.33803
ENSG00000258947	TUBB3	0.00049905	1.96854
ENSG00000127585	FBXL16	0.000485762	1.06607
ENSG00000273145		0.000484512	1.61582
ENSG00000204540	PSORS1C1	0.000474422	2.64937
ENSG00000187634	SAMD11	0.000437809	1.13139
ENSG00000210082	MT-RNR2	0.000416766	1.20349
ENSG00000185267	CDNF	0.000403289	-1.29715
ENSG00000151224	MAT1A	0.000400211	-2.81126
ENSG00000198417	MT1F	0.000396393	1.50962
ENSG00000260641		0.00039374	4.944
ENSG00000179750	APOBEC3B	0.000379871	-1.0066
ENSG00000119673	ACOT2	0.000369298	1.13932
ENSG00000281344	HELLPAR	0.000353927	1.45769
ENSG00000204929		0.000347575	1.65502
ENSG00000280088		0.000344623	-1.27057
ENSG00000203780	FANK1	0.000333266	1.65789
ENSG00000244687	UBE2V1	0.000318165	1.15519
ENSG00000265778		0.000312889	-1.28825
ENSG00000108932	SLC16A6	0.000307605	-1.16536
ENSG00000230228	H3P1	0.00030613	-3.79961
ENSG00000147174	GCNA	0.00029281	2.24762
ENSG00000150636	CCDC102B	0.000289355	1.76815
ENSG00000226608	FTLP3	0.000282169	1.67697
ENSG00000162241	SLC25A45	0.000263556	1.66788
ENSG00000224843	LINC00240	0.000251052	-1.35103
ENSG00000246090		0.000248973	1.64815
ENSG00000113578	FGF1	0.000234077	3.07949
ENSG00000262227		0.000231348	2.51528
ENSG00000023839	ABCC2	0.000222331	1.71149
ENSG00000099330	OCEL1	0.000216279	1.09933
ENSG00000243137	PSG4	0.000200753	2.43078
ENSG00000041982	TNC	0.00019971	-1.61095
ENSG00000133069	TMCC2	0.000199216	-1.02474
ENSG00000149925	ALDOA	0.000198119	1.40769
ENSG00000281091		0.00019519	2.44624
ENSG00000215241	LINC02449	0.000194741	3.23919
ENSG00000196456	ZNF775	0.000180347	1.39507
ENSG00000111859	NEDD9	0.000170098	-3.965
ENSG00000273619		0.0001648	1.60282
ENSG00000259405	ISCA1P4	0.000160036	-4.36981
ENSG00000184058	TBX1	0.000157826	1.18065
ENSG00000227036	LINC00511	0.000154767	2.21442
ENSG00000135114	OASL	0.000149068	1.95874
ENSG00000108309	RUNDC3A	0.000138214	3.02613
ENSG00000177098	SCN4B	0.000137808	2.81708
ENSG00000152253	SPC25	0.000128596	-1.54739
ENSG00000271943		0.00012395	2.44468
ENSG00000171889	MIR31HG	0.000121562	1.97139
ENSG00000129514	FOXA1	0.000120735	-1.46249
ENSG00000223669		0.000119546	2.70875
ENSG00000153391	INO80C	0.000110655	1.00478
ENSG00000260807	CEROX1	0.000105783	1.09932
ENSG00000233966	UBE2SP1	0.000103213	-1.28556
ENSG00000172403	SYNPO2	0.000101841	1.92612
ENSG00000185630	PBX1	9.65128e-05	-2.56979
ENSG00000187720	THSD4	9.64979e-05	1.00023
ENSG00000247134		9.48593e-05	2.35524
ENSG00000108733	PEX12	8.46497e-05	-1.12056
ENSG00000188452	CERKL	8.26826e-05	2.6457
ENSG00000175868	CALCB	8.19119e-05	-3.50945
ENSG00000238193		7.9327e-05	-4.11839
ENSG00000165215	CLDN3	6.91896e-05	-2.59135
ENSG00000100429	HDAC10	6.84564e-05	1.85424
ENSG00000205361	MT1DP	6.76498e-05	2.58255
ENSG00000091592	NLRP1	6.72105e-05	1.20863
ENSG00000280302		6.28818e-05	3.4375
ENSG00000260953		6.19992e-05	3.04307
ENSG00000130653	PNPLA7	6.08446e-05	1.21827
ENSG00000009950	MLXIPL	6.06679e-05	-1.36083
ENSG00000152475	ZNF837	5.91337e-05	-1.09532
ENSG00000170917	NUDT6	5.67764e-05	-1.2111
ENSG00000132510	KDM6B	5.50928e-05	1.18412
ENSG00000175984	DENND2C	5.13754e-05	3.40544
ENSG00000082438	COBLL1	4.86585e-05	-1.58926
ENSG00000205155	PSENEN	4.69905e-05	1.44004
ENSG00000084636	COL16A1	4.4649e-05	-2.21519
ENSG00000260328		4.332e-05	2.67832
ENSG00000198416	ZNF658B	4.21993e-05	-1.65658
ENSG00000164879	CA3	3.68659e-05	2.48863
ENSG00000250714		3.57766e-05	2.38014
ENSG00000207088	SNORA7B	3.3766e-05	1.38836
ENSG00000171903	CYP4F11	3.18789e-05	2.51456
ENSG00000167644	C19orf33	3.1186e-05	2.80664
ENSG00000118922	KLF12	2.92906e-05	1.04384
ENSG00000258057	BCDIN3D-AS1	2.85386e-05	-1.41038
ENSG00000118939	UCHL3	2.83521e-05	-1.10574
ENSG00000171502	COL24A1	2.77271e-05	-3.58097
ENSG00000226287	TMEM191A	2.7468e-05	1.81892
ENSG00000084444	FAM234B	2.65436e-05	-1.28379
ENSG00000260532		2.56762e-05	2.09082
ENSG00000168490	PHYHIP	2.45806e-05	2.66464
ENSG00000106829	TLE4	2.315e-05	-1.25591
ENSG00000160766	GBAP1	2.17569e-05	-1.07386
ENSG00000171860	C3AR1	2.16566e-05	2.52949
ENSG00000269958		2.11877e-05	1.06958
ENSG00000063180	CA11	1.94046e-05	1.01536
ENSG00000125398	SOX9	1.91841e-05	3.30765
ENSG00000155269	GPR78	1.90639e-05	1.84449
ENSG00000279267		1.87192e-05	1.29495
ENSG00000213889	PPM1N	1.84402e-05	1.28437
ENSG00000097007	ABL1	1.81428e-05	1.06674
ENSG00000149646	CNBD2	1.72676e-05	1.26683
ENSG00000249784	SCARNA22	1.68141e-05	1.48389
ENSG00000242021		1.64807e-05	3.712
ENSG00000130997	POLN	1.63489e-05	2.75562
ENSG00000173531	MST1	1.55096e-05	2.22285
ENSG00000132692	BCAN	1.48058e-05	-1.41312
ENSG00000243678	NME2	1.34964e-05	1.33035
ENSG00000253161	LINC01605	1.31274e-05	2.90788
ENSG00000141338	ABCA8	1.29374e-05	5.24092
ENSG00000227053	MUC12-AS1	1.23964e-05	3.44153
ENSG00000196218	RYR1	1.15054e-05	3.0335
ENSG00000137203	TFAP2A	1.11459e-05	-1.12316
ENSG00000270607		1.05042e-05	1.84299
ENSG00000266402	SNHG25	1.04e-05	1.61046
ENSG00000092853	CLSPN	1.00471e-05	-1.15105
ENSG00000168685	IL7R	9.81402e-06	-2.19114
ENSG00000176046	NUPR1	9.75519e-06	2.31984
ENSG00000120875	DUSP4	8.98967e-06	-1.20674
ENSG00000170231	FABP6	8.94879e-06	1.20445
ENSG00000279982		8.86007e-06	1.65222
ENSG00000102878	HSF4	7.26826e-06	1.32009
ENSG00000251669	FAM86EP	7.20404e-06	-1.5714
ENSG00000279207		6.25744e-06	1.59017
ENSG00000183186	C2CD4C	5.58012e-06	1.33989
ENSG00000165617	DACT1	5.40806e-06	4.03511
ENSG00000228451	SDAD1P1	5.37879e-06	-1.7438
ENSG00000221890	NPTXR	4.6515e-06	-1.4464
ENSG00000138623	SEMA7A	4.56145e-06	4.96573
ENSG00000233695	GAS6-AS1	4.09946e-06	2.29755
ENSG00000170703	TTLL6	3.98802e-06	3.05628
ENSG00000247095	MIR210HG	3.80785e-06	2.53248
ENSG00000214866	DCDC2C	3.69469e-06	3.40404
ENSG00000214820	MPRIPP1	3.6898e-06	1.15904
ENSG00000153130	SCOC	3.60225e-06	2.40562
ENSG00000233223		3.51119e-06	-1.14035
ENSG00000165695	AK8	3.46841e-06	1.96469
ENSG00000234840	LINC01239	3.45843e-06	-1.67704
ENSG00000205683	DPF3	3.13635e-06	-1.88856
ENSG00000159899	NPR2	3.07175e-06	1.05691
ENSG00000162878	PKDCC	2.97034e-06	-1.13578
ENSG00000163395	IGFN1	2.95663e-06	4.00786
ENSG00000188859	FAM78B	2.8492e-06	1.4241
ENSG00000244675		2.19119e-06	1.97716
ENSG00000257704	INAFM1	2.11377e-06	-1.5055
ENSG00000112425	EPM2A	2.10904e-06	-1.58737
ENSG00000111671	SPSB2	2.09918e-06	1.30879
ENSG00000124222	STX16	2.04817e-06	1.28258
ENSG00000056558	TRAF1	1.97726e-06	1.28487
ENSG00000138678	GPAT3	1.94397e-06	1.50246
ENSG00000260633		1.87054e-06	-4.28179
ENSG00000145819	ARHGAP26	1.84729e-06	-1.10211
ENSG00000273045	C2orf15	1.8431e-06	-2.35963
ENSG00000254827	SLC22A18AS	1.76845e-06	3.37614
ENSG00000182010	RTKN2	1.50634e-06	-1.20514
ENSG00000158246	TENT5B	1.50563e-06	-3.72913
ENSG00000182179	UBA7	1.40324e-06	1.7145
ENSG00000117228	GBP1	1.32386e-06	1.41722
ENSG00000173599	PC	1.21518e-06	-1.42086
ENSG00000265666	RARA-AS1	1.17615e-06	2.31843
ENSG00000249743		1.13392e-06	4.62306
ENSG00000116985	BMP8B	1.08536e-06	1.05429
ENSG00000170653	ATF7	9.31319e-07	1.01838
ENSG00000178531	CTXN1	8.34143e-07	2.01748
ENSG00000157617	C2CD2	8.32358e-07	1.31995
ENSG00000134321	RSAD2	8.18742e-07	2.23465
ENSG00000186010	NDUFA13	7.97645e-07	1.37954
ENSG00000204261	PSMB8-AS1	7.92679e-07	-1.76368
ENSG00000154589	LY96	7.74773e-07	2.85653
ENSG00000111846	GCNT2	7.70886e-07	2.48099
ENSG00000285280		7.40027e-07	2.20518
ENSG00000151773	CCDC122	7.13088e-07	1.08903
ENSG00000129991	TNNI3	5.86186e-07	-1.62701
ENSG00000078900	TP73	5.56183e-07	-1.18368
ENSG00000240038	AMY2B	5.50157e-07	2.01173
ENSG00000187867	PALM3	5.4264e-07	1.46842
ENSG00000130429	ARPC1B	5.15772e-07	1.76727
ENSG00000146094	DOK3	5.14339e-07	1.84473
ENSG00000060140	STYK1	4.61655e-07	-2.19877
ENSG00000186994	KANK3	4.59668e-07	2.54504
ENSG00000197283	SYNGAP1	4.41989e-07	1.17669
ENSG00000200354	SNORA71D	4.38182e-07	2.24857
ENSG00000175147	TMEM51-AS1	4.20931e-07	-3.1174
ENSG00000095637	SORBS1	4.07793e-07	-1.08389
ENSG00000179873	NLRP11	3.51013e-07	-1.1858
ENSG00000105246	EBI3	3.4692e-07	2.4932
ENSG00000166896	ATP23	3.34507e-07	-1.03099
ENSG00000236345	SCAT8	2.94956e-07	1.42753
ENSG00000272686		2.83465e-07	-1.02837
ENSG00000087842	PIR	2.7532e-07	-1.62839
ENSG00000136999	CCN3	2.37359e-07	1.17352
ENSG00000138771	SHROOM3	2.16001e-07	1.46421
ENSG00000102984	ZNF821	2.04589e-07	-1.33305
ENSG00000010030	ETV7	2.03328e-07	2.89671
ENSG00000260160		1.9793e-07	1.87291
ENSG00000171840	NINJ2	1.86525e-07	-1.86391
ENSG00000188051	TMEM221	1.76777e-07	3.57424
ENSG00000129038	LOXL1	1.73805e-07	1.04202
ENSG00000123095	BHLHE41	1.72432e-07	-1.38447
ENSG00000166997	CNPY4	1.35938e-07	1.31528
ENSG00000149929	HIRIP3	1.34249e-07	-1.30813
ENSG00000183421	RIPK4	1.24564e-07	3.87714
ENSG00000185338	SOCS1	1.06323e-07	3.65721
ENSG00000232104	RFX3-AS1	9.50555e-08	2.66854
ENSG00000175482	POLD4	9.08544e-08	2.35887
ENSG00000286230		9.05916e-08	-4.17674
ENSG00000197415	VEPH1	8.50419e-08	6.05766
ENSG00000255455		8.12976e-08	2.64366
ENSG00000268357	VN1R81P	7.88242e-08	-2.25327
ENSG00000162062	TEDC2	7.42435e-08	-1.31804
ENSG00000161912	ADCY10P1	7.18054e-08	2.04764
ENSG00000135899	SP110	6.60649e-08	1.16577
ENSG00000158008	EXTL1	5.84659e-08	3.05863
ENSG00000257605		5.7173e-08	2.62203
ENSG00000273443		5.46361e-08	3.11771
ENSG00000139985	ADAM21	5.44205e-08	1.29881
ENSG00000241280		5.09417e-08	2.95203
ENSG00000151164	RAD9B	4.21661e-08	-1.64995
ENSG00000198727	MT-CYB	4.09071e-08	1.7076
ENSG00000147082	CCNB3	3.93129e-08	-1.37227
ENSG00000129566	TEP1	3.88653e-08	1.13577
ENSG00000138111	MFSD13A	3.7658e-08	-1.05195
ENSG00000178462	TUBAL3	3.56384e-08	5.16557
ENSG00000114812	VIPR1	3.45035e-08	-2.44064
ENSG00000126561	STAT5A	3.44096e-08	1.05204
ENSG00000176092	CRYBG2	3.38397e-08	3.56827
ENSG00000183172	SMDT1	3.23307e-08	1.09498
ENSG00000125378	BMP4	2.92096e-08	3.65085
ENSG00000139971	ARMH4	2.77495e-08	-1.01682
ENSG00000147065	MSN	2.7723e-08	5.37051
ENSG00000165025	SYK	2.73715e-08	2.32557
ENSG00000154319	FAM167A	2.57963e-08	-1.21467
ENSG00000197142	ACSL5	2.50642e-08	1.75882
ENSG00000201512	SNORA71C	2.405e-08	2.25354
ENSG00000235859		2.36173e-08	-1.57621
ENSG00000283959		2.30371e-08	2.92022
ENSG00000232442	MHENCR	2.12543e-08	1.28509
ENSG00000123496	IL13RA2	2.06311e-08	4.95011
ENSG00000221826	PSG3	1.95046e-08	3.43548
ENSG00000197191	CYSRT1	1.83402e-08	3.09121
ENSG00000157601	MX1	1.82229e-08	1.12849
ENSG00000165949	IFI27	1.80128e-08	3.80655
ENSG00000124224	PPP4R1L	1.78927e-08	1.72496
ENSG00000259439	LINC01833	1.70729e-08	1.54404
ENSG00000100055	CYTH4	1.39673e-08	3.38743
ENSG00000229124	VIM-AS1	1.29316e-08	2.91338
ENSG00000184349	EFNA5	1.29315e-08	-1.1697
ENSG00000123570	RAB9B	1.28555e-08	2.86784
ENSG00000163734	CXCL3	1.11012e-08	3.57036
ENSG00000053524	MCF2L2	1.07345e-08	1.02854
ENSG00000103043	VAC14	1.05759e-08	1.03578
ENSG00000273297		8.95354e-09	2.37127
ENSG00000104808	DHDH	8.61483e-09	-2.39379
ENSG00000267309		8.01032e-09	-2.48211
ENSG00000034533	ASTE1	7.94316e-09	-1.04923
ENSG00000266019	MIR3609	7.63429e-09	1.15534
ENSG00000167011	NAT16	7.23962e-09	1.71945
ENSG00000244694	PTCHD4	7.02577e-09	1.37882
ENSG00000271204		6.88627e-09	1.16545
ENSG00000171055	FEZ2	6.73482e-09	-1.21233
ENSG00000164125	GASK1B	5.86326e-09	-2.60739
ENSG00000159214	CCDC24	5.84642e-09	1.12343
ENSG00000235408	SNORA71B	5.49435e-09	1.93225
ENSG00000111335	OAS2	5.00952e-09	4.96282
ENSG00000183486	MX2	4.98453e-09	5.22092
ENSG00000169992	NLGN2	4.86443e-09	1.34285
ENSG00000227354	RBM26-AS1	4.47977e-09	-1.37979
ENSG00000133687	TMTC1	4.41008e-09	-4.4924
ENSG00000227591	HSD11B1-AS1	4.20149e-09	2.28665
ENSG00000215440	NPEPL1	3.82949e-09	1.04274
ENSG00000097046	CDC7	3.59696e-09	-1.17279
ENSG00000167074	TEF	3.57528e-09	1.01007
ENSG00000267374	MIR924HG	3.45268e-09	-2.02877
ENSG00000035664	DAPK2	3.44056e-09	-1.42428
ENSG00000120738	EGR1	2.64461e-09	-1.03791
ENSG00000070601	FRMPD1	2.61002e-09	-3.27757
ENSG00000116678	LEPR	2.5228e-09	1.56907
ENSG00000100092	SH3BP1	2.4974e-09	1.29307
ENSG00000167034	NKX3-1	2.48777e-09	1.41675
ENSG00000188266	HYKK	2.41615e-09	-1.27555
ENSG00000008300	CELSR3	2.30115e-09	1.6581
ENSG00000106686	SPATA6L	2.19051e-09	1.56065
ENSG00000237753		1.87635e-09	2.21814
ENSG00000196872	KIAA1211L	1.84407e-09	-2.73507
ENSG00000138175	ARL3	1.79675e-09	-1.01536
ENSG00000165244	ZNF367	1.7543e-09	-1.04147
ENSG00000243181		1.62689e-09	-1.96784
ENSG00000132141	CCT6B	1.38361e-09	-1.30638
ENSG00000185112	FAM43A	1.18063e-09	-1.5443
ENSG00000237596		1.17945e-09	-1.27727
ENSG00000155657	TTN	1.12102e-09	3.27385
ENSG00000108187	PBLD	1.08854e-09	-1.39592
ENSG00000100342	APOL1	1.04834e-09	3.38921
ENSG00000185507	IRF7	9.73934e-10	1.96485
ENSG00000152582	SPEF2	8.80538e-10	-1.31802
ENSG00000072840	EVC	7.76445e-10	5.59588
ENSG00000124126	PREX1	7.4376e-10	2.56307
ENSG00000246582		6.3512e-10	1.1219
ENSG00000267519		6.33631e-10	1.57645
ENSG00000248682	ARHGAP22-IT1	6.24585e-10	3.61914
ENSG00000132031	MATN3	6.01914e-10	4.13727
ENSG00000173926	MARCHF3	5.96688e-10	-2.35565
ENSG00000172936	MYD88	5.94907e-10	1.85179
ENSG00000158792	SPATA2L	5.87097e-10	1.0446
ENSG00000156860	FBRS	5.65986e-10	1.16696
ENSG00000146263	MMS22L	5.43265e-10	-1.03645
ENSG00000262454	MIR193BHG	4.90289e-10	1.35091
ENSG00000215883	CYB5RL	4.59896e-10	-1.24518
ENSG00000115009	CCL20	4.57262e-10	4.35172
ENSG00000136982	DSCC1	4.57146e-10	-1.16783
ENSG00000228065	LINC01515	4.53183e-10	-1.38739
ENSG00000181585	TMIE	4.5012e-10	-3.50719
ENSG00000151136	BTBD11	4.41784e-10	-1.46771
ENSG00000137965	IFI44	3.70126e-10	3.25219
ENSG00000156265	MAP3K7CL	2.97153e-10	-2.97065
ENSG00000198873	GRK5	2.79935e-10	1.07445
ENSG00000100979	PLTP	2.51904e-10	1.02411
ENSG00000171119	NRTN	2.45868e-10	1.34858
ENSG00000232284	GNG12-AS1	2.43597e-10	1.80158
ENSG00000276256		2.28827e-10	-1.51051
ENSG00000175806	MSRA	2.12979e-10	1.28923
ENSG00000100027	YPEL1	2.0844e-10	-1.23489
ENSG00000116396	KCNC4	2.05636e-10	1.179
ENSG00000177989	ODF3B	1.97001e-10	1.66162
ENSG00000108379	WNT3	1.86463e-10	-1.33442
ENSG00000222047	C10orf55	1.8081e-10	2.68192
ENSG00000135636	DYSF	1.77503e-10	-1.31915
ENSG00000114626	ABTB1	1.54131e-10	1.29126
ENSG00000275131		1.52798e-10	2.18598
ENSG00000188766	SPRED3	1.52497e-10	1.77265
ENSG00000169247	SH3TC2	1.29976e-10	5.36586
ENSG00000130813	SHFL	1.22057e-10	1.29379
ENSG00000174514	MFSD4A	1.19062e-10	-2.13226
ENSG00000100292	HMOX1	1.10016e-10	2.44374
ENSG00000080031	PTPRH	9.70242e-11	1.43762
ENSG00000231064		8.99849e-11	2.75802
ENSG00000146267	FAXC	7.33417e-11	-1.13712
ENSG00000174099	MSRB3	7.10816e-11	-1.22354
ENSG00000147606	SLC26A7	6.31791e-11	3.41283
ENSG00000220785	MTMR9LP	6.31735e-11	1.27823
ENSG00000197837	H4-16	6.17817e-11	-1.16141
ENSG00000173258	ZNF483	5.0645e-11	-1.4028
ENSG00000234883	MIR155HG	4.98367e-11	1.4665
ENSG00000186409	CCDC30	4.57175e-11	2.41587
ENSG00000160233	LRRC3	4.21537e-11	1.19219
ENSG00000138792	ENPEP	4.1622e-11	3.51112
ENSG00000230882		4.12693e-11	3.33864
ENSG00000188868	ZNF563	4.08006e-11	-1.24822
ENSG00000240764	PCDHGC5	3.81265e-11	3.55113
ENSG00000107954	NEURL1	3.31593e-11	-1.08784
ENSG00000187908	DMBT1	3.17321e-11	4.93382
ENSG00000196611	MMP1	3.00859e-11	7.42158
ENSG00000154330	PGM5	2.95076e-11	3.75545
ENSG00000177842	ZNF620	2.14343e-11	-1.44131
ENSG00000128564	VGF	2.1375e-11	1.24057
ENSG00000023909	GCLM	2.06595e-11	1.85749
ENSG00000241288	LINC02614	1.90546e-11	2.54733
ENSG00000250803		1.76262e-11	3.484
ENSG00000043355	ZIC2	1.5638e-11	-1.65701
ENSG00000125652	ALKBH7	1.52613e-11	1.04188
ENSG00000125845	BMP2	1.49271e-11	2.05352
ENSG00000004799	PDK4	1.43922e-11	4.4151
ENSG00000075399	VPS9D1	1.37377e-11	1.32339
ENSG00000128973	CLN6	1.22069e-11	-1.03748
ENSG00000110395	CBL	1.20763e-11	1.01365
ENSG00000145331	TRMT10A	1.11355e-11	-1.21871
ENSG00000205277	MUC12	9.22473e-12	2.85659
ENSG00000078804	TP53INP2	8.66596e-12	1.24813
ENSG00000123908	AGO2	8.42781e-12	1.13205
ENSG00000237975	FLG-AS1	6.97808e-12	3.16588
ENSG00000164185	ZNF474	6.74749e-12	7.7991
ENSG00000199377	RNU5F-1	6.62181e-12	1.90568
ENSG00000126709	IFI6	6.32705e-12	3.50316
ENSG00000277406	SEC22B4P	5.30676e-12	-2.56735
ENSG00000183665	TRMT12	5.06983e-12	1.36166
ENSG00000117245	KIF17	4.87332e-12	-2.6785
ENSG00000185838	GNB1L	4.36273e-12	1.38972
ENSG00000139597	N4BP2L1	4.26104e-12	-1.68677
ENSG00000085465	OVGP1	4.17011e-12	2.10081
ENSG00000081041	CXCL2	3.67639e-12	4.6838
ENSG00000182759	MAFA	3.04856e-12	1.01946
ENSG00000225177		2.87304e-12	-1.54752
ENSG00000105245	NUMBL	2.79299e-12	1.34967
ENSG00000179111	HES7	2.74969e-12	1.10304
ENSG00000214021	TTLL3	2.64577e-12	1.26389
ENSG00000171848	RRM2	2.59359e-12	-1.04859
ENSG00000234498	RPL13AP20	2.45848e-12	-2.63896
ENSG00000200879	SNORD14E	2.28051e-12	2.19691
ENSG00000140451	PIF1	2.26186e-12	-1.6221
ENSG00000183067	IGSF5	2.19202e-12	-4.07578
ENSG00000109881	CCDC34	2.15816e-12	-2.09273
ENSG00000163694	RBM47	2.08789e-12	-4.87752
ENSG00000120256	LRP11	2.01428e-12	-2.06862
ENSG00000173166	RAPH1	1.86751e-12	-1.06995
ENSG00000139974	SLC38A6	1.7758e-12	1.01342
ENSG00000148773	MKI67	1.75171e-12	-1.22207
ENSG00000130304	SLC27A1	1.63869e-12	1.12123
ENSG00000006534	ALDH3B1	1.4907e-12	1.34563
ENSG00000186792	HYAL3	1.34037e-12	1.51661
ENSG00000245532	NEAT1	1.32816e-12	1.79201
ENSG00000131351	HAUS8	1.24412e-12	-1.23565
ENSG00000139946	PELI2	1.1523e-12	-1.17048
ENSG00000130158	DOCK6	1.1402e-12	1.42348
ENSG00000235385	LINC02154	9.82103e-13	3.88812
ENSG00000162545	CAMK2N1	8.35443e-13	1.46851
ENSG00000154102	C16orf74	7.09655e-13	1.1424
ENSG00000010404	IDS	6.44373e-13	1.16777
ENSG00000176383	B3GNT4	6.13842e-13	3.79355
ENSG00000174021	GNG5	5.64881e-13	1.4988
ENSG00000153832	FBXO36	5.4845e-13	-1.52475
ENSG00000088340	FER1L4	4.83946e-13	1.47567
ENSG00000248367		4.12892e-13	3.13814
ENSG00000252827	RN7SKP11	4.1056e-13	3.75823
ENSG00000152763	WDR78	4.10116e-13	2.30591
ENSG00000219891	ZSCAN12P1	3.90243e-13	-1.61029
ENSG00000276644	DACH1	3.31624e-13	-3.02012
ENSG00000171817	ZNF540	3.24629e-13	-2.2102
ENSG00000019144	PHLDB1	2.56128e-13	1.09061
ENSG00000059758	CDK17	2.32037e-13	1.59626
ENSG00000183935	HTR7P1	2.22045e-13	-1.53122
ENSG00000237330	RNF223	2.13385e-13	2.2227
ENSG00000257354		2.05502e-13	2.38023
ENSG00000144642	RBMS3	1.89182e-13	-3.20475
ENSG00000183598	H3C13	1.80966e-13	-1.56244
ENSG00000205593	DENND6B	1.69975e-13	1.48768
ENSG00000143476	DTL	1.6942e-13	-1.33744
ENSG00000198814	GK	1.55653e-13	-1.25568
ENSG00000151623	NR3C2	1.54099e-13	-1.19925
ENSG00000213928	IRF9	1.35669e-13	2.87984
ENSG00000223768	LINC00205	1.32672e-13	1.0182
ENSG00000142694	EVA1B	1.26898e-13	1.18377
ENSG00000196810	CTBP1-DT	1.24012e-13	-1.09789
ENSG00000100078	PLA2G3	1.21014e-13	3.06307
ENSG00000104413	ESRP1	1.13132e-13	-3.22048
ENSG00000148950	IMMP1L	9.17044e-14	-1.18055
ENSG00000187790	FANCM	8.88178e-14	-1.18981
ENSG00000076944	STXBP2	8.31557e-14	1.38803
ENSG00000135047	CTSL	8.19345e-14	1.0088
ENSG00000233452	STXBP5-AS1	8.13793e-14	3.85898
ENSG00000151575	TEX9	5.9952e-14	-1.30783
ENSG00000119661	DNAL1	5.83977e-14	-1.2281
ENSG00000049130	KITLG	5.76206e-14	-1.31528
ENSG00000054277	OPN3	5.37348e-14	2.40905
ENSG00000100100	PIK3IP1	4.89608e-14	1.09399
ENSG00000172927	MYEOV	4.34097e-14	1.92306
ENSG00000198843	SELENOT	4.08562e-14	1.70695
ENSG00000111206	FOXM1	3.69704e-14	-1.47772
ENSG00000128917	DLL4	3.31957e-14	-1.48401
ENSG00000214063	TSPAN4	3.13083e-14	1.02207
ENSG00000198435	NRARP	2.40918e-14	-1.82273
ENSG00000137198	GMPR	1.64313e-14	-1.44187
ENSG00000124225	PMEPA1	1.63203e-14	-1.03095
ENSG00000166484	MAPK7	1.56541e-14	1.09914
ENSG00000256576	LINC02361	1.45439e-14	1.34309
ENSG00000200312	RN7SKP255	1.18794e-14	1.01771
ENSG00000275713	H2BC9	9.10383e-15	-1.02591
ENSG00000177105	RHOG	8.43769e-15	1.05578
ENSG00000250510	GPR162	7.66054e-15	1.81541
ENSG00000166924	NYAP1	7.32747e-15	1.14829
ENSG00000161381	PLXDC1	5.9952e-15	-2.0524
ENSG00000188747	NOXA1	5.88418e-15	-1.56635
ENSG00000144445	KANSL1L	5.21805e-15	-1.12812
ENSG00000167565	SERTAD3	3.9968e-15	1.34678
ENSG00000236714	LINC01844	3.77476e-15	3.75597
ENSG00000165632	TAF3	3.66374e-15	-1.04047
ENSG00000173269	MMRN2	3.44169e-15	3.16835
ENSG00000223959	AFG3L1P	3.33067e-15	-1.00071
ENSG00000172197	MBOAT1	2.77556e-15	-1.41554
ENSG00000204209	DAXX	2.55351e-15	1.2629
ENSG00000105393	BABAM1	2.22045e-15	1.04675
ENSG00000256771	ZNF253	2.22045e-15	-1.19131
ENSG00000251247	ZNF345	1.77636e-15	-1.76416
ENSG00000179930	ZNF648	1.55431e-15	2.58832
ENSG00000253958	CLDN23	1.55431e-15	2.89289
ENSG00000160408	ST6GALNAC6	1.33227e-15	2.01986
ENSG00000166670	MMP10	1.33227e-15	6.22458
ENSG00000172331	BPGM	1.33227e-15	-1.02401
ENSG00000203999	LINC01270	1.33227e-15	2.02474
ENSG00000114473	IQCG	1.22125e-15	1.48955
ENSG00000153291	SLC25A27	1.22125e-15	-1.48886
ENSG00000127666	TICAM1	1.11022e-15	1.23609
ENSG00000155367	PPM1J	1.11022e-15	1.64441
ENSG00000165548	TMEM63C	9.99201e-16	1.69398
ENSG00000188015	S100A3	9.99201e-16	4.73906
ENSG00000108771	DHX58	7.77156e-16	4.23082
ENSG00000180917	CMTR2	7.77156e-16	1.25983
ENSG00000185201	IFITM2	7.77156e-16	1.13818
ENSG00000163874	ZC3H12A	6.66134e-16	1.29446
ENSG00000163884	KLF15	6.66134e-16	-1.34284
ENSG00000129646	QRICH2	5.55112e-16	1.49825
ENSG00000131781	FMO5	5.55112e-16	3.36557
ENSG00000153208	MERTK	5.55112e-16	-1.04117
ENSG00000166165	CKB	5.55112e-16	2.04646
ENSG00000233080	LINC01399	5.55112e-16	3.62682
ENSG00000148225	WDR31	4.44089e-16	-1.33986
ENSG00000246334	PRR7-AS1	4.44089e-16	2.02731
ENSG00000198646	NCOA6	3.33067e-16	1.05429
ENSG00000001630	CYP51A1	2.22045e-16	1.57479
ENSG00000134317	GRHL1	2.22045e-16	-1.09854
ENSG00000162076	FLYWCH2	2.22045e-16	1.08701
ENSG00000168038	ULK4	2.22045e-16	1.5477
ENSG00000172081	MOB3A	2.22045e-16	1.1864
ENSG00000263006	ROCK1P1	2.22045e-16	-1.92305
ENSG00000104973	MED25	1.11022e-16	1.41534
ENSG00000108556	CHRNE	1.11022e-16	4.17685
ENSG00000120162	MOB3B	1.11022e-16	-1.56381
ENSG00000132109	TRIM21	1.11022e-16	1.61497
ENSG00000140545	MFGE8	1.11022e-16	-1.17612
ENSG00000142856	ITGB3BP	1.11022e-16	-1.17998
ENSG00000170919	TPT1-AS1	1.11022e-16	1.23976
ENSG00000184470	TXNRD2	1.11022e-16	-1.10393
ENSG00000218891	ZNF579	1.11022e-16	1.16398
ENSG00000285517		1.11022e-16	1.47524
ENSG00000001084	GCLC	0	-1.13952
ENSG00000002746	HECW1	0	2.97234
ENSG00000003436	TFPI	0	3.00286
ENSG00000004700	RECQL	0	1.9122
ENSG00000005001	PRSS22	0	2.43938
ENSG00000005073	HOXA11	0	-1.03083
ENSG00000005187	ACSM3	0	1.89946
ENSG00000005189	REXO5	0	-1.88208
ENSG00000005884	ITGA3	0	1.93217
ENSG00000006468	ETV1	0	-2.85958
ENSG00000006634	DBF4	0	-1.14265
ENSG00000006638	TBXA2R	0	2.47655
ENSG00000006652	IFRD1	0	-1.12501
ENSG00000006740	ARHGAP44	0	-1.29259
ENSG00000006757	PNPLA4	0	-1.57765
ENSG00000007384	RHBDF1	0	1.20019
ENSG00000007944	MYLIP	0	-1.06355
ENSG00000007968	E2F2	0	-2.26932
ENSG00000008277	ADAM22	0	-1.22021
ENSG00000008311	AASS	0	-1.50457
ENSG00000008324	SS18L2	0	1.33455
ENSG00000008516	MMP25	0	1.66391
ENSG00000010278	CD9	0	1.19115
ENSG00000010292	NCAPD2	0	-2.72293
ENSG00000011422	PLAUR	0	1.27977
ENSG00000011426	ANLN	0	-1.76217
ENSG00000011638	TMEM159	0	1.26137
ENSG00000012048	BRCA1	0	-1.39092
ENSG00000012061	ERCC1	0	2.19665
ENSG00000012963	UBR7	0	-1.21611
ENSG00000013288	MAN2B2	0	1.00629
ENSG00000013364	MVP	0	3.00695
ENSG00000013563	DNASE1L1	0	2.75984
ENSG00000013588	GPRC5A	0	-2.29212
ENSG00000013810	TACC3	0	-1.34941
ENSG00000014164	ZC3H3	0	1.60931
ENSG00000014216	CAPN1	0	1.44563
ENSG00000014919	COX15	0	-1.1994
ENSG00000016391	CHDH	0	-1.06472
ENSG00000016402	IL20RA	0	-1.68101
ENSG00000017483	SLC38A5	0	1.77438
ENSG00000018408	WWTR1	0	2.32618
ENSG00000019549	SNAI2	0	3.20868
ENSG00000021355	SERPINB1	0	2.0843
ENSG00000021826	CPS1	0	3.38754
ENSG00000023171	GRAMD1B	0	9.71336
ENSG00000023445	BIRC3	0	1.7564
ENSG00000023572	GLRX2	0	-1.0679
ENSG00000024422	EHD2	0	6.38669
ENSG00000024526	DEPDC1	0	-2.65031
ENSG00000025156	HSF2	0	-1.14536
ENSG00000025293	PHF20	0	1.29982
ENSG00000025708	TYMP	0	2.52288
ENSG00000025796	SEC63	0	-1.90964
ENSG00000026025	VIM	0	1.50297
ENSG00000029153	ARNTL2	0	1.29956
ENSG00000029993	HMGB3	0	-1.02791
ENSG00000030110	BAK1	0	1.59414
ENSG00000031081	ARHGAP31	0	1.36145
ENSG00000032444	PNPLA6	0	1.73882
ENSG00000033100	CHPF2	0	1.23248
ENSG00000033867	SLC4A7	0	1.30652
ENSG00000034510	TMSB10	0	1.51862
ENSG00000035115	SH3YL1	0	2.67134
ENSG00000035499	DEPDC1B	0	-1.84929
ENSG00000035862	TIMP2	0	6.98433
ENSG00000040275	SPDL1	0	-1.46809
ENSG00000041353	RAB27B	0	2.77528
ENSG00000041880	PARP3	0	1.7057
ENSG00000047365	ARAP2	0	-1.40577
ENSG00000047634	SCML1	0	-1.29012
ENSG00000048052	HDAC9	0	2.58766
ENSG00000048140	TSPAN17	0	1.0356
ENSG00000049192	ADAMTS6	0	2.51369
ENSG00000049247	UTS2	0	4.87927
ENSG00000049541	RFC2	0	-1.18771
ENSG00000050405	LIMA1	0	2.38555
ENSG00000050438	SLC4A8	0	3.50822
ENSG00000051341	POLQ	0	-1.6841
ENSG00000051523	CYBA	0	1.07057
ENSG00000051825	MPHOSPH9	0	-1.02536
ENSG00000052126	PLEKHA5	0	-1.07337
ENSG00000054179	ENTPD2	0	2.38949
ENSG00000056050	HPF1	0	-1.14252
ENSG00000056736	IL17RB	0	-1.63991
ENSG00000057019	DCBLD2	0	1.97979
ENSG00000057294	PKP2	0	-1.07798
ENSG00000057468	MSH4	0	2.40632
ENSG00000058668	ATP2B4	0	3.85257
ENSG00000059122	FLYWCH1	0	2.04643
ENSG00000059728	MXD1	0	-1.91982
ENSG00000060491	OGFR	0	1.80123
ENSG00000060558	GNA15	0	4.70461
ENSG00000061656	SPAG4	0	2.87394
ENSG00000064042	LIMCH1	0	-1.81576
ENSG00000064601	CTSA	0	1.06063
ENSG00000064652	SNX24	0	-1.47459
ENSG00000064687	ABCA7	0	-1.71287
ENSG00000064692	SNCAIP	0	5.08386
ENSG00000065328	MCM10	0	-1.83357
ENSG00000065361	ERBB3	0	-1.16785
ENSG00000065413	ANKRD44	0	-1.1105
ENSG00000065809	FAM107B	0	-1.73919
ENSG00000065923	SLC9A7	0	1.14834
ENSG00000066136	NFYC	0	-1.05364
ENSG00000066279	ASPM	0	-1.31751
ENSG00000066468	FGFR2	0	-1.93829
ENSG00000066697	MSANTD3	0	1.21708
ENSG00000066735	KIF26A	0	1.78898
ENSG00000067064	IDI1	0	-1.27166
ENSG00000067066	SP100	0	1.32861
ENSG00000067082	KLF6	0	3.23837
ENSG00000067141	NEO1	0	-1.14696
ENSG00000067225	PKM	0	1.88478
ENSG00000067533	RRP15	0	-4.26686
ENSG00000067798	NAV3	0	3.13557
ENSG00000068079	IFI35	0	1.98304
ENSG00000068615	REEP1	0	-1.28253
ENSG00000069020	MAST4	0	5.32924
ENSG00000069974	RAB27A	0	-1.31967
ENSG00000070081	NUCB2	0	-1.84097
ENSG00000070182	SPTB	0	-3.69944
ENSG00000070269	TMEM260	0	1.10904
ENSG00000070718	AP3M2	0	-1.44271
ENSG00000070761	CFAP20	0	-1.12464
ENSG00000071073	MGAT4A	0	-1.59404
ENSG00000071242	RPS6KA2	0	-3.18496
ENSG00000071575	TRIB2	0	-1.46775
ENSG00000072110	ACTN1	0	1.53656
ENSG00000072121	ZFYVE26	0	1.31225
ENSG00000072501	SMC1A	0	-1.13256
ENSG00000072571	HMMR	0	-2.4779
ENSG00000072682	P4HA2	0	1.36385
ENSG00000073111	MCM2	0	-1.10642
ENSG00000073910	FRY	0	2.9414
ENSG00000074219	TEAD2	0	1.45752
ENSG00000074527	NTN4	0	-4.02723
ENSG00000074590	NUAK1	0	-1.80994
ENSG00000074935	TUBE1	0	-1.05199
ENSG00000075213	SEMA3A	0	2.27738
ENSG00000075223	SEMA3C	0	3.05862
ENSG00000075234	TTC38	0	1.09692
ENSG00000075702	WDR62	0	-1.41494
ENSG00000075856	SART3	0	-1.10716
ENSG00000076067	RBMS2	0	-1.43405
ENSG00000076344	RGS11	0	1.15713
ENSG00000076382	SPAG5	0	-1.71863
ENSG00000076555	ACACB	0	-1.42292
ENSG00000076685	NT5C2	0	-1.35548
ENSG00000077152	UBE2T	0	-1.42615
ENSG00000078018	MAP2	0	-6.23291
ENSG00000078070	MCCC1	0	-1.59196
ENSG00000078081	LAMP3	0	-2.57598
ENSG00000078246	TULP3	0	-1.06945
ENSG00000078269	SYNJ2	0	-1.8385
ENSG00000078399	HOXA9	0	-1.30094
ENSG00000079215	SLC1A3	0	-5.91743
ENSG00000079308	TNS1	0	1.93543
ENSG00000079337	RAPGEF3	0	1.28244
ENSG00000079432	CIC	0	1.13932
ENSG00000079435	LIPE	0	-2.39394
ENSG00000080189	SLC35C2	0	1.04905
ENSG00000080503	SMARCA2	0	-1.34473
ENSG00000080845	DLGAP4	0	1.69887
ENSG00000080986	NDC80	0	-2.17941
ENSG00000081014	AP4E1	0	-1.02865
ENSG00000081177	EXD2	0	1.29876
ENSG00000081377	CDC14B	0	-1.13296
ENSG00000083097	DOP1A	0	-1.32679
ENSG00000083290	ULK2	0	-1.21648
ENSG00000083454	P2RX5	0	1.46597
ENSG00000083799	CYLD	0	-1.53649
ENSG00000083937	CHMP2B	0	-1.1833
ENSG00000084710	EFR3B	0	-4.74368
ENSG00000084731	KIF3C	0	1.2713
ENSG00000085063	CD59	0	1.11106
ENSG00000085831	TTC39A	0	-1.27472
ENSG00000085840	ORC1	0	-1.58956
ENSG00000086712	TXLNG	0	-1.53453
ENSG00000087088	BAX	0	1.33294
ENSG00000087111	PIGS	0	-2.30724
ENSG00000087253	LPCAT2	0	5.44713
ENSG00000087301	TXNDC16	0	-1.65756
ENSG00000087586	AURKA	0	-1.10408
ENSG00000088325	TPX2	0	-1.11144
ENSG00000088543	C3orf18	0	1.10742
ENSG00000088888	MAVS	0	1.10611
ENSG00000089057	SLC23A2	0	-1.61944
ENSG00000089127	OAS1	0	6.73776
ENSG00000089159	PXN	0	2.43805
ENSG00000089685	BIRC5	0	-1.72353
ENSG00000089723	OTUB2	0	1.3201
ENSG00000090612	ZNF268	0	-1.04058
ENSG00000090776	EFNB1	0	1.32277
ENSG00000090889	KIF4A	0	-1.63329
ENSG00000090924	PLEKHG2	0	1.5681
ENSG00000091483	FH	0	-1.13205
ENSG00000091651	ORC6	0	-1.26928
ENSG00000091986	CCDC80	0	1.61683
ENSG00000092140	G2E3	0	1.13416
ENSG00000092470	WDR76	0	-1.81809
ENSG00000092758	COL9A3	0	1.59675
ENSG00000092841	MYL6	0	1.60769
ENSG00000093009	CDC45	0	-1.49968
ENSG00000093183	SEC22C	0	1.20326
ENSG00000094804	CDC6	0	-2.04238
ENSG00000095015	MAP3K1	0	-2.98567
ENSG00000095209	TMEM38B	0	-1.35363
ENSG00000095321	CRAT	0	1.16232
ENSG00000095752	IL11	0	2.81054
ENSG00000096060	FKBP5	0	-1.04556
ENSG00000096433	ITPR3	0	1.67671
ENSG00000096872	IFT74	0	-1.37117
ENSG00000099204	ABLIM1	0	-1.32102
ENSG00000099250	NRP1	0	5.59165
ENSG00000099256	PRTFDC1	0	-1.57336
ENSG00000099284	MACROH2A2	0	-1.14278
ENSG00000099331	MYO9B	0	1.61621
ENSG00000099377	HSD3B7	0	2.87385
ENSG00000099785	MARCHF2	0	1.05501
ENSG00000099810	MTAP	0	1.28404
ENSG00000099849	RASSF7	0	1.20302
ENSG00000099904	ZDHHC8	0	1.4285
ENSG00000099949	LZTR1	0	1.23872
ENSG00000100028	SNRPD3	0	-1.03379
ENSG00000100036	SLC35E4	0	1.0129
ENSG00000100083	GGA1	0	1.09895
ENSG00000100097	LGALS1	0	3.95129
ENSG00000100106	TRIOBP	0	1.32531
ENSG00000100139	MICALL1	0	1.53101
ENSG00000100154	TTC28	0	-1.33489
ENSG00000100258	LMF2	0	1.30389
ENSG00000100271	TTLL1	0	1.05477
ENSG00000100299	ARSA	0	1.83879
ENSG00000100300	TSPO	0	1.69374
ENSG00000100345	MYH9	0	1.10494
ENSG00000100347	SAMM50	0	1.1381
ENSG00000100379	KCTD17	0	1.45515
ENSG00000100417	PMM1	0	1.03605
ENSG00000100526	CDKN3	0	-2.00839
ENSG00000100558	PLEK2	0	1.70937
ENSG00000100578	KIAA0586	0	-1.16647
ENSG00000100612	DHRS7	0	1.17436
ENSG00000100749	VRK1	0	-1.20344
ENSG00000100784	RPS6KA5	0	-1.37852
ENSG00000100991	TRPC4AP	0	1.03505
ENSG00000100994	PYGB	0	1.15146
ENSG00000101000	PROCR	0	1.99472
ENSG00000101003	GINS1	0	-1.30223
ENSG00000101017	CD40	0	1.46521
ENSG00000101040	ZMYND8	0	1.01639
ENSG00000101057	MYBL2	0	-1.69545
ENSG00000101160	CTSZ	0	1.27819
ENSG00000101187	SLCO4A1	0	3.1958
ENSG00000101188	NTSR1	0	1.67764
ENSG00000101189	MRGBP	0	1.38076
ENSG00000101194	SLC17A9	0	1.83942
ENSG00000101199	ARFGAP1	0	1.01282
ENSG00000101213	PTK6	0	3.80795
ENSG00000101246	ARFRP1	0	2.08689
ENSG00000101255	TRIB3	0	-1.36324
ENSG00000101290	CDS2	0	1.08575
ENSG00000101294	HM13	0	1.24538
ENSG00000101400	SNTA1	0	-2.45201
ENSG00000101447	FAM83D	0	-1.0482
ENSG00000101665	SMAD7	0	-3.83557
ENSG00000101670	LIPG	0	4.98646
ENSG00000101680	LAMA1	0	1.94983
ENSG00000101773	RBBP8	0	-2.06226
ENSG00000101849	TBL1X	0	-1.00854
ENSG00000101871	MID1	0	3.24924
ENSG00000101888	NXT2	0	-1.14205
ENSG00000101940	WDR13	0	1.0486
ENSG00000101955	SRPX	0	5.68368
ENSG00000102007	PLP2	0	1.3403
ENSG00000102144	PGK1	0	1.13055
ENSG00000102189	EEA1	0	-1.01387
ENSG00000102265	TIMP1	0	3.4884
ENSG00000102316	MAGED2	0	1.35279
ENSG00000102554	KLF5	0	-1.04259
ENSG00000102678	FGF9	0	-5.52723
ENSG00000102699	PARP4	0	1.14804
ENSG00000102781	KATNAL1	0	1.34108
ENSG00000102934	PLLP	0	-2.87002
ENSG00000103034	NDRG4	0	1.60838
ENSG00000103042	SLC38A7	0	1.55075
ENSG00000103066	PLA2G15	0	1.27817
ENSG00000103145	HCFC1R1	0	2.07539
ENSG00000103257	SLC7A5	0	-1.15663
ENSG00000103316	CRYM	0	3.62812
ENSG00000103496	STX4	0	2.13786
ENSG00000103540	CCP110	0	-1.18185
ENSG00000103642	LACTB	0	1.31697
ENSG00000103647	CORO2B	0	3.69329
ENSG00000104147	OIP5	0	-1.64318
ENSG00000104324	CPQ	0	1.26781
ENSG00000104369	JPH1	0	-1.05066
ENSG00000104419	NDRG1	0	3.48291
ENSG00000104450	SPAG1	0	-1.84114
ENSG00000104549	SQLE	0	1.02438
ENSG00000104714	ERICH1	0	1.535
ENSG00000104738	MCM4	0	-1.23617
ENSG00000104783	KCNN4	0	8.69172
ENSG00000104805	NUCB1	0	1.09646
ENSG00000104870	FCGRT	0	-7.28745
ENSG00000104885	DOT1L	0	1.16677
ENSG00000104921	FCER2	0	2.41358
ENSG00000104976	SNAPC2	0	1.81083
ENSG00000104998	IL27RA	0	1.27324
ENSG00000105011	ASF1B	0	-1.65207
ENSG00000105048	TNNT1	0	1.59648
ENSG00000105136	ZNF419	0	-1.123
ENSG00000105254	TBCB	0	1.0309
ENSG00000105329	TGFB1	0	1.09097
ENSG00000105355	PLIN3	0	1.35858
ENSG00000105357	MYH14	0	-1.4114
ENSG00000105404	RABAC1	0	1.59686
ENSG00000105419	MEIS3	0	1.00212
ENSG00000105472	CLEC11A	0	3.62452
ENSG00000105497	ZNF175	0	2.1252
ENSG00000105514	RAB3D	0	1.17911
ENSG00000105559	PLEKHA4	0	3.45739
ENSG00000105750	ZNF85	0	-1.02021
ENSG00000105767	CADM4	0	-1.33848
ENSG00000105974	CAV1	0	-1.09489
ENSG00000106049	HIBADH	0	-1.67452
ENSG00000106066	CPVL	0	4.43041
ENSG00000106078	COBL	0	-1.88902
ENSG00000106089	STX1A	0	3.19834
ENSG00000106330	MOSPD3	0	1.67519
ENSG00000106333	PCOLCE	0	2.6843
ENSG00000106366	SERPINE1	0	6.25473
ENSG00000106397	PLOD3	0	1.71036
ENSG00000106462	EZH2	0	-1.49004
ENSG00000106665	CLIP2	0	1.27992
ENSG00000106804	C5	0	1.58219
ENSG00000106948	AKNA	0	-2.82614
ENSG00000107147	KCNT1	0	3.80448
ENSG00000107159	CA9	0	6.45094
ENSG00000107201	DDX58	0	2.14698
ENSG00000107242	PIP5K1B	0	-3.50143
ENSG00000107281	NPDC1	0	1.27377
ENSG00000107404	DVL1	0	1.18908
ENSG00000107819	SFXN3	0	1.23382
ENSG00000107957	SH3PXD2A	0	6.00847
ENSG00000108106	UBE2S	0	-1.23157
ENSG00000108384	RAD51C	0	-1.90898
ENSG00000108387	SEPTIN4	0	5.4576
ENSG00000108468	CBX1	0	-1.06356
ENSG00000108559	NUP88	0	-1.68572
ENSG00000108828	VAT1	0	1.46881
ENSG00000108830	RND2	0	-1.48721
ENSG00000108854	SMURF2	0	2.05318
ENSG00000109084	TMEM97	0	-1.05338
ENSG00000109089	CDR2L	0	1.25845
ENSG00000109255	NMU	0	-1.81029
ENSG00000109654	TRIM2	0	-3.28579
ENSG00000109674	NEIL3	0	-1.49739
ENSG00000109736	MFSD10	0	1.52041
ENSG00000109805	NCAPG	0	-1.7491
ENSG00000109971	HSPA8	0	1.02019
ENSG00000110047	EHD1	0	1.45767
ENSG00000110080	ST3GAL4	0	1.36986
ENSG00000110427	KIAA1549L	0	1.93606
ENSG00000110697	PITPNM1	0	1.08463
ENSG00000110719	TCIRG1	0	1.41815
ENSG00000110723	EXPH5	0	-1.58714
ENSG00000110880	CORO1C	0	1.01466
ENSG00000110888	CAPRIN2	0	2.8856
ENSG00000111110	PPM1H	0	-2.40261
ENSG00000111145	ELK3	0	1.7429
ENSG00000111247	RAD51AP1	0	-1.83701
ENSG00000111252	SH2B3	0	2.13676
ENSG00000111276	CDKN1B	0	-1.68625
ENSG00000111424	VDR	0	-1.60331
ENSG00000111445	RFC5	0	-1.19408
ENSG00000111450	STX2	0	1.30464
ENSG00000111490	TBC1D30	0	3.51229
ENSG00000111602	TIMELESS	0	-1.32049
ENSG00000111665	CDCA3	0	-1.40212
ENSG00000111863	ADTRP	0	9.40949
ENSG00000111885	MAN1A1	0	1.65143
ENSG00000111907	TPD52L1	0	-1.05122
ENSG00000111961	SASH1	0	-1.32951
ENSG00000111981	ULBP1	0	-1.45756
ENSG00000112029	FBXO5	0	-1.39324
ENSG00000112118	MCM3	0	-1.00908
ENSG00000112293	GPLD1	0	-1.76954
ENSG00000112294	ALDH5A1	0	-1.15657
ENSG00000112312	GMNN	0	-1.95963
ENSG00000112343	TRIM38	0	1.18482
ENSG00000112394	SLC16A10	0	-1.7501
ENSG00000112414	ADGRG6	0	-1.83734
ENSG00000112419	PHACTR2	0	-1.17501
ENSG00000112541	PDE10A	0	5.55464
ENSG00000112559	MDFI	0	-1.10341
ENSG00000112667	DNPH1	0	1.04305
ENSG00000112715	VEGFA	0	-1.17862
ENSG00000112742	TTK	0	-1.41703
ENSG00000112851	ERBIN	0	-1.1001
ENSG00000112972	HMGCS1	0	-1.70618
ENSG00000112984	KIF20A	0	-2.09922
ENSG00000113161	HMGCR	0	-1.22498
ENSG00000113368	LMNB1	0	-1.53786
ENSG00000113456	RAD1	0	-1.37454
ENSG00000113790	EHHADH	0	1.14047
ENSG00000113810	SMC4	0	-1.14233
ENSG00000114019	AMOTL2	0	-2.35326
ENSG00000114107	CEP70	0	-1.13486
ENSG00000114200	BCHE	0	4.14532
ENSG00000114268	PFKFB4	0	1.4398
ENSG00000114346	ECT2	0	-1.1289
ENSG00000114353	GNAI2	0	1.06306
ENSG00000114395	CYB561D2	0	1.42959
ENSG00000114573	ATP6V1A	0	-1.35772
ENSG00000114853	ZBTB47	0	1.72748
ENSG00000115129	TP53I3	0	1.24654
ENSG00000115159	GPD2	0	-1.00759
ENSG00000115163	CENPA	0	-2.26044
ENSG00000115271	GCA	0	-1.10864
ENSG00000115295	CLIP4	0	-4.41927
ENSG00000115425	PECR	0	-1.60663
ENSG00000115457	IGFBP2	0	-3.60137
ENSG00000115525	ST3GAL5	0	-1.91399
ENSG00000115616	SLC9A2	0	-1.18603
ENSG00000115641	FHL2	0	2.01277
ENSG00000115738	ID2	0	1.69681
ENSG00000115756	HPCAL1	0	1.62087
ENSG00000115963	RND3	0	-1.89773
ENSG00000116117	PARD3B	0	-1.81806
ENSG00000116161	CACYBP	0	-1.20795
ENSG00000116285	ERRFI1	0	2.38186
ENSG00000116584	ARHGEF2	0	1.01353
ENSG00000116667	C1orf21	0	-1.53187
ENSG00000116675	DNAJC6	0	-1.7683
ENSG00000116717	GADD45A	0	-1.05383
ENSG00000116741	RGS2	0	1.2923
ENSG00000116761	CTH	0	-1.98899
ENSG00000116791	CRYZ	0	1.13227
ENSG00000116922	C1orf109	0	-1.10335
ENSG00000116990	MYCL	0	-1.962
ENSG00000117016	RIMS3	0	1.23232
ENSG00000117152	RGS4	0	7.26839
ENSG00000117399	CDC20	0	-1.35031
ENSG00000117525	F3	0	-1.6226
ENSG00000117602	RCAN3	0	1.04769
ENSG00000117650	NEK2	0	-1.90836
ENSG00000117697	NSL1	0	-1.15465
ENSG00000117724	CENPF	0	-1.86382
ENSG00000117862	TXNDC12	0	-1.1563
ENSG00000117984	CTSD	0	1.19739
ENSG00000118257	NRP2	0	-2.20917
ENSG00000118276	B4GALT6	0	2.6975
ENSG00000118369	USP35	0	1.26931
ENSG00000118496	FBXO30	0	1.64985
ENSG00000118507	AKAP7	0	-1.7047
ENSG00000118523	CCN2	0	-5.1282
ENSG00000118762	PKD2	0	-1.13228
ENSG00000118849	RARRES1	0	-2.1367
ENSG00000119326	CTNNAL1	0	-2.22654
ENSG00000119397	CNTRL	0	-1.51929
ENSG00000119487	MAPKAP1	0	-1.68082
ENSG00000119630	PGF	0	2.01474
ENSG00000119632	IFI27L2	0	1.14385
ENSG00000119681	LTBP2	0	7.30076
ENSG00000119862	LGALSL	0	-1.01089
ENSG00000119888	EPCAM	0	5.90807
ENSG00000119900	OGFRL1	0	-2.50365
ENSG00000119927	GPAM	0	-1.5544
ENSG00000120053	GOT1	0	-1.73867
ENSG00000120129	DUSP1	0	1.28489
ENSG00000120217	CD274	0	3.50925
ENSG00000120253	NUP43	0	-1.43132
ENSG00000120262	CCDC170	0	-2.9406
ENSG00000120314	WDR55	0	1.04862
ENSG00000120324	PCDHB10	0	-1.78005
ENSG00000120437	ACAT2	0	-2.04484
ENSG00000120451	SNX19	0	2.92236
ENSG00000120539	MASTL	0	-1.44592
ENSG00000120647	CCDC77	0	-1.11495
ENSG00000120690	ELF1	0	2.07658
ENSG00000120694	HSPH1	0	1.76509
ENSG00000120756	PLS1	0	-2.12192
ENSG00000120784	ZFP30	0	-1.2031
ENSG00000120802	TMPO	0	-1.59591
ENSG00000120837	NFYB	0	-1.19237
ENSG00000120885	CLU	0	-3.0206
ENSG00000120896	SORBS3	0	1.97938
ENSG00000120899	PTK2B	0	1.36607
ENSG00000120913	PDLIM2	0	1.91202
ENSG00000121039	RDH10	0	-1.71298
ENSG00000121152	NCAPH	0	-2.00099
ENSG00000121211	MND1	0	-1.77093
ENSG00000121316	PLBD1	0	1.45637
ENSG00000121440	PDZRN3	0	3.76849
ENSG00000121454	LHX4	0	-2.99435
ENSG00000121621	KIF18A	0	-1.50277
ENSG00000121797	CCRL2	0	3.80335
ENSG00000121957	GPSM2	0	-1.26382
ENSG00000121988	ZRANB3	0	-1.14394
ENSG00000122378	PRXL2A	0	1.36705
ENSG00000122512	PMS2	0	-1.56762
ENSG00000122741	DCAF10	0	-1.15873
ENSG00000122786	CALD1	0	-1.44508
ENSG00000122861	PLAU	0	3.98666
ENSG00000122952	ZWINT	0	-1.93624
ENSG00000122966	CIT	0	-1.76769
ENSG00000122970	IFT81	0	-1.1016
ENSG00000123080	CDKN2C	0	-3.41626
ENSG00000123219	CENPK	0	-1.75793
ENSG00000123364	HOXC13	0	-4.44827
ENSG00000123384	LRP1	0	2.54202
ENSG00000123607	TTC21B	0	-1.37869
ENSG00000123689	G0S2	0	3.30242
ENSG00000123739	PLA2G12A	0	-1.72052
ENSG00000123892	RAB38	0	-1.12435
ENSG00000124143	ARHGAP40	0	1.95268
ENSG00000124191	TOX2	0	1.6243
ENSG00000124201	ZNFX1	0	1.52921
ENSG00000124216	SNAI1	0	1.56474
ENSG00000124574	ABCC10	0	1.56939
ENSG00000124575	H1-3	0	-1.63226
ENSG00000124635	H2BC11	0	-1.39902
ENSG00000124762	CDKN1A	0	1.26884
ENSG00000124788	ATXN1	0	-1.39235
ENSG00000124795	DEK	0	-1.02896
ENSG00000124839	RAB17	0	-3.99027
ENSG00000124942	AHNAK	0	2.2909
ENSG00000125089	SH3TC1	0	6.96369
ENSG00000125148	MT2A	0	3.33689
ENSG00000125266	EFNB2	0	3.60709
ENSG00000125503	PPP1R12C	0	1.64368
ENSG00000125510	OPRL1	0	1.36932
ENSG00000125534	PPDPF	0	1.23911
ENSG00000125637	PSD4	0	2.20565
ENSG00000125731	SH2D3A	0	-1.07461
ENSG00000125744	RTN2	0	2.34564
ENSG00000125753	VASP	0	1.24737
ENSG00000125844	RRBP1	0	2.13805
ENSG00000125885	MCM8	0	-1.12836
ENSG00000125944	HNRNPR	0	-1.12043
ENSG00000125967	NECAB3	0	1.06136
ENSG00000125968	ID1	0	2.00607
ENSG00000126001	CEP250	0	1.04001
ENSG00000126005	MMP24OS	0	1.72903
ENSG00000126010	GRPR	0	-6.37205
ENSG00000126107	HECTD3	0	1.26084
ENSG00000126391	FRMD8	0	1.27339
ENSG00000126458	RRAS	0	1.71228
ENSG00000126522	ASL	0	1.20248
ENSG00000126787	DLGAP5	0	-1.01107
ENSG00000126878	AIF1L	0	-1.39127
ENSG00000126903	SLC10A3	0	1.14509
ENSG00000127423	AUNIP	0	-1.08648
ENSG00000127561	SYNGR3	0	2.87752
ENSG00000127824	TUBA4A	0	-1.45372
ENSG00000127955	GNAI1	0	-1.11098
ENSG00000128016	ZFP36	0	1.38893
ENSG00000128159	TUBGCP6	0	1.06363
ENSG00000128294	TPST2	0	1.20459
ENSG00000128309	MPST	0	1.51696
ENSG00000128335	APOL2	0	1.334
ENSG00000128394	APOBEC3F	0	3.69396
ENSG00000128487	SPECC1	0	-1.26861
ENSG00000128534	LSM8	0	-1.25865
ENSG00000128805	ARHGAP22	0	3.55171
ENSG00000129071	MBD4	0	-2.15913
ENSG00000129173	E2F8	0	-2.25532
ENSG00000129195	PIMREG	0	-1.92754
ENSG00000129197	RPAIN	0	-1.03548
ENSG00000129219	PLD2	0	1.26659
ENSG00000129295	LRRC6	0	4.37864
ENSG00000129317	PUS7L	0	1.26541
ENSG00000129354	AP1M2	0	-4.20343
ENSG00000129474	AJUBA	0	-1.26228
ENSG00000129667	RHBDF2	0	1.38998
ENSG00000129675	ARHGEF6	0	1.61355
ENSG00000129810	SGO1	0	-2.22398
ENSG00000129911	KLF16	0	1.15568
ENSG00000130021	PUDP	0	-2.52526
ENSG00000130208	APOC1	0	2.75216
ENSG00000130513	GDF15	0	-2.7047
ENSG00000130529	TRPM4	0	1.13177
ENSG00000130584	ZBTB46	0	1.03351
ENSG00000130589	HELZ2	0	3.14943
ENSG00000130818	ZNF426	0	-1.71122
ENSG00000130827	PLXNA3	0	1.54865
ENSG00000130844	ZNF331	0	-1.81001
ENSG00000131016	AKAP12	0	4.67317
ENSG00000131023	LATS1	0	-1.03264
ENSG00000131153	GINS2	0	-1.78497
ENSG00000131236	CAP1	0	1.18785
ENSG00000131459	GFPT2	0	10.8773
ENSG00000131650	KREMEN2	0	1.88268
ENSG00000131711	MAP1B	0	-8.91223
ENSG00000131747	TOP2A	0	-2.26803
ENSG00000131981	LGALS3	0	1.5783
ENSG00000132002	DNAJB1	0	1.10664
ENSG00000132329	RAMP1	0	-3.39727
ENSG00000132334	PTPRE	0	3.47766
ENSG00000132357	CARD6	0	5.14557
ENSG00000132436	FIGNL1	0	-1.28441
ENSG00000132535	DLG4	0	1.24567
ENSG00000132780	NASP	0	-1.4963
ENSG00000132793	LPIN3	0	2.89161
ENSG00000132837	DMGDH	0	-3.61434
ENSG00000132849	PATJ	0	-1.36337
ENSG00000133105	RXFP2	0	6.96252
ENSG00000133119	RFC3	0	-1.63741
ENSG00000133302	SLF1	0	-1.59608
ENSG00000133393	FOPNL	0	-1.01454
ENSG00000133488	SEC14L4	0	1.74507
ENSG00000133805	AMPD3	0	1.75453
ENSG00000134057	CCNB1	0	-1.59122
ENSG00000134107	BHLHE40	0	3.14708
ENSG00000134138	MEIS2	0	-1.22983
ENSG00000134222	PSRC1	0	-1.20672
ENSG00000134243	SORT1	0	-1.41626
ENSG00000134291	TMEM106C	0	-1.00978
ENSG00000134508	CABLES1	0	-1.40491
ENSG00000134531	EMP1	0	1.61991
ENSG00000134668	SPOCD1	0	6.35352
ENSG00000134690	CDCA8	0	-1.7159
ENSG00000134717	BTF3L4	0	-1.26486
ENSG00000134901	POGLUT2	0	-1.13145
ENSG00000134954	ETS1	0	1.72917
ENSG00000134986	NREP	0	-4.52799
ENSG00000135045	C9orf40	0	-1.34298
ENSG00000135046	ANXA1	0	-1.6267
ENSG00000135048	CEMIP2	0	-1.73424
ENSG00000135083	CCNJL	0	1.94329
ENSG00000135116	HRK	0	-1.28242
ENSG00000135119	RNFT2	0	-1.43386
ENSG00000135269	TES	0	10.9178
ENSG00000135318	NT5E	0	7.07196
ENSG00000135378	PRRG4	0	-1.22734
ENSG00000135404	CD63	0	1.5495
ENSG00000135423	GLS2	0	-1.30074
ENSG00000135424	ITGA7	0	2.52371
ENSG00000135451	TROAP	0	-1.4795
ENSG00000135452	TSPAN31	0	1.1273
ENSG00000135480	KRT7	0	4.20295
ENSG00000135525	MAP7	0	-1.23914
ENSG00000135596	MICAL1	0	1.41053
ENSG00000135913	USP37	0	-1.15968
ENSG00000135976	ANKRD36	0	1.01664
ENSG00000136040	PLXNC1	0	2.10048
ENSG00000136114	THSD1	0	1.04
ENSG00000136122	BORA	0	-1.45022
ENSG00000136153	LMO7	0	-3.31278
ENSG00000136158	SPRY2	0	1.19738
ENSG00000136167	LCP1	0	4.5523
ENSG00000136235	GPNMB	0	-2.88556
ENSG00000136237	RAPGEF5	0	-1.53086
ENSG00000136280	CCM2	0	1.28125
ENSG00000136492	BRIP1	0	-2.39098
ENSG00000136531	SCN2A	0	3.80793
ENSG00000136636	KCTD3	0	-1.04476
ENSG00000136770	DNAJC1	0	-1.28213
ENSG00000136824	SMC2	0	-1.53195
ENSG00000136830	NIBAN2	0	1.73852
ENSG00000136840	ST6GALNAC4	0	1.4209
ENSG00000136842	TMOD1	0	-2.57289
ENSG00000136854	STXBP1	0	1.22475
ENSG00000136874	STX17	0	-1.4102
ENSG00000136877	FPGS	0	1.26739
ENSG00000136883	KIF12	0	2.10281
ENSG00000136936	XPA	0	-1.66939
ENSG00000136943	CTSV	0	-2.41233
ENSG00000137076	TLN1	0	1.39316
ENSG00000137135	ARHGEF39	0	-2.35651
ENSG00000137210	TMEM14B	0	-1.00204
ENSG00000137266	SLC22A23	0	-2.44774
ENSG00000137267	TUBB2A	0	1.41803
ENSG00000137269	LRRC1	0	-1.09295
ENSG00000137309	HMGA1	0	2.30146
ENSG00000137312	FLOT1	0	1.06556
ENSG00000137393	RNF144B	0	-2.42307
ENSG00000137449	CPEB2	0	1.50566
ENSG00000137714	FDX1	0	-1.18817
ENSG00000137770	CTDSPL2	0	-1.22483
ENSG00000137804	NUSAP1	0	-2.04785
ENSG00000137807	KIF23	0	-2.08169
ENSG00000137812	KNL1	0	-1.62149
ENSG00000137824	RMDN3	0	-1.0798
ENSG00000137831	UACA	0	-1.58327
ENSG00000137880	GCHFR	0	-1.31111
ENSG00000137936	BCAR3	0	1.74097
ENSG00000137941	TTLL7	0	1.12869
ENSG00000137959	IFI44L	0	5.28074
ENSG00000137962	ARHGAP29	0	-2.34535
ENSG00000138160	KIF11	0	-1.91183
ENSG00000138162	TACC2	0	1.16394
ENSG00000138180	CEP55	0	-1.73614
ENSG00000138182	KIF20B	0	-1.73939
ENSG00000138376	BARD1	0	-1.55466
ENSG00000138617	PARP16	0	-1.23136
ENSG00000138658	ZGRF1	0	-1.45306
ENSG00000138768	USO1	0	1.08432
ENSG00000138769	CDKL2	0	4.87957
ENSG00000138778	CENPE	0	-1.8328
ENSG00000138796	HADH	0	-1.0997
ENSG00000138821	SLC39A8	0	-1.52528
ENSG00000139132	FGD4	0	-3.38521
ENSG00000139154	AEBP2	0	-1.12465
ENSG00000139168	ZCRB1	0	-1.01319
ENSG00000139182	CLSTN3	0	1.41757
ENSG00000139263	LRIG3	0	-1.16056
ENSG00000139269	INHBE	0	-3.03263
ENSG00000139278	GLIPR1	0	6.21685
ENSG00000139291	TMEM19	0	-1.03524
ENSG00000139350	NEDD1	0	-1.12996
ENSG00000139354	GAS2L3	0	-1.55133
ENSG00000139410	SDSL	0	-1.40024
ENSG00000139428	MMAB	0	-1.31175
ENSG00000139618	BRCA2	0	-1.50093
ENSG00000139625	MAP3K12	0	1.63814
ENSG00000139629	GALNT6	0	1.69192
ENSG00000139636	LMBR1L	0	1.40794
ENSG00000139668	WDFY2	0	1.66471
ENSG00000139725	RHOF	0	1.61956
ENSG00000139734	DIAPH3	0	-2.19227
ENSG00000139793	MBNL2	0	-1.481
ENSG00000139800	ZIC5	0	-1.3674
ENSG00000139832	RAB20	0	-1.33383
ENSG00000140199	SLC12A6	0	2.97616
ENSG00000140284	SLC27A2	0	-1.55672
ENSG00000140379	BCL2A1	0	6.94392
ENSG00000140416	TPM1	0	-1.31911
ENSG00000140464	PML	0	1.58341
ENSG00000140548	ZNF710	0	1.07191
ENSG00000140575	IQGAP1	0	1.12262
ENSG00000140678	ITGAX	0	4.52397
ENSG00000140682	TGFB1I1	0	1.97036
ENSG00000140807	NKD1	0	-1.94536
ENSG00000140830	TXNL4B	0	-1.15987
ENSG00000140832	MARVELD3	0	-1.74135
ENSG00000140848	CPNE2	0	1.07772
ENSG00000140950	MEAK7	0	2.04316
ENSG00000140961	OSGIN1	0	1.7074
ENSG00000141030	COPS3	0	-1.1693
ENSG00000141314	RHBDL3	0	-2.05065
ENSG00000141505	ASGR1	0	1.99292
ENSG00000141510	TP53	0	-1.36184
ENSG00000141524	TMC6	0	1.04031
ENSG00000141574	SECTM1	0	3.40909
ENSG00000141655	TNFRSF11A	0	-3.00324
ENSG00000141682	PMAIP1	0	-1.5229
ENSG00000142065	ZFP14	0	-1.80427
ENSG00000142227	EMP3	0	2.00155
ENSG00000142632	ARHGEF19	0	-2.02495
ENSG00000142669	SH3BGRL3	0	1.88524
ENSG00000142731	PLK4	0	-1.33571
ENSG00000142733	MAP3K6	0	1.2592
ENSG00000142765	SYTL1	0	-1.70886
ENSG00000142867	BCL10	0	1.71997
ENSG00000142871	CCN1	0	-1.46132
ENSG00000142945	KIF2C	0	-2.27643
ENSG00000143013	LMO4	0	-1.06195
ENSG00000143079	CTTNBP2NL	0	1.12112
ENSG00000143153	ATP1B1	0	-2.26528
ENSG00000143162	CREG1	0	-1.04901
ENSG00000143195	ILDR2	0	-1.41309
ENSG00000143228	NUF2	0	-1.86591
ENSG00000143320	CRABP2	0	-2.43462
ENSG00000143353	LYPLAL1	0	-2.73738
ENSG00000143369	ECM1	0	3.15586
ENSG00000143384	MCL1	0	1.37158
ENSG00000143398	PIP5K1A	0	-1.30389
ENSG00000143494	VASH2	0	-1.98058
ENSG00000143537	ADAM15	0	1.24027
ENSG00000143815	LBR	0	-1.7252
ENSG00000143819	EPHX1	0	-1.30278
ENSG00000143851	PTPN7	0	-7.81202
ENSG00000143971	ETAA1	0	-1.60118
ENSG00000144136	SLC20A1	0	1.11903
ENSG00000144306	SCRN3	0	-1.01391
ENSG00000144366	GULP1	0	-1.13569
ENSG00000144395	CCDC150	0	-1.61541
ENSG00000144485	HES6	0	-1.34053
ENSG00000144645	OSBPL10	0	-2.53309
ENSG00000144677	CTDSPL	0	-1.74837
ENSG00000144749	LRIG1	0	-1.52109
ENSG00000144802	NFKBIZ	0	1.19671
ENSG00000144824	PHLDB2	0	-3.11509
ENSG00000144843	ADPRH	0	4.28109
ENSG00000144935	TRPC1	0	2.27756
ENSG00000145014	TMEM44	0	1.1362
ENSG00000145107	TM4SF19	0	2.63886
ENSG00000145349	CAMK2D	0	-1.61404
ENSG00000145386	CCNA2	0	-1.996
ENSG00000145687	SSBP2	0	-1.00476
ENSG00000145715	RASA1	0	1.17557
ENSG00000145777	TSLP	0	-2.21301
ENSG00000145860	RNF145	0	-1.38668
ENSG00000145901	TNIP1	0	1.05643
ENSG00000145911	N4BP3	0	1.07585
ENSG00000146072	TNFRSF21	0	-2.84406
ENSG00000146112	PPP1R18	0	2.43406
ENSG00000146233	CYP39A1	0	-3.12743
ENSG00000146281	PM20D2	0	-1.00578
ENSG00000146376	ARHGAP18	0	-1.34068
ENSG00000146386	ABRACL	0	1.08423
ENSG00000146411	SLC2A12	0	-3.47624
ENSG00000146476	ARMT1	0	-1.04895
ENSG00000146731	CCT6A	0	-1.05382
ENSG00000146842	TMEM209	0	-1.12723
ENSG00000146918	NCAPG2	0	-1.38921
ENSG00000146950	SHROOM2	0	-1.89579
ENSG00000147003	CLTRN	0	-4.05351
ENSG00000147180	ZNF711	0	-1.01597
ENSG00000147231	RADX	0	-1.57366
ENSG00000147416	ATP6V1B2	0	1.01105
ENSG00000147454	SLC25A37	0	1.06994
ENSG00000147457	CHMP7	0	1.30677
ENSG00000147536	GINS4	0	-1.32358
ENSG00000147592	LACTB2	0	-1.0502
ENSG00000147601	TERF1	0	-1.26929
ENSG00000148019	CEP78	0	-1.41061
ENSG00000148154	UGCG	0	-1.3633
ENSG00000148180	GSN	0	1.11482
ENSG00000148429	USP6NL	0	-1.05961
ENSG00000148450	MSRB2	0	-1.20351
ENSG00000148516	ZEB1	0	4.22883
ENSG00000148634	HERC4	0	1.57953
ENSG00000148671	ADIRF	0	2.415
ENSG00000148677	ANKRD1	0	-10.1901
ENSG00000148700	ADD3	0	-2.2498
ENSG00000148835	TAF5	0	-1.03702
ENSG00000148926	ADM	0	-1.63978
ENSG00000149150	SLC43A1	0	-1.02709
ENSG00000149212	SESN3	0	-1.7501
ENSG00000149428	HYOU1	0	-1.17643
ENSG00000149554	CHEK1	0	-1.53342
ENSG00000149782	PLCB3	0	1.41315
ENSG00000150054	MPP7	0	-3.6356
ENSG00000150093	ITGB1	0	1.91964
ENSG00000150347	ARID5B	0	-2.60897
ENSG00000150527	MIA2	0	-1.30536
ENSG00000150687	PRSS23	0	-1.41576
ENSG00000150764	DIXDC1	0	-1.70738
ENSG00000150995	ITPR1	0	-1.78635
ENSG00000151176	PLBD2	0	1.04472
ENSG00000151276	MAGI1	0	-1.37451
ENSG00000151491	EPS8	0	2.91095
ENSG00000151503	NCAPD3	0	-1.02005
ENSG00000151718	WWC2	0	-1.04951
ENSG00000151725	CENPU	0	-1.56057
ENSG00000151729	SLC25A4	0	-1.22608
ENSG00000152078	TLCD4	0	-2.00525
ENSG00000152240	HAUS1	0	-1.05689
ENSG00000152256	PDK1	0	-1.52146
ENSG00000152784	PRDM8	0	6.60691
ENSG00000152818	UTRN	0	-1.17185
ENSG00000152939	MARVELD2	0	-1.31309
ENSG00000152952	PLOD2	0	-2.43468
ENSG00000153029	MR1	0	2.4453
ENSG00000153044	CENPH	0	-1.24588
ENSG00000153363	LINC00467	0	-1.61804
ENSG00000153563	CD8A	0	5.03398
ENSG00000153714	LURAP1L	0	-2.57205
ENSG00000153721	CNKSR3	0	-1.34504
ENSG00000153933	DGKE	0	-1.0154
ENSG00000153993	SEMA3D	0	-5.35433
ENSG00000154127	UBASH3B	0	-1.54697
ENSG00000154217	PITPNC1	0	1.34904
ENSG00000154229	PRKCA	0	-1.63111
ENSG00000154328	NEIL2	0	1.28134
ENSG00000154380	ENAH	0	-2.5797
ENSG00000154429	CCSAP	0	-1.08578
ENSG00000154640	BTG3	0	-1.16592
ENSG00000154642	C21orf91	0	-1.22353
ENSG00000154781	CCDC174	0	-1.04127
ENSG00000154839	SKA1	0	-1.61341
ENSG00000154920	EME1	0	-2.29799
ENSG00000154930	ACSS1	0	6.01867
ENSG00000155016	CYP2U1	0	-1.20606
ENSG00000155330	C16orf87	0	-1.40453
ENSG00000155366	RHOC	0	1.65171
ENSG00000156374	PCGF6	0	-1.36736
ENSG00000156398	SFXN2	0	-1.15161
ENSG00000156453	PCDH1	0	-2.29944
ENSG00000156463	SH3RF2	0	-7.37299
ENSG00000156510	HKDC1	0	-4.14065
ENSG00000156535	CD109	0	1.43658
ENSG00000156675	RAB11FIP1	0	-1.03844
ENSG00000156802	ATAD2	0	-1.80164
ENSG00000156869	FRRS1	0	-1.61036
ENSG00000156876	SASS6	0	-1.72821
ENSG00000156970	BUB1B	0	-2.11274
ENSG00000157184	CPT2	0	-1.59054
ENSG00000157227	MMP14	0	3.67694
ENSG00000157240	FZD1	0	-2.46121
ENSG00000157388	CACNA1D	0	5.67029
ENSG00000157423	HYDIN	0	4.79185
ENSG00000157456	CCNB2	0	-2.24093
ENSG00000157470	FAM81A	0	1.43638
ENSG00000157514	TSC22D3	0	-1.69274
ENSG00000157680	DGKI	0	5.9793
ENSG00000157870	PRXL2B	0	1.23236
ENSG00000157873	TNFRSF14	0	6.41033
ENSG00000158019	BABAM2	0	-1.28601
ENSG00000158079	PTPDC1	0	-1.68204
ENSG00000158109	TPRG1L	0	1.01859
ENSG00000158201	ABHD3	0	-1.17726
ENSG00000158286	RNF207	0	1.36908
ENSG00000158290	CUL4B	0	-1.42409
ENSG00000158373	H2BC5	0	-1.55083
ENSG00000158402	CDC25C	0	-1.22299
ENSG00000158406	H4C8	0	-2.10692
ENSG00000158555	GDPD5	0	1.2085
ENSG00000158691	ZSCAN12	0	-2.16974
ENSG00000158716	DUSP23	0	7.35636
ENSG00000158769	F11R	0	1.24752
ENSG00000158806	NPM2	0	1.45002
ENSG00000158856	DMTN	0	1.31235
ENSG00000158863	FAM160B2	0	1.75505
ENSG00000158941	CCAR2	0	1.23122
ENSG00000158966	CACHD1	0	-1.17824
ENSG00000159314	ARHGAP27	0	1.22761
ENSG00000159784	FAM131B	0	2.76139
ENSG00000159840	ZYX	0	1.63132
ENSG00000160051	IQCC	0	2.54402
ENSG00000160310	PRMT2	0	1.36845
ENSG00000160326	SLC2A6	0	1.85918
ENSG00000160352	ZNF714	0	-1.6103
ENSG00000160588	MPZL3	0	-1.12396
ENSG00000160712	IL6R	0	-1.37753
ENSG00000160767	FAM189B	0	1.40807
ENSG00000160801	PTH1R	0	2.89125
ENSG00000160972	PPP1R16A	0	1.13408
ENSG00000161013	MGAT4B	0	1.33535
ENSG00000161638	ITGA5	0	1.13871
ENSG00000161681	SHANK1	0	3.03684
ENSG00000161791	FMNL3	0	1.07575
ENSG00000161800	RACGAP1	0	-1.08487
ENSG00000161888	SPC24	0	-2.11045
ENSG00000161921	CXCL16	0	-1.0979
ENSG00000161970	RPL26	0	1.01862
ENSG00000162066	AMDHD2	0	1.20611
ENSG00000162073	PAQR4	0	1.74637
ENSG00000162302	RPS6KA4	0	1.06654
ENSG00000162426	SLC45A1	0	3.14569
ENSG00000162482	AKR7A3	0	1.52803
ENSG00000162496	DHRS3	0	-1.94674
ENSG00000162520	SYNC	0	1.62208
ENSG00000162595	DIRAS3	0	7.9471
ENSG00000162599	NFIA	0	-1.06395
ENSG00000162607	USP1	0	-1.36971
ENSG00000162616	DNAJB4	0	-1.37799
ENSG00000162733	DDR2	0	-3.76125
ENSG00000162772	ATF3	0	-1.95035
ENSG00000162849	KIF26B	0	-1.81412
ENSG00000162909	CAPN2	0	1.40086
ENSG00000163013	FBXO41	0	1.23872
ENSG00000163053	SLC16A14	0	-1.95057
ENSG00000163191	S100A11	0	1.08516
ENSG00000163297	ANTXR2	0	4.08807
ENSG00000163364	LINC01116	0	1.09441
ENSG00000163482	STK36	0	1.47516
ENSG00000163535	SGO2	0	-1.46552
ENSG00000163536	SERPINI1	0	2.72085
ENSG00000163565	IFI16	0	5.70905
ENSG00000163577	EIF5A2	0	-1.0443
ENSG00000163596	ICA1L	0	-1.41542
ENSG00000163602	RYBP	0	-1.1438
ENSG00000163808	KIF15	0	-1.8748
ENSG00000163814	CDCP1	0	2.35694
ENSG00000163864	NMNAT3	0	-2.09862
ENSG00000163898	LIPH	0	-3.98908
ENSG00000163918	RFC4	0	-1.18445
ENSG00000164045	CDC25A	0	-1.11266
ENSG00000164078	MST1R	0	-1.44328
ENSG00000164087	POC1A	0	-1.15297
ENSG00000164104	HMGB2	0	-2.32024
ENSG00000164105	SAP30	0	-1.05447
ENSG00000164109	MAD2L1	0	-1.58219
ENSG00000164211	STARD4	0	-1.61062
ENSG00000164236	ANKRD33B	0	-2.06732
ENSG00000164342	TLR3	0	-2.37391
ENSG00000164403	SHROOM1	0	1.32553
ENSG00000164506	STXBP5	0	1.03471
ENSG00000164543	STK17A	0	2.61505
ENSG00000164611	PTTG1	0	-1.77745
ENSG00000164659	KIAA1324L	0	-1.3427
ENSG00000164684	ZNF704	0	-3.64855
ENSG00000164733	CTSB	0	1.6681
ENSG00000164741	DLC1	0	2.59757
ENSG00000164744	SUN3	0	5.87115
ENSG00000164845	FAM86FP	0	-2.84916
ENSG00000164855	TMEM184A	0	-1.49936
ENSG00000164904	ALDH7A1	0	-1.65538
ENSG00000164938	TP53INP1	0	1.36547
ENSG00000164949	GEM	0	5.29622
ENSG00000164985	PSIP1	0	-2.22593
ENSG00000165030	NFIL3	0	-1.5934
ENSG00000165113	GKAP1	0	-2.28769
ENSG00000165164	CFAP47	0	5.47026
ENSG00000165209	STRBP	0	-1.11284
ENSG00000165233	CARD19	0	1.07803
ENSG00000165272	AQP3	0	-4.76233
ENSG00000165304	MELK	0	-1.04286
ENSG00000165417	GTF2A1	0	-1.00052
ENSG00000165434	PGM2L1	0	1.574
ENSG00000165480	SKA3	0	-1.33323
ENSG00000165490	DDIAS	0	-1.78951
ENSG00000165521	EML5	0	-1.70437
ENSG00000165591	FAAH2	0	-2.16887
ENSG00000165730	STOX1	0	-1.86534
ENSG00000165801	ARHGEF40	0	1.02962
ENSG00000165810	BTNL9	0	4.91076
ENSG00000165832	TRUB1	0	-1.10135
ENSG00000165895	ARHGAP42	0	-1.1076
ENSG00000165915	SLC39A13	0	1.17675
ENSG00000165959	CLMN	0	1.26676
ENSG00000165983	PTER	0	-1.30132
ENSG00000165996	HACD1	0	1.38954
ENSG00000165997	ARL5B	0	-1.14169
ENSG00000166130	IKBIP	0	1.11763
ENSG00000166295	ANAPC16	0	-1.22635
ENSG00000166340	TPP1	0	1.47753
ENSG00000166348	USP54	0	-1.18081
ENSG00000166451	CENPN	0	-1.36293
ENSG00000166508	MCM7	0	-1.05202
ENSG00000166575	TMEM135	0	-1.27692
ENSG00000166582	CENPV	0	-1.121
ENSG00000166598	HSP90B1	0	1.15776
ENSG00000166803	PCLAF	0	-1.64598
ENSG00000166833	NAV2	0	2.22278
ENSG00000166851	PLK1	0	-1.78074
ENSG00000166881	NEMP1	0	-1.00478
ENSG00000166900	STX3	0	-1.35725
ENSG00000166938	DIS3L	0	-1.90939
ENSG00000166971	AKTIP	0	-1.04662
ENSG00000166974	MAPRE2	0	-1.66069
ENSG00000167065	DUSP18	0	1.80984
ENSG00000167103	PIP5KL1	0	2.78213
ENSG00000167106	FAM102A	0	1.01806
ENSG00000167114	SLC27A4	0	1.00692
ENSG00000167186	COQ7	0	-1.26981
ENSG00000167306	MYO5B	0	1.17602
ENSG00000167325	RRM1	0	-1.34012
ENSG00000167384	ZNF180	0	-1.22142
ENSG00000167397	VKORC1	0	1.53935
ENSG00000167447	SMG8	0	1.24017
ENSG00000167470	MIDN	0	2.06641
ENSG00000167552	TUBA1A	0	1.96608
ENSG00000167608	TMC4	0	-1.80395
ENSG00000167615	LENG8	0	1.07049
ENSG00000167617	CDC42EP5	0	2.59205
ENSG00000167645	YIF1B	0	2.12845
ENSG00000167670	CHAF1A	0	-1.19064
ENSG00000167693	NXN	0	-3.07103
ENSG00000167700	MFSD3	0	1.09115
ENSG00000167702	KIFC2	0	1.85015
ENSG00000167716	WDR81	0	1.05666
ENSG00000167772	ANGPTL4	0	6.75596
ENSG00000167779	IGFBP6	0	4.18651
ENSG00000167880	EVPL	0	1.06028
ENSG00000167895	TMC8	0	-3.97293
ENSG00000167972	ABCA3	0	1.14716
ENSG00000167977	KCTD5	0	1.42634
ENSG00000167995	BEST1	0	-2.29572
ENSG00000168016	TRANK1	0	4.57285
ENSG00000168062	BATF2	0	4.16413
ENSG00000168077	SCARA3	0	-1.20277
ENSG00000168078	PBK	0	-2.01632
ENSG00000168152	THAP9	0	-1.20398
ENSG00000168280	KIF5C	0	-8.3347
ENSG00000168283	BMI1	0	-1.35876
ENSG00000168288	MMADHC	0	-1.29699
ENSG00000168297	PXK	0	-1.08616
ENSG00000168298	H1-4	0	-2.51889
ENSG00000168404	MLKL	0	1.53582
ENSG00000168411	RFWD3	0	-1.11776
ENSG00000168453	HR	0	4.98788
ENSG00000168476	REEP4	0	1.25883
ENSG00000168487	BMP1	0	1.58249
ENSG00000168495	POLR3D	0	1.13653
ENSG00000168566	SNRNP48	0	-1.09534
ENSG00000168646	AXIN2	0	-2.25863
ENSG00000168675	LDLRAD4	0	-3.97145
ENSG00000168734	PKIG	0	-1.0801
ENSG00000168811	IL12A	0	-1.45137
ENSG00000168890	TMEM150A	0	1.45029
ENSG00000169047	IRS1	0	-1.6455
ENSG00000169136	ATF5	0	-1.5045
ENSG00000169213	RAB3B	0	-1.59823
ENSG00000169221	TBC1D10B	0	1.03593
ENSG00000169231	THBS3	0	3.20153
ENSG00000169288	MRPL1	0	-1.26668
ENSG00000169330	MINAR1	0	1.72288
ENSG00000169359	SLC33A1	0	1.08704
ENSG00000169372	CRADD	0	3.26336
ENSG00000169379	ARL13B	0	-1.48535
ENSG00000169429	CXCL8	0	5.15652
ENSG00000169570	DTWD2	0	-1.11466
ENSG00000169583	CLIC3	0	3.52507
ENSG00000169607	CKAP2L	0	-1.46594
ENSG00000169679	BUB1	0	-1.65534
ENSG00000169715	MT1E	0	2.50334
ENSG00000169733	RFNG	0	1.01528
ENSG00000169750	RAC3	0	1.08249
ENSG00000169752	NRG4	0	-5.97172
ENSG00000169762	TAPT1	0	-1.04315
ENSG00000169855	ROBO1	0	-2.1876
ENSG00000169908	TM4SF1	0	11.3359
ENSG00000170175	CHRNB1	0	-1.85399
ENSG00000170312	CDK1	0	-1.77199
ENSG00000170345	FOS	0	-1.47074
ENSG00000170348	TMED10	0	1.0058
ENSG00000170364	SETMAR	0	-1.26174
ENSG00000170439	METTL7B	0	3.11339
ENSG00000170545	SMAGP	0	1.2052
ENSG00000171084	FAM86JP	0	-3.76653
ENSG00000171160	MORN4	0	-1.24859
ENSG00000171219	CDC42BPG	0	-4.10727
ENSG00000171241	SHCBP1	0	-1.81631
ENSG00000171320	ESCO2	0	-1.94387
ENSG00000171346	KRT15	0	4.79877
ENSG00000171365	CLCN5	0	-1.12618
ENSG00000171388	APLN	0	-3.65469
ENSG00000171428	NAT1	0	1.71956
ENSG00000171488	LRRC8C	0	1.65209
ENSG00000171617	ENC1	0	-3.02727
ENSG00000171621	SPSB1	0	1.63858
ENSG00000171680	PLEKHG5	0	1.19769
ENSG00000171700	RGS19	0	1.4589
ENSG00000171791	BCL2	0	-1.13351
ENSG00000171792	RHNO1	0	-1.24073
ENSG00000171843	MLLT3	0	-1.2267
ENSG00000171858	RPS21	0	1.13889
ENSG00000171877	FRMD5	0	-2.76272
ENSG00000171992	SYNPO	0	2.26472
ENSG00000172006	ZNF554	0	-1.19653
ENSG00000172137	CALB2	0	5.12341
ENSG00000172183	ISG20	0	1.73423
ENSG00000172244	C5orf34	0	-1.42753
ENSG00000172270	BSG	0	1.23729
ENSG00000172575	RASGRP1	0	-1.3256
ENSG00000172687	ZNF738	0	-1.57597
ENSG00000172785	CBWD1	0	-1.12949
ENSG00000172819	RARG	0	1.24306
ENSG00000172932	ANKRD13D	0	1.06929
ENSG00000172986	GXYLT2	0	-2.45303
ENSG00000173068	BNC2	0	8.10371
ENSG00000173156	RHOD	0	-1.43548
ENSG00000173207	CKS1B	0	-1.64366
ENSG00000173221	GLRX	0	4.56098
ENSG00000173253	DMRT2	0	-1.71025
ENSG00000173320	STOX2	0	-3.80106
ENSG00000173334	TRIB1	0	1.23399
ENSG00000173349	SFT2D3	0	-1.21345
ENSG00000173418	NAA20	0	1.14606
ENSG00000173442	EHBP1L1	0	1.66532
ENSG00000173457	PPP1R14B	0	1.13437
ENSG00000173530	TNFRSF10D	0	1.0951
ENSG00000173546	CSPG4	0	3.48238
ENSG00000173621	LRFN4	0	1.07348
ENSG00000173674	EIF1AX	0	-1.32467
ENSG00000173715	C11orf80	0	1.14016
ENSG00000173727		0	2.4749
ENSG00000173821	RNF213	0	1.35385
ENSG00000173846	PLK3	0	1.28007
ENSG00000173848	NET1	0	-1.62289
ENSG00000174130	TLR6	0	1.76526
ENSG00000174136	RGMB	0	3.19282
ENSG00000174370	C11orf45	0	5.20873
ENSG00000174371	EXO1	0	-1.57089
ENSG00000174501	ANKRD36C	0	1.13971
ENSG00000174705	SH3PXD2B	0	1.36416
ENSG00000174738	NR1D2	0	-1.70488
ENSG00000174749	FAM241A	0	1.6977
ENSG00000174796	THAP6	0	-1.25078
ENSG00000174799	CEP135	0	-1.22751
ENSG00000174808	BTC	0	5.34423
ENSG00000174938	SEZ6L2	0	1.16107
ENSG00000175183	CSRP2	0	-1.27524
ENSG00000175197	DDIT3	0	-1.90748
ENSG00000175322	ZNF519	0	-1.45361
ENSG00000175550	DRAP1	0	1.48126
ENSG00000175573	C11orf68	0	2.55208
ENSG00000175592	FOSL1	0	1.19783
ENSG00000175745	NR2F1	0	-1.1562
ENSG00000175879	HOXD8	0	-1.2969
ENSG00000176055	MBLAC2	0	-1.107
ENSG00000176170	SPHK1	0	1.12023
ENSG00000176222	ZNF404	0	-2.11143
ENSG00000176225	RTTN	0	-1.37186
ENSG00000176244	ACBD7	0	-3.14008
ENSG00000176406	RIMS2	0	-3.73174
ENSG00000176454	LPCAT4	0	1.30108
ENSG00000176641	RNF152	0	-1.70543
ENSG00000176697	BDNF	0	-1.05025
ENSG00000176714	CCDC121	0	-2.85419
ENSG00000176720	BOK	0	1.21947
ENSG00000176986	SEC24C	0	1.15195
ENSG00000177000	MTHFR	0	-1.27953
ENSG00000177034	MTX3	0	-1.03619
ENSG00000177096	PHETA2	0	3.56484
ENSG00000177181	RIMKLA	0	-2.02177
ENSG00000177311	ZBTB38	0	1.88939
ENSG00000177380	PPFIA3	0	1.22509
ENSG00000177409	SAMD9L	0	3.05437
ENSG00000177425	PAWR	0	-1.73852
ENSG00000177427	MIEF2	0	-1.05458
ENSG00000177542	SLC25A22	0	1.10657
ENSG00000177548	RABEP2	0	2.05696
ENSG00000177606	JUN	0	1.98328
ENSG00000177697	CD151	0	1.58139
ENSG00000178031	ADAMTSL1	0	1.98296
ENSG00000178078	STAP2	0	5.92816
ENSG00000178202	POGLUT3	0	-1.052
ENSG00000178209	PLEC	0	2.79495
ENSG00000178295	GEN1	0	-1.10858
ENSG00000178685	PARP10	0	4.13158
ENSG00000178719	GRINA	0	1.74737
ENSG00000178752	ERFE	0	-1.3724
ENSG00000178814	OPLAH	0	1.40622
ENSG00000178878	APOLD1	0	-2.53695
ENSG00000178980	SELENOW	0	1.00202
ENSG00000178999	AURKB	0	-1.57304
ENSG00000179456	ZBTB18	0	-1.39209
ENSG00000179526	SHARPIN	0	1.56248
ENSG00000179630	LACC1	0	1.78205
ENSG00000179820	MYADM	0	1.71323
ENSG00000179841	AKAP5	0	-1.6076
ENSG00000179862	CITED4	0	1.52751
ENSG00000179918	SEPHS2	0	-1.28689
ENSG00000180233	ZNRF2	0	-1.55997
ENSG00000180263	FGD6	0	-1.75922
ENSG00000180346	TIGD2	0	-1.85405
ENSG00000180479	ZNF571	0	-1.28574
ENSG00000180573	H2AC6	0	-1.03742
ENSG00000180592	SKIDA1	0	-4.69415
ENSG00000180596	H2BC4	0	-1.76326
ENSG00000180855	ZNF443	0	-1.94232
ENSG00000180921	FAM83H	0	1.31076
ENSG00000181085	MAPK15	0	3.83784
ENSG00000181104	F2R	0	5.90641
ENSG00000181135	ZNF707	0	1.38049
ENSG00000181381	DDX60L	0	2.53634
ENSG00000181392	SYNE4	0	-4.59299
ENSG00000181418	DDN	0	-1.51625
ENSG00000181722	ZBTB20	0	3.31854
ENSG00000181830	SLC35C1	0	2.16848
ENSG00000182158	CREB3L2	0	1.21726
ENSG00000182325	FBXL6	0	1.67385
[truncated: 360 more rows]

## Sheet: G12D_WT
Supplementary Table 2D: Transcripts with significantly different expression level in RKO KRAS G12D as compared to RKO BRAF WT.
Gene Name	hgnc_symbol	FDR	Log2FC
ENSG00000273373		0.045424	-1.21089
ENSG00000258727		0.0430856	1.13696
ENSG00000256546		0.0427826	1.14665
ENSG00000132749	TESMIN	0.0425816	1.02356
ENSG00000177989	ODF3B	0.0421911	1.19231
ENSG00000176890	TYMS	0.0390887	-1.38727
ENSG00000124224	PPP4R1L	0.0387655	1.47736
ENSG00000122035	RASL11A	0.0384315	-1.00987
ENSG00000185522	LMNTD2	0.0379629	1.16672
ENSG00000229539		0.0377144	-1.38324
ENSG00000272008		0.0367591	-1.8306
ENSG00000251364		0.0364855	1.50714
ENSG00000137880	GCHFR	0.0362534	-1.21926
ENSG00000170011	MYRIP	0.0361709	1.47197
ENSG00000198944	SOWAHA	0.0357149	-2.40862
ENSG00000105409	ATP1A3	0.0351956	1.24611
ENSG00000228956	SATB1-AS1	0.034816	1.61274
ENSG00000166741	NNMT	0.0342622	2.48009
ENSG00000183458		0.0333959	1.18039
ENSG00000285278		0.0328224	-1.36219
ENSG00000111261	MANSC1	0.0324723	-1.02675
ENSG00000125775	SDCBP2	0.0324571	1.05544
ENSG00000250770		0.0322694	1.68059
ENSG00000174776	WDR49	0.0319883	1.41092
ENSG00000138623	SEMA7A	0.0314991	2.05807
ENSG00000215068		0.0311987	-1.25289
ENSG00000106772	PRUNE2	0.0311476	2.17327
ENSG00000150773	PIH1D2	0.0301513	-1.04101
ENSG00000240764	PCDHGC5	0.0300012	3.68951
ENSG00000244414	CFHR1	0.0294738	-2.3223
ENSG00000111206	FOXM1	0.028681	-1.63344
ENSG00000243829		0.0274627	1.27415
ENSG00000081148	IMPG2	0.0268798	1.26012
ENSG00000156006	NAT2	0.0267839	3.55096
ENSG00000004777	ARHGAP33	0.0258632	-1.19876
ENSG00000264940	SNORD3C	0.0258225	1.20173
ENSG00000243116		0.025755	1.84998
ENSG00000177685	CRACR2B	0.0254052	1.05386
ENSG00000088325	TPX2	0.0248799	-1.23807
ENSG00000177238	TRIM72	0.0246047	1.35946
ENSG00000253438	PCAT1	0.0244233	1.32479
ENSG00000100345	MYH9	0.0227588	1.1203
ENSG00000200488	RN7SKP203	0.0226596	1.3412
ENSG00000149639	SOGA1	0.0221101	1.11538
ENSG00000285077	ARHGAP11B	0.0206673	-1.02802
ENSG00000183668	PSG9	0.0201685	2.87201
ENSG00000260953		0.0200388	1.75126
ENSG00000260000		0.0199803	-1.11884
ENSG00000119326	CTNNAL1	0.0182082	-1.08066
ENSG00000065989	PDE4A	0.017996	1.30519
ENSG00000120820	GLT8D2	0.0179614	1.78784
ENSG00000132967	HMGB1P5	0.016607	-1.70677
ENSG00000183150	GPR19	0.015619	-1.22654
ENSG00000080493	SLC4A4	0.0155062	2.13391
ENSG00000107796	ACTA2	0.0153036	1.98308
ENSG00000169994	MYO7B	0.0135295	3.27751
ENSG00000202058	RN7SKP80	0.013504	2.11289
ENSG00000130477	UNC13A	0.0132685	1.78126
ENSG00000132837	DMGDH	0.0132125	2.21748
ENSG00000232104	RFX3-AS1	0.0131701	1.28205
ENSG00000162105	SHANK2	0.0131301	1.24612
ENSG00000201801	RNU5E-4P	0.0131297	-1.25283
ENSG00000105486	LIG1	0.0127273	-1.21712
ENSG00000100583	SAMD15	0.0120737	-2.39897
ENSG00000274225		0.0120373	1.2902
ENSG00000198034	RPS4X	0.0118561	-1.05945
ENSG00000151849	CENPJ	0.0118044	-1.12719
ENSG00000176399	DMRTA1	0.0117952	2.7741
ENSG00000101665	SMAD7	0.0117758	-2.15052
ENSG00000215006	CHCHD2P2	0.0112365	1.65651
ENSG00000138111	MFSD13A	0.011137	-1.01926
ENSG00000257671	KRT7-AS	0.0109126	-2.30432
ENSG00000148773	MKI67	0.0108674	-1.43721
ENSG00000156299	TIAM1	0.0105534	3.17645
ENSG00000008735	MAPK8IP2	0.0104316	1.49945
ENSG00000140057	AK7	0.010069	-1.39055
ENSG00000006611	USH1C	0.00954395	2.59327
ENSG00000249307	LINC01088	0.00895038	1.31763
ENSG00000062822	POLD1	0.00846818	-1.03616
ENSG00000275832	ARHGAP23	0.00845006	1.05702
ENSG00000132530	XAF1	0.00837749	3.15765
ENSG00000227036	LINC00511	0.00836448	1.38451
ENSG00000166974	MAPRE2	0.00789322	-1.09568
ENSG00000186472	PCLO	0.0075541	2.41187
ENSG00000100065	CARD10	0.00719075	1.10325
ENSG00000269918		0.00716646	1.06853
ENSG00000273443		0.00675678	1.08407
ENSG00000189410	SH2D5	0.0063898	2.14392
ENSG00000144395	CCDC150	0.00636659	-1.23664
ENSG00000110852	CLEC2B	0.00608984	-2.42105
ENSG00000117318	ID3	0.00583276	-1.33301
ENSG00000278463	H2AC4	0.00535575	-2.27573
ENSG00000197261	C6orf141	0.00533003	1.26974
ENSG00000283498	MIR1244-2	0.0052758	-1.00438
ENSG00000100297	MCM5	0.00493317	-1.04087
ENSG00000173269	MMRN2	0.00475645	1.94459
ENSG00000197415	VEPH1	0.00468083	2.93754
ENSG00000149968	MMP3	0.00466558	3.3669
ENSG00000152785	BMP3	0.00458613	1.4926
ENSG00000187994	RINL	0.00455368	2.85335
ENSG00000153930	ANKFN1	0.0044778	1.51157
ENSG00000100918	REC8	0.00440015	2.97463
ENSG00000198727	MT-CYB	0.00438839	1.12468
ENSG00000278637	H4C1	0.00417557	-2.19686
ENSG00000179477	ALOX12B	0.00401896	1.33984
ENSG00000105866	SP4	0.0039726	-1.04513
ENSG00000232472	EEF1B2P3	0.00389772	1.01647
ENSG00000111665	CDCA3	0.00376062	-1.6432
ENSG00000154330	PGM5	0.00354028	1.37158
ENSG00000119969	HELLS	0.00343879	-1.11393
ENSG00000179841	AKAP5	0.00343047	-1.00324
ENSG00000087301	TXNDC16	0.00327234	-1.50386
ENSG00000081041	CXCL2	0.00296027	2.31678
ENSG00000210082	MT-RNR2	0.0029373	1.27281
ENSG00000225760	LINC00431	0.00287459	3.43455
ENSG00000108556	CHRNE	0.00280937	2.09565
ENSG00000165511	C10orf25	0.00279985	1.83768
ENSG00000213963		0.00270903	1.25258
ENSG00000092853	CLSPN	0.00260067	-1.6691
ENSG00000173376	NDNF	0.0025982	1.50103
ENSG00000115267	IFIH1	0.00254458	1.00137
ENSG00000204540	PSORS1C1	0.00242728	1.55756
ENSG00000113368	LMNB1	0.00234872	-1.72633
ENSG00000051180	RAD51	0.00233117	-1.19325
ENSG00000225675	LINC01771	0.00232647	2.38487
ENSG00000155962	CLIC2	0.00225836	1.36314
ENSG00000197467	COL13A1	0.00219997	2.87912
ENSG00000269902		0.0021767	-1.49049
ENSG00000138835	RGS3	0.00212093	1.0409
ENSG00000280187		0.0020901	-1.00424
ENSG00000177098	SCN4B	0.00195555	1.70004
ENSG00000253669	GASAL1	0.00192199	-1.39258
ENSG00000009950	MLXIPL	0.0018619	1.50125
ENSG00000238363	SNORA13	0.00175896	-1.479
ENSG00000162062	TEDC2	0.0016352	-1.39561
ENSG00000103888	CEMIP	0.00158508	2.7807
ENSG00000214290	COLCA2	0.00153194	1.85726
ENSG00000104205	SGK3	0.00150884	-1.12015
ENSG00000140451	PIF1	0.00148947	-1.27741
ENSG00000230461	PROX1-AS1	0.00148479	1.0142
ENSG00000258168		0.00144723	3.85217
ENSG00000224273		0.00141761	2.19564
ENSG00000147536	GINS4	0.00141407	-1.15997
ENSG00000279267		0.00134027	1.2354
ENSG00000184058	TBX1	0.00132637	2.13367
ENSG00000280099		0.0012988	1.635
ENSG00000151470	C4orf33	0.00129108	-1.04014
ENSG00000263325		0.00118638	1.45456
ENSG00000167767	KRT80	0.00118482	-1.8894
ENSG00000121152	NCAPH	0.00116922	-1.80203
ENSG00000085117	CD82	0.00116816	1.12742
ENSG00000185950	IRS2	0.0011488	1.22
ENSG00000234327		0.00114781	-1.36969
ENSG00000231304	SGO1-AS1	0.00111908	2.55504
ENSG00000125968	ID1	0.00100179	-1.15197
ENSG00000150764	DIXDC1	0.000988759	-1.01935
ENSG00000170703	TTLL6	0.000858147	2.33463
ENSG00000177628	GBA	0.000843405	1.06103
ENSG00000132470	ITGB4	0.000823659	1.34121
ENSG00000178685	PARP10	0.000820764	1.05622
ENSG00000166793	YPEL4	0.000805048	2.37204
ENSG00000137628	DDX60	0.000800043	1.12356
ENSG00000183598	H3C13	0.00079257	-1.94509
ENSG00000213390	ARHGAP19	0.000734867	-1.08044
ENSG00000266208		0.000709706	1.02472
ENSG00000260948		0.000705438	1.07854
ENSG00000127399	LRRC61	0.000704599	1.06848
ENSG00000172403	SYNPO2	0.000696055	1.24515
ENSG00000174799	CEP135	0.000636481	-1.07717
ENSG00000104267	CA2	0.000635909	-1.23988
ENSG00000269968		0.000635613	-1.17131
ENSG00000197744	PTMAP2	0.000635144	-1.62248
ENSG00000158286	RNF207	0.000630453	1.04365
ENSG00000152463	OLAH	0.000606708	2.35889
ENSG00000213253	RPL12P42	0.000569216	1.68593
ENSG00000197208	SLC22A4	0.000567875	1.42406
ENSG00000162572	SCNN1D	0.000561785	1.48889
ENSG00000102796	DHRS12	0.000545286	1.35127
ENSG00000215788	TNFRSF25	0.00053549	1.16718
ENSG00000090889	KIF4A	0.000525808	-1.47583
ENSG00000210195	MT-TT	0.00052573	1.13477
ENSG00000196218	RYR1	0.000521131	2.01512
ENSG00000075711	DLG1	0.000504254	1.03567
ENSG00000170909	OSCAR	0.000470171	1.69417
ENSG00000277142	LINC00235	0.000456283	-1.52986
ENSG00000203778	FAM229B	0.000391444	-1.01391
ENSG00000138166	DUSP5	0.000378067	1.70141
ENSG00000160767	FAM189B	0.000368512	1.09877
ENSG00000108309	RUNDC3A	0.000362838	2.89908
ENSG00000255026		0.000346667	2.49849
ENSG00000138778	CENPE	0.000336303	-1.60737
ENSG00000132688	NES	0.000333788	1.56155
ENSG00000117399	CDC20	0.000331857	-1.53324
ENSG00000231298	MANCR	0.000303409	1.10302
ENSG00000183091	NEB	0.000282945	3.28001
ENSG00000109881	CCDC34	0.000256488	-1.79882
ENSG00000167088	SNRPD1	0.000241107	-1.07504
ENSG00000131470	PSMC3IP	0.00022179	-1.19378
ENSG00000100360	IFT27	0.000215319	1.2303
ENSG00000166432	ZMAT1	0.000210055	2.49133
ENSG00000167642	SPINT2	0.000208032	1.21731
ENSG00000272288		0.000199504	-1.31261
ENSG00000012048	BRCA1	0.000199461	-1.29184
ENSG00000060140	STYK1	0.000196907	-1.98007
ENSG00000278175	GLIDR	0.000195587	2.25961
ENSG00000173295	FAM86B3P	0.000177118	1.25202
ENSG00000227398	KIF9-AS1	0.000176581	1.34274
ENSG00000244560		0.000174272	1.24494
ENSG00000204947	ZNF425	0.000150529	1.95336
ENSG00000205293	LINC01602	0.000148641	4.39683
ENSG00000119917	IFIT3	0.000143625	2.45617
ENSG00000236714	LINC01844	0.000138887	1.86469
ENSG00000227038	GTF2IP7	0.000134677	1.42212
ENSG00000139269	INHBE	0.000130097	4.18176
ENSG00000159640	ACE	0.000125531	1.34254
ENSG00000072571	HMMR	0.000121133	-1.09957
ENSG00000252835	SCARNA21	0.000113673	1.32747
ENSG00000237886	NALT1	0.000113385	1.48479
ENSG00000168778	TCTN2	0.000112578	-1.25074
ENSG00000135740	SLC9A5	0.000109205	1.25786
ENSG00000172348	RCAN2	0.000103267	2.53402
ENSG00000058085	LAMC2	0.000100207	2.06227
ENSG00000217027	TPT1P4	0.000100074	1.79345
ENSG00000181830	SLC35C1	8.98965e-05	1.00676
ENSG00000196139	AKR1C3	7.54909e-05	2.8383
ENSG00000068489	PRR11	7.52853e-05	-1.58656
ENSG00000169752	NRG4	7.32941e-05	-3.17328
ENSG00000204632	HLA-G	6.99875e-05	1.44717
ENSG00000007255	TRAPPC6A	6.99363e-05	1.07094
ENSG00000115738	ID2	6.8023e-05	-1.39229
ENSG00000185100	ADSS1	6.78692e-05	1.51579
ENSG00000184305	CCSER1	6.63376e-05	1.0293
ENSG00000171792	RHNO1	6.46918e-05	-1.0151
ENSG00000127252	PLAAT1	6.33693e-05	1.37265
ENSG00000173926	MARCHF3	6.30138e-05	-1.64377
ENSG00000173210	ABLIM3	6.22354e-05	2.18619
ENSG00000011426	ANLN	5.9596e-05	-1.85784
ENSG00000148450	MSRB2	5.94574e-05	1.115
ENSG00000126787	DLGAP5	5.85314e-05	-1.11471
ENSG00000204929		5.6551e-05	1.54386
ENSG00000127337	YEATS4	5.55546e-05	-1.03336
ENSG00000139734	DIAPH3	5.05668e-05	-1.28925
ENSG00000278705	H4C2	4.95073e-05	-2.61377
ENSG00000066279	ASPM	4.80277e-05	-1.33558
ENSG00000254827	SLC22A18AS	4.69437e-05	1.96845
ENSG00000167608	TMC4	4.3554e-05	2.00553
ENSG00000188177	ZC3H6	4.33913e-05	1.0318
ENSG00000128510	CPA4	4.30768e-05	2.8364
ENSG00000160323	ADAMTS13	4.26969e-05	1.3199
ENSG00000168490	PHYHIP	4.20157e-05	2.53561
ENSG00000170965	PLAC1	3.93997e-05	2.99752
ENSG00000119333	WDR34	3.93402e-05	-1.46314
ENSG00000138771	SHROOM3	3.82632e-05	2.24601
ENSG00000235385	LINC02154	3.76811e-05	1.66191
ENSG00000204882	GPR20	3.54017e-05	2.40002
ENSG00000103995	CEP152	3.42172e-05	-1.32018
ENSG00000214866	DCDC2C	3.3436e-05	2.69637
ENSG00000259781	HMGB1P6	3.18299e-05	-1.69364
ENSG00000137404	NRM	3.17532e-05	-1.3742
ENSG00000132780	NASP	2.8575e-05	-1.72239
ENSG00000071539	TRIP13	2.66633e-05	-1.39231
ENSG00000165480	SKA3	2.56071e-05	-1.45936
ENSG00000082438	COBLL1	2.55513e-05	-1.26964
ENSG00000223478		2.43691e-05	-1.29112
ENSG00000268858		2.26461e-05	1.25303
ENSG00000253161	LINC01605	2.12896e-05	2.98502
ENSG00000136824	SMC2	2.11558e-05	-1.40739
ENSG00000114346	ECT2	1.94835e-05	-1.21015
ENSG00000083454	P2RX5	1.94414e-05	1.06106
ENSG00000127325	BEST3	1.90399e-05	3.41984
ENSG00000228933		1.83393e-05	2.37831
ENSG00000127415	IDUA	1.74201e-05	1.02105
ENSG00000144821	MYH15	1.5099e-05	1.98758
ENSG00000169583	CLIC3	1.46351e-05	2.10859
ENSG00000273314		1.43475e-05	-1.2329
ENSG00000213928	IRF9	1.43133e-05	1.97536
ENSG00000278588	H2BC10	1.43012e-05	-2.34523
ENSG00000133665	DYDC2	1.40634e-05	3.29921
ENSG00000085840	ORC1	1.2318e-05	-1.921
ENSG00000106404	CLDN15	1.17134e-05	1.01209
ENSG00000166949	SMAD3	1.15046e-05	-1.70392
ENSG00000261655		1.09383e-05	3.93717
ENSG00000160050	CCDC28B	9.59561e-06	-1.03622
ENSG00000205413	SAMD9	9.54606e-06	1.12428
ENSG00000162645	GBP2	9.38488e-06	1.67468
ENSG00000143494	VASH2	9.3195e-06	-1.49884
ENSG00000162804	SNED1	8.80078e-06	1.06136
ENSG00000167670	CHAF1A	7.84145e-06	-1.28324
ENSG00000137713	PPP2R1B	7.51969e-06	-1.18059
ENSG00000139926	FRMD6	7.45543e-06	1.02736
ENSG00000006638	TBXA2R	7.32842e-06	1.15714
ENSG00000164087	POC1A	7.15044e-06	-1.284
ENSG00000138587	MNS1	6.69139e-06	-2.94715
ENSG00000173482	PTPRM	6.64135e-06	2.96771
ENSG00000204758		6.54318e-06	1.4375
ENSG00000153391	INO80C	6.4678e-06	1.02913
ENSG00000119673	ACOT2	6.02986e-06	1.08277
ENSG00000131153	GINS2	6.00013e-06	-1.90206
ENSG00000067798	NAV3	5.45875e-06	1.17269
ENSG00000215440	NPEPL1	5.33371e-06	1.2111
ENSG00000148344	PTGES	5.23413e-06	1.72433
ENSG00000026751	SLAMF7	5.12945e-06	4.64334
ENSG00000265666	RARA-AS1	5.11393e-06	1.56412
ENSG00000145604	SKP2	5.02958e-06	-1.23219
ENSG00000223745	CCDC18-AS1	4.46104e-06	1.0195
ENSG00000185640	KRT79	4.42834e-06	2.13706
ENSG00000186395	KRT10	4.41906e-06	-1.00663
ENSG00000049130	KITLG	4.39882e-06	-1.00106
ENSG00000076382	SPAG5	3.96507e-06	-1.42043
ENSG00000156869	FRRS1	2.97087e-06	-1.35357
ENSG00000267278	MAP3K14-AS1	2.73694e-06	1.23094
ENSG00000023839	ABCC2	2.69053e-06	1.73587
ENSG00000120437	ACAT2	2.66324e-06	-1.69881
ENSG00000156970	BUB1B	2.5546e-06	-1.8111
ENSG00000185745	IFIT1	2.46746e-06	2.80326
ENSG00000186638	KIF24	2.36737e-06	-1.76813
ENSG00000152661	GJA1	2.36185e-06	2.69974
ENSG00000171903	CYP4F11	2.33211e-06	2.32733
ENSG00000151503	NCAPD3	2.0967e-06	-1.03783
ENSG00000154146	NRGN	1.83167e-06	-1.71562
ENSG00000029993	HMGB3	1.81486e-06	-1.21382
ENSG00000234009	RPL5P34	1.76677e-06	-1.30527
ENSG00000248682	ARHGAP22-IT1	1.63318e-06	2.58326
ENSG00000090020	SLC9A1	1.59605e-06	1.01178
ENSG00000186994	KANK3	1.54132e-06	1.85465
ENSG00000196684	HSH2D	1.52462e-06	2.90967
ENSG00000113810	SMC4	1.5204e-06	-1.86415
ENSG00000100968	NFATC4	1.32864e-06	2.26428
ENSG00000196155		1.28145e-06	3.36335
ENSG00000213949	ITGA1	1.24302e-06	-1.38201
ENSG00000175048	ZDHHC14	1.10841e-06	1.58582
ENSG00000215784	FAM72D	1.03509e-06	-2.08388
ENSG00000100342	APOL1	1.02899e-06	2.2087
ENSG00000072501	SMC1A	1.00206e-06	-1.45894
ENSG00000276180	H4C9	9.8054e-07	-2.47529
ENSG00000101888	NXT2	7.91712e-07	-1.00204
ENSG00000167900	TK1	7.85052e-07	-1.41988
ENSG00000136492	BRIP1	7.70289e-07	-1.86889
ENSG00000143951	WDPCP	7.38614e-07	-1.13882
ENSG00000248367		7.15646e-07	1.63804
ENSG00000185269	NOTUM	7.11069e-07	1.66903
ENSG00000182985	CADM1	7.03617e-07	-1.06721
ENSG00000163734	CXCL3	6.98521e-07	2.42634
ENSG00000167011	NAT16	6.69829e-07	2.65531
ENSG00000256576	LINC02361	5.6825e-07	1.07468
ENSG00000149929	HIRIP3	5.13549e-07	-1.15247
ENSG00000258791	LINC00520	4.88437e-07	2.82283
ENSG00000138675	FGF5	4.37929e-07	2.3471
ENSG00000177106	EPS8L2	4.26305e-07	1.35374
ENSG00000134627	PIWIL4	3.97692e-07	1.15822
ENSG00000258561		3.5855e-07	1.76033
ENSG00000197191	CYSRT1	3.39529e-07	2.54199
ENSG00000198939	ZFP2	3.37401e-07	1.44563
ENSG00000169992	NLGN2	3.32253e-07	1.01041
ENSG00000225091	SNORA71A	2.81386e-07	1.04953
ENSG00000007968	E2F2	2.51151e-07	-2.65798
ENSG00000123080	CDKN2C	2.37699e-07	-2.51581
ENSG00000238290		2.19308e-07	2.48228
ENSG00000120278	PLEKHG1	2.13057e-07	1.23508
ENSG00000165113	GKAP1	2.11443e-07	-1.5967
ENSG00000073111	MCM2	2.06433e-07	-1.13076
ENSG00000171241	SHCBP1	1.89318e-07	-2.00377
ENSG00000185130	H2BC13	1.76047e-07	-1.82738
ENSG00000185507	IRF7	1.70885e-07	1.22812
ENSG00000166508	MCM7	1.64613e-07	-1.42817
ENSG00000265817	FSBP	1.6181e-07	-2.10168
ENSG00000021826	CPS1	1.5602e-07	1.44997
ENSG00000181444	ZNF467	1.54114e-07	2.05075
ENSG00000178462	TUBAL3	1.5389e-07	4.72942
ENSG00000267383		1.5076e-07	-2.21515
ENSG00000257167	TMPO-AS1	1.45281e-07	-2.12576
ENSG00000072110	ACTN1	1.40019e-07	1.32632
ENSG00000264350	SNRPGP2	1.37449e-07	-1.45205
ENSG00000177181	RIMKLA	1.33358e-07	-1.29098
ENSG00000119514	GALNT12	1.32014e-07	1.19966
ENSG00000115041	KCNIP3	1.30641e-07	1.78285
ENSG00000172197	MBOAT1	1.2464e-07	-1.20719
ENSG00000128394	APOBEC3F	1.08604e-07	1.2455
ENSG00000173531	MST1	1.03735e-07	2.56464
ENSG00000078237	TIGAR	1.01954e-07	1.13659
ENSG00000155368	DBI	1.01774e-07	-1.02199
ENSG00000156172	C8orf37	9.78329e-08	-1.21209
ENSG00000268658	LINC00664	9.76939e-08	1.15638
ENSG00000198826	ARHGAP11A	9.48501e-08	-1.66687
ENSG00000285600		8.69661e-08	2.85445
ENSG00000184524	CEND1	7.22522e-08	2.26573
ENSG00000235363	SNRPGP10	5.98271e-08	-1.02397
ENSG00000137807	KIF23	5.91783e-08	-1.75584
ENSG00000167799	NUDT8	5.80415e-08	1.04063
ENSG00000185215	TNFAIP2	5.17051e-08	1.25753
ENSG00000208892	SNORA49	4.89247e-08	1.03138
ENSG00000137135	ARHGEF39	4.48609e-08	-1.5633
ENSG00000139354	GAS2L3	4.4017e-08	-1.38416
ENSG00000158691	ZSCAN12	4.0852e-08	-1.20529
ENSG00000229994	RPL5P4	4.00802e-08	-1.34851
ENSG00000134242	PTPN22	4.00035e-08	5.63737
ENSG00000163995	ABLIM2	3.99469e-08	1.07773
ENSG00000221890	NPTXR	3.89989e-08	3.67862
ENSG00000176714	CCDC121	3.70911e-08	-1.49832
ENSG00000165025	SYK	3.59122e-08	-1.07351
ENSG00000235448	LURAP1L-AS1	3.55328e-08	2.65323
ENSG00000132386	SERPINF1	3.52865e-08	4.15391
ENSG00000154319	FAM167A	3.52154e-08	1.77127
ENSG00000103942	HOMER2	3.33245e-08	1.6944
ENSG00000102384	CENPI	3.22697e-08	-1.25575
ENSG00000169908	TM4SF1	3.13815e-08	1.90146
ENSG00000145476	CYP4V2	2.76701e-08	1.04569
ENSG00000162241	SLC25A45	2.76038e-08	1.59983
ENSG00000169220	RGS14	2.64718e-08	1.00502
ENSG00000138180	CEP55	2.55897e-08	-1.7228
ENSG00000165949	IFI27	2.48264e-08	3.14175
ENSG00000253658	LINC01592	2.45053e-08	1.66783
ENSG00000102575	ACP5	1.90095e-08	3.97934
ENSG00000176244	ACBD7	1.84223e-08	-1.47179
ENSG00000188372	ZP3	1.69476e-08	1.24157
ENSG00000146263	MMS22L	1.58591e-08	-1.42509
ENSG00000141337	ARSG	1.56406e-08	1.03985
ENSG00000130653	PNPLA7	1.55248e-08	1.80253
ENSG00000130158	DOCK6	1.54711e-08	1.10484
ENSG00000165304	MELK	1.53895e-08	-1.11027
ENSG00000179476	C14orf28	1.42242e-08	1.29278
ENSG00000118193	KIF14	1.1883e-08	-1.46684
ENSG00000135451	TROAP	1.06588e-08	-1.40082
ENSG00000177675	CD163L1	1.03581e-08	2.82501
ENSG00000249328		9.67297e-09	4.544
ENSG00000259230	LINC02323	9.33487e-09	1.74124
ENSG00000196550	FAM72A	7.48876e-09	-1.69168
ENSG00000175482	POLD4	6.67865e-09	2.0343
ENSG00000152133	GPATCH11	6.62276e-09	-1.0506
ENSG00000267308	LINC01764	6.40934e-09	1.63179
ENSG00000227591	HSD11B1-AS1	5.98894e-09	1.21771
ENSG00000155269	GPR78	5.69318e-09	3.06152
ENSG00000051341	POLQ	5.37863e-09	-1.74749
ENSG00000024422	EHD2	5.37051e-09	1.41892
ENSG00000182179	UBA7	5.24133e-09	1.77865
ENSG00000166446	CDYL2	5.19045e-09	1.77203
ENSG00000184752	NDUFA12	4.67415e-09	-1.17737
ENSG00000137561	TTPA	4.61035e-09	-2.17075
ENSG00000241280		4.34662e-09	2.4609
ENSG00000000460	C1orf112	4.05463e-09	-1.16279
ENSG00000251493	FOXD1	3.94992e-09	1.00157
ENSG00000224577	LINC01117	3.70873e-09	2.20959
ENSG00000160326	SLC2A6	3.4172e-09	1.2483
ENSG00000173221	GLRX	3.12048e-09	1.03201
ENSG00000050438	SLC4A8	2.96302e-09	1.36149
ENSG00000163739	CXCL1	2.89823e-09	2.58823
ENSG00000218891	ZNF579	2.62692e-09	1.01569
ENSG00000183317	EPHA10	2.54746e-09	1.86368
ENSG00000213071	LPAL2	2.49385e-09	2.11461
ENSG00000176046	NUPR1	2.15114e-09	2.58772
ENSG00000138678	GPAT3	2.12615e-09	1.3723
ENSG00000137261	KIAA0319	1.89598e-09	-2.13281
ENSG00000171860	C3AR1	1.6775e-09	3.49473
ENSG00000114841	DNAH1	1.64344e-09	1.54745
ENSG00000100271	TTLL1	1.40597e-09	1.09465
ENSG00000164045	CDC25A	1.34244e-09	-1.22154
ENSG00000146410	MTFR2	1.30871e-09	-1.34997
ENSG00000254337		1.20334e-09	-2.3545
ENSG00000142731	PLK4	1.10956e-09	-1.87805
ENSG00000197903	H2BC12	1.05381e-09	-1.64897
ENSG00000134824	FADS2	9.9628e-10	-1.06099
ENSG00000149243	KLHL35	9.86137e-10	1.09989
ENSG00000085999	RAD54L	9.6479e-10	-1.98898
ENSG00000267757	EML2-AS1	9.00501e-10	1.16334
ENSG00000184319	RPL23AP82	8.59276e-10	1.01839
ENSG00000137965	IFI44	8.4982e-10	3.07478
ENSG00000093009	CDC45	7.86716e-10	-2.04095
ENSG00000034533	ASTE1	7.78669e-10	-1.16735
ENSG00000128340	RAC2	7.59514e-10	1.26782
ENSG00000056558	TRAF1	6.54221e-10	1.59771
ENSG00000160298	C21orf58	6.02321e-10	-1.34165
ENSG00000254614		5.84565e-10	1.20852
ENSG00000179388	EGR3	5.4636e-10	2.39673
ENSG00000196584	XRCC2	5.34199e-10	-1.56716
ENSG00000129173	E2F8	5.02313e-10	-1.85069
ENSG00000207008	SNORA54	4.91673e-10	1.39792
ENSG00000148516	ZEB1	4.91422e-10	1.0566
ENSG00000080031	PTPRH	4.44647e-10	1.16444
ENSG00000089639	GMIP	4.11344e-10	1.00743
ENSG00000163535	SGO2	4.0159e-10	-1.56045
ENSG00000166483	WEE1	3.51777e-10	-1.01483
ENSG00000228705	LINC00659	3.16004e-10	1.50849
ENSG00000163918	RFC4	3.02979e-10	-1.17601
ENSG00000150054	MPP7	2.72922e-10	-1.85818
ENSG00000184381	PLA2G6	2.63941e-10	1.24221
ENSG00000137801	THBS1	2.48385e-10	-2.95857
ENSG00000182628	SKA2	2.15657e-10	-1.56571
ENSG00000115457	IGFBP2	1.96771e-10	-2.46999
ENSG00000170231	FABP6	1.86108e-10	1.40372
ENSG00000179046	TRIML2	1.71681e-10	-3.25181
ENSG00000136999	CCN3	1.46949e-10	1.56305
ENSG00000244002	RPSAP39	1.17933e-10	3.00982
ENSG00000183486	MX2	1.13139e-10	4.77391
ENSG00000137563	GGH	9.49678e-11	-1.4101
ENSG00000189057	FAM111B	8.13462e-11	-1.51574
ENSG00000162407	PLPP3	7.32925e-11	1.59079
ENSG00000132510	KDM6B	7.08464e-11	1.33965
ENSG00000079435	LIPE	6.94448e-11	-1.78014
ENSG00000204622	HLA-J	6.82393e-11	2.49004
ENSG00000157502	PWWP3B	6.69332e-11	-1.61548
ENSG00000143217	NECTIN4	6.50053e-11	2.33052
ENSG00000236530	KPNA2P1	6.45464e-11	2.79216
ENSG00000180263	FGD6	6.16021e-11	-1.53089
ENSG00000178458	H3P16	5.81455e-11	-1.28793
ENSG00000101868	POLA1	5.74808e-11	-1.08317
ENSG00000221826	PSG3	5.71633e-11	3.48503
ENSG00000197826	CFAP299	5.04045e-11	1.3995
ENSG00000123453	SARDH	4.62845e-11	3.87319
ENSG00000198830	HMGN2	4.37265e-11	-1.41243
ENSG00000145700	ANKRD31	3.66697e-11	1.3882
ENSG00000130720	FIBCD1	3.66482e-11	1.71439
ENSG00000097007	ABL1	3.421e-11	1.17075
ENSG00000235655	H3P6	3.29012e-11	-1.2512
ENSG00000075702	WDR62	3.17565e-11	-1.60472
ENSG00000132109	TRIM21	3.16472e-11	1.04233
ENSG00000183092	BEGAIN	3.00127e-11	1.23118
ENSG00000105639	JAK3	2.6491e-11	1.19186
ENSG00000006468	ETV1	2.32649e-11	-2.01254
ENSG00000198756	COLGALT2	2.21839e-11	1.27186
ENSG00000125863	MKKS	2.15737e-11	1.08498
ENSG00000064199	SPA17	1.87211e-11	-1.57127
ENSG00000258303		1.81267e-11	1.93087
ENSG00000158406	H4C8	1.7879e-11	-2.06834
ENSG00000129484	PARP2	1.69504e-11	-1.02095
ENSG00000259439	LINC01833	1.67816e-11	1.66114
ENSG00000142459	EVI5L	1.62544e-11	1.00028
ENSG00000221887	HMSD	1.34447e-11	-1.64726
ENSG00000157873	TNFRSF14	1.30027e-11	1.1363
ENSG00000108468	CBX1	1.19212e-11	-1.25546
ENSG00000125864	BFSP1	1.05066e-11	1.85021
ENSG00000144488	ESPNL	9.77141e-12	1.3885
ENSG00000124207	CSE1L	8.95184e-12	-1.06524
ENSG00000144554	FANCD2	8.08986e-12	-1.52343
ENSG00000133460	SLC2A11	7.86149e-12	1.34066
ENSG00000197653	DNAH10	7.45826e-12	2.14801
ENSG00000117228	GBP1	7.10121e-12	2.27429
ENSG00000161681	SHANK1	6.37634e-12	1.35847
ENSG00000110628	SLC22A18	6.08957e-12	1.32377
ENSG00000225968	ELFN1	6.04217e-12	1.72432
ENSG00000122952	ZWINT	5.95957e-12	-1.92238
ENSG00000220785	MTMR9LP	4.89608e-12	1.74014
ENSG00000164855	TMEM184A	4.54325e-12	2.54909
ENSG00000091651	ORC6	4.30245e-12	-1.02135
ENSG00000105404	RABAC1	4.21874e-12	1.058
ENSG00000183111	ARHGEF37	4.18376e-12	1.98886
ENSG00000186871	ERCC6L	3.58069e-12	-1.76019
ENSG00000204941	PSG5	3.43414e-12	4.19557
ENSG00000196517	SLC6A9	2.87437e-12	1.53668
ENSG00000274267	NA	2.76112e-12	-2.8616
ENSG00000178295	GEN1	2.38776e-12	-1.20218
ENSG00000248719		2.2532e-12	-3.12681
ENSG00000277075	H2AC8	1.81344e-12	-1.8823
ENSG00000115392	FANCL	1.70275e-12	-1.05538
ENSG00000180758	GPR157	1.48737e-12	1.20643
ENSG00000108423	TUBD1	1.20359e-12	-1.47039
ENSG00000127561	SYNGR3	1.17517e-12	1.02263
ENSG00000128951	DUT	1.10623e-12	-1.58041
ENSG00000244675		1.07336e-12	2.61529
ENSG00000165164	CFAP47	1.04616e-12	1.31418
ENSG00000138182	KIF20B	9.53571e-13	-1.76048
ENSG00000237352	LINC01358	8.92619e-13	5.1398
ENSG00000168453	HR	8.6442e-13	2.72545
ENSG00000177409	SAMD9L	8.23452e-13	1.32234
ENSG00000164751	PEX2	7.7427e-13	-1.05857
ENSG00000197594	ENPP1	5.49671e-13	1.05165
ENSG00000085465	OVGP1	5.22582e-13	1.73695
ENSG00000104361	NIPAL2	4.53193e-13	1.24249
ENSG00000251381	LINC00958	3.92908e-13	-3.84532
ENSG00000134321	RSAD2	3.81473e-13	3.14083
ENSG00000076555	ACACB	3.58935e-13	-1.22029
ENSG00000149591	TAGLN	2.92655e-13	1.95904
ENSG00000139985	ADAM21	2.86993e-13	1.21496
ENSG00000187514	PTMA	2.52909e-13	-1.03418
ENSG00000176428	VPS37D	2.27929e-13	1.05582
ENSG00000126790	L3HYPDH	2.19158e-13	1.22303
ENSG00000122966	CIT	1.95954e-13	-1.58647
ENSG00000101945	SUV39H1	1.944e-13	-1.00204
ENSG00000041353	RAB27B	1.803e-13	2.67704
ENSG00000137804	NUSAP1	1.7264e-13	-1.84563
ENSG00000130813	SHFL	1.68199e-13	1.34282
ENSG00000134291	TMEM106C	1.59317e-13	-1.05467
ENSG00000129038	LOXL1	1.43108e-13	1.1921
ENSG00000184260	H2AC20	1.41331e-13	-1.42108
ENSG00000135913	USP37	1.39999e-13	-1.39346
ENSG00000214140	PRCD	1.39e-13	3.44688
ENSG00000010292	NCAPD2	1.36113e-13	-1.76515
ENSG00000143369	ECM1	1.23901e-13	2.69412
ENSG00000105246	EBI3	1.2057e-13	3.76334
ENSG00000156374	PCGF6	1.13132e-13	-1.00709
ENSG00000188766	SPRED3	1.02363e-13	2.06447
ENSG00000151623	NR3C2	1.00253e-13	1.34948
ENSG00000142765	SYTL1	9.76996e-14	1.91684
ENSG00000179532	DNHD1	9.09273e-14	1.37677
ENSG00000270069	MIR222HG	8.33777e-14	-1.2058
ENSG00000101447	FAM83D	7.51621e-14	-1.29323
ENSG00000248746	ACTN3	7.00551e-14	2.69061
ENSG00000144935	TRPC1	6.70575e-14	1.32551
ENSG00000157240	FZD1	5.82867e-14	-1.72563
ENSG00000169607	CKAP2L	4.90719e-14	-1.53822
ENSG00000175806	MSRA	4.76286e-14	1.22129
ENSG00000159167	STC1	4.51861e-14	9.02709
ENSG00000228716	DHFR	4.00791e-14	-2.1234
ENSG00000163071	SPATA18	3.90799e-14	1.55079
ENSG00000153130	SCOC	3.77476e-14	4.43213
ENSG00000162591	MEGF6	3.13083e-14	1.78002
ENSG00000204248	COL11A2	3.03091e-14	3.22379
ENSG00000214021	TTLL3	2.9865e-14	1.14208
ENSG00000158019	BABAM2	2.88658e-14	-1.17604
ENSG00000140961	OSGIN1	2.74225e-14	1.24221
ENSG00000123219	CENPK	2.65343e-14	-1.93875
ENSG00000175322	ZNF519	2.43139e-14	-1.01543
ENSG00000142798	HSPG2	1.87628e-14	1.2088
ENSG00000165244	ZNF367	1.78746e-14	-1.65212
ENSG00000100417	PMM1	1.59872e-14	1.07849
ENSG00000260807	CEROX1	1.58762e-14	1.57455
ENSG00000165264	NDUFB6	1.4766e-14	-1.18394
ENSG00000166803	PCLAF	1.29896e-14	-2.47065
ENSG00000168496	FEN1	1.17684e-14	-1.32467
ENSG00000188610	FAM72B	1.12133e-14	-1.71306
ENSG00000100167	SEPTIN3	1.08802e-14	1.01657
ENSG00000101400	SNTA1	1.08802e-14	-2.90716
ENSG00000172062	SMN1	1.03251e-14	-1.01863
ENSG00000185561	TLCD2	1.02141e-14	1.45349
ENSG00000184634	MED12	9.76996e-15	1.05377
ENSG00000169679	BUB1	8.32667e-15	-1.73022
ENSG00000186010	NDUFA13	7.10543e-15	1.84383
ENSG00000163884	KLF15	6.99441e-15	1.47431
ENSG00000234664	HMGN2P5	6.99441e-15	-1.46712
ENSG00000117266	CDK18	6.55032e-15	1.13781
ENSG00000184445	KNTC1	5.66214e-15	-1.40355
ENSG00000105289	TJP3	4.77396e-15	2.14143
ENSG00000095752	IL11	4.44089e-15	1.51826
ENSG00000113916	BCL6	4.10783e-15	1.20715
ENSG00000177283	FZD8	3.66374e-15	1.71175
ENSG00000239306	RBM14	3.33067e-15	-1.01427
ENSG00000172167	MTBP	2.9976e-15	-1.19518
ENSG00000238961	SNORA47	2.88658e-15	1.26947
ENSG00000285517		2.77556e-15	1.0264
ENSG00000179930	ZNF648	2.44249e-15	2.90925
ENSG00000143382	ADAMTSL4	2.10942e-15	1.8578
ENSG00000275714	H3C1	2.10942e-15	-2.73945
ENSG00000107201	DDX58	1.9984e-15	1.49522
ENSG00000178966	RMI1	1.9984e-15	-1.25581
ENSG00000176208	ATAD5	1.77636e-15	-1.92388
ENSG00000168389	MFSD2A	1.33227e-15	1.07128
ENSG00000123374	CDK2	1.22125e-15	-1.07108
ENSG00000155657	TTN	9.99201e-16	4.59885
ENSG00000162542	TMCO4	9.99201e-16	1.09499
ENSG00000064692	SNCAIP	8.88178e-16	3.67271
ENSG00000101412	E2F1	8.88178e-16	-1.32833
ENSG00000143815	LBR	8.88178e-16	-1.1553
ENSG00000172687	ZNF738	8.88178e-16	-1.22961
ENSG00000180535	BHLHA15	8.88178e-16	1.01233
ENSG00000116183	PAPPA2	5.55112e-16	2.99056
ENSG00000251348	HSPD1P11	5.55112e-16	-2.16073
ENSG00000109674	NEIL3	4.44089e-16	-1.57697
ENSG00000134690	CDCA8	4.44089e-16	-1.51751
ENSG00000106399	RPA3	3.33067e-16	-1.39384
ENSG00000013364	MVP	2.22045e-16	1.30804
ENSG00000178922	HYI	2.22045e-16	1.04052
ENSG00000187908	DMBT1	2.22045e-16	5.02252
ENSG00000099797	TECR	1.11022e-16	-1.04607
ENSG00000109084	TMEM97	1.11022e-16	-1.42427
ENSG00000109255	NMU	1.11022e-16	-1.87262
ENSG00000110446	SLC15A3	1.11022e-16	1.20471
ENSG00000138193	PLCE1	1.11022e-16	-1.25865
ENSG00000161298	ZNF382	1.11022e-16	1.47784
ENSG00000166750	SLFN5	1.11022e-16	1.21183
ENSG00000168062	BATF2	1.11022e-16	2.52488
ENSG00000231607	DLEU2	1.11022e-16	-1.66122
ENSG00000275221	H2AC15	1.11022e-16	-1.20262
ENSG00000002079	MYH16	0	4.96319
ENSG00000002746	HECW1	0	1.97781
ENSG00000003436	TFPI	0	1.31241
ENSG00000005238	FAM214B	0	1.14284
ENSG00000005513	SOX8	0	1.15744
ENSG00000006282	SPATA20	0	1.71254
ENSG00000006534	ALDH3B1	0	1.41234
ENSG00000006576	PHTF2	0	-1.14321
ENSG00000006634	DBF4	0	-1.15579
ENSG00000012963	UBR7	0	-1.38417
ENSG00000013288	MAN2B2	0	1.18986
ENSG00000013563	DNASE1L1	0	1.63318
ENSG00000018408	WWTR1	0	1.61347
ENSG00000019485	PRDM11	0	1.7615
ENSG00000019549	SNAI2	0	3.46325
ENSG00000020577	SAMD4A	0	1.09952
ENSG00000021355	SERPINB1	0	1.17086
ENSG00000023171	GRAMD1B	0	6.71062
ENSG00000023445	BIRC3	0	1.30267
ENSG00000024526	DEPDC1	0	-1.62565
ENSG00000025708	TYMP	0	1.54093
ENSG00000026508	CD44	0	1.25586
ENSG00000031081	ARHGAP31	0	1.14812
ENSG00000031691	CENPQ	0	-1.11647
ENSG00000035499	DEPDC1B	0	-1.95645
ENSG00000038002	AGA	0	1.01918
ENSG00000038210	PI4K2B	0	-1.0281
ENSG00000041880	PARP3	0	1.46985
ENSG00000049192	ADAMTS6	0	2.34666
ENSG00000049239	H6PD	0	1.81377
ENSG00000049541	RFC2	0	-1.51038
ENSG00000050405	LIMA1	0	1.50211
ENSG00000051825	MPHOSPH9	0	-1.3248
ENSG00000054179	ENTPD2	0	1.16602
ENSG00000056050	HPF1	0	-1.37833
ENSG00000058668	ATP2B4	0	1.27649
ENSG00000059122	FLYWCH1	0	1.0332
ENSG00000059804	SLC2A3	0	1.13437
ENSG00000060558	GNA15	0	1.19148
ENSG00000065328	MCM10	0	-2.31803
ENSG00000066056	TIE1	0	5.81698
ENSG00000069020	MAST4	0	1.75156
ENSG00000070081	NUCB2	0	-1.34549
ENSG00000073910	FRY	0	2.60848
ENSG00000074266	EED	0	-1.17124
ENSG00000074416	MGLL	0	2.41463
ENSG00000075188	NUP37	0	-1.07658
ENSG00000075213	SEMA3A	0	1.39118
ENSG00000075223	SEMA3C	0	2.24533
ENSG00000075240	GRAMD4	0	1.09768
ENSG00000075303	SLC25A40	0	-1.14254
ENSG00000076344	RGS11	0	1.50321
ENSG00000077150	NFKB2	0	1.3729
ENSG00000077152	UBE2T	0	-1.40772
ENSG00000077514	POLD3	0	-1.12603
ENSG00000079337	RAPGEF3	0	1.80653
ENSG00000080839	RBL1	0	-1.46538
ENSG00000080986	NDC80	0	-1.73756
ENSG00000081177	EXD2	0	1.08577
ENSG00000081870	HSPB11	0	-1.21497
ENSG00000085741	WNT11	0	1.34371
ENSG00000087586	AURKA	0	-1.17688
ENSG00000087842	PIR	0	-1.89184
ENSG00000088543	C3orf18	0	1.24503
ENSG00000089127	OAS1	0	3.73862
ENSG00000089685	BIRC5	0	-1.58386
ENSG00000089723	OTUB2	0	1.2411
ENSG00000090006	LTBP4	0	1.35807
ENSG00000090097	PCBP4	0	1.03653
ENSG00000090339	ICAM1	0	1.33995
ENSG00000091592	NLRP1	0	2.6464
ENSG00000092470	WDR76	0	-2.25236
ENSG00000092758	COL9A3	0	1.10848
ENSG00000094804	CDC6	0	-1.97836
ENSG00000095321	CRAT	0	1.06727
ENSG00000097046	CDC7	0	-1.68808
ENSG00000099250	NRP1	0	3.98765
ENSG00000099377	HSD3B7	0	1.146
ENSG00000099953	MMP11	0	1.47186
ENSG00000099999	RNF215	0	1.07089
ENSG00000100097	LGALS1	0	1.29914
ENSG00000100106	TRIOBP	0	1.35304
ENSG00000100139	MICALL1	0	1.56612
ENSG00000100242	SUN2	0	1.07501
ENSG00000100258	LMF2	0	1.08927
ENSG00000100299	ARSA	0	1.94323
ENSG00000100300	TSPO	0	1.01819
ENSG00000100344	PNPLA3	0	1.82742
ENSG00000100418	DESI1	0	1.47878
ENSG00000100479	POLE2	0	-1.64293
ENSG00000100526	CDKN3	0	-1.97488
ENSG00000100629	CEP128	0	-1.05723
ENSG00000100749	VRK1	0	-1.57931
ENSG00000100889	PCK2	0	1.70527
ENSG00000101003	GINS1	0	-2.17599
ENSG00000101213	PTK6	0	1.24358
ENSG00000101624	CEP76	0	-1.11675
ENSG00000101670	LIPG	0	2.83295
ENSG00000101680	LAMA1	0	1.06764
ENSG00000101773	RBBP8	0	-1.47767
ENSG00000102265	TIMP1	0	2.16877
ENSG00000103489	XYLT1	0	1.9403
ENSG00000103496	STX4	0	1.97073
ENSG00000103647	CORO2B	0	2.62477
ENSG00000104147	OIP5	0	-1.93184
ENSG00000104450	SPAG1	0	-1.00787
ENSG00000104783	KCNN4	0	1.80561
ENSG00000104856	RELB	0	1.0475
ENSG00000104921	FCER2	0	5.70519
ENSG00000104998	IL27RA	0	1.20025
ENSG00000105011	ASF1B	0	-1.40644
ENSG00000105429	MEGF8	0	1.62264
ENSG00000105472	CLEC11A	0	1.216
ENSG00000106034	CPED1	0	-4.52517
ENSG00000106268	NUDT1	0	-2.01457
ENSG00000106333	PCOLCE	0	1.86203
ENSG00000106355	LSM5	0	-1.05923
ENSG00000107147	KCNT1	0	4.89549
ENSG00000107957	SH3PXD2A	0	1.16714
ENSG00000108384	RAD51C	0	-1.18516
ENSG00000108622	ICAM2	0	1.50329
ENSG00000108679	LGALS3BP	0	3.06821
ENSG00000109805	NCAPG	0	-1.7219
ENSG00000109956	B3GAT1	0	1.01268
ENSG00000110046	ATG2A	0	1.04097
ENSG00000110427	KIAA1549L	0	2.28693
ENSG00000110492	MDK	0	1.04693
ENSG00000111196	MAGOHB	0	-1.31029
ENSG00000111247	RAD51AP1	0	-2.16864
ENSG00000111445	RFC5	0	-1.47684
ENSG00000111684	LPCAT3	0	-1.20124
ENSG00000111863	ADTRP	0	1.61112
ENSG00000112029	FBXO5	0	-1.98149
ENSG00000112305	SMAP1	0	-2.39627
ENSG00000112312	GMNN	0	-2.2057
ENSG00000112742	TTK	0	-1.58685
ENSG00000112984	KIF20A	0	-1.66997
ENSG00000113070	HBEGF	0	1.81375
ENSG00000113456	RAD1	0	-1.0014
ENSG00000114573	ATP6V1A	0	-1.00797
ENSG00000115163	CENPA	0	-1.78343
ENSG00000115255	REEP6	0	1.56943
ENSG00000115415	STAT1	0	1.31216
ENSG00000116584	ARHGEF2	0	1.36858
ENSG00000116793	PHTF1	0	-1.27397
ENSG00000116983	HPCAL4	0	1.74037
ENSG00000116990	MYCL	0	1.17608
ENSG00000117152	RGS4	0	5.11117
ENSG00000117650	NEK2	0	-1.24444
ENSG00000118257	NRP2	0	3.47752
ENSG00000118276	B4GALT6	0	2.11735
ENSG00000118418	HMGN3	0	-1.01043
ENSG00000119242	CCDC92	0	2.06362
ENSG00000119397	CNTRL	0	-1.36689
ENSG00000119681	LTBP2	0	2.21626
ENSG00000120217	CD274	0	4.59037
ENSG00000120279	MYCT1	0	2.93866
ENSG00000120539	MASTL	0	-1.71182
ENSG00000120647	CCDC77	0	-1.18052
ENSG00000120756	PLS1	0	-1.46258
ENSG00000120802	TMPO	0	-1.5781
ENSG00000121211	MND1	0	-2.05659
ENSG00000121281	ADCY7	0	1.09892
ENSG00000121621	KIF18A	0	-1.08406
ENSG00000121797	CCRL2	0	2.77474
ENSG00000121957	GPSM2	0	-1.3733
ENSG00000123384	LRP1	0	1.15425
ENSG00000123485	HJURP	0	-1.53736
ENSG00000123689	G0S2	0	1.49008
ENSG00000123933	MXD4	0	1.23893
ENSG00000124126	PREX1	0	3.08723
ENSG00000124143	ARHGAP40	0	1.20567
ENSG00000124225	PMEPA1	0	2.4925
ENSG00000124406	ATP8A1	0	2.06336
ENSG00000124575	H1-3	0	-2.16974
ENSG00000124635	H2BC11	0	-1.94964
ENSG00000124795	DEK	0	-1.16687
ENSG00000124813	RUNX2	0	1.79388
ENSG00000125089	SH3TC1	0	2.20912
ENSG00000125266	EFNB2	0	1.65371
ENSG00000125319	HROB	0	-1.38578
ENSG00000125510	OPRL1	0	1.78454
ENSG00000125637	PSD4	0	1.79816
ENSG00000125744	RTN2	0	1.21723
ENSG00000125746	EML2	0	1.23866
ENSG00000125835	SNRPB	0	-1.14172
ENSG00000125885	MCM8	0	-1.27605
ENSG00000126709	IFI6	0	4.00623
ENSG00000127423	AUNIP	0	-1.03486
ENSG00000128309	MPST	0	1.09814
ENSG00000128311	TST	0	1.59666
ENSG00000128335	APOL2	0	1.63323
ENSG00000128564	VGF	0	1.19991
ENSG00000128708	HAT1	0	-1.39865
ENSG00000128805	ARHGAP22	0	1.81342
ENSG00000129195	PIMREG	0	-1.57041
ENSG00000129317	PUS7L	0	1.06418
ENSG00000129757	CDKN1C	0	1.11545
ENSG00000129810	SGO1	0	-1.99422
ENSG00000129946	SHC2	0	1.79758
ENSG00000130208	APOC1	0	2.05321
ENSG00000130529	TRPM4	0	1.48184
ENSG00000130589	HELZ2	0	1.27544
ENSG00000130707	ASS1	0	1.79228
ENSG00000131016	AKAP12	0	1.52697
ENSG00000131351	HAUS8	0	-1.49959
ENSG00000131459	GFPT2	0	2.65149
ENSG00000131747	TOP2A	0	-1.59313
ENSG00000131981	LGALS3	0	1.20648
ENSG00000132423	COQ3	0	-1.16956
ENSG00000132436	FIGNL1	0	-1.24008
ENSG00000132535	DLG4	0	1.01567
ENSG00000132646	PCNA	0	-1.6908
ENSG00000133105	RXFP2	0	1.78483
ENSG00000133119	RFC3	0	-1.39793
ENSG00000133302	SLF1	0	-1.75047
ENSG00000133477	FAM83F	0	1.12249
ENSG00000134057	CCNB1	0	-1.48173
ENSG00000134333	LDHA	0	-1.04541
ENSG00000134668	SPOCD1	0	1.55876
ENSG00000135315	CEP162	0	-1.10506
ENSG00000135318	NT5E	0	2.23722
ENSG00000135424	ITGA7	0	1.34378
ENSG00000136122	BORA	0	-1.13225
ENSG00000136158	SPRY2	0	1.64306
ENSG00000136159	NUDT15	0	-1.03331
ENSG00000136235	GPNMB	0	2.22396
ENSG00000136636	KCTD3	0	-1.21015
ENSG00000136840	ST6GALNAC4	0	1.41746
ENSG00000136943	CTSV	0	-1.87263
ENSG00000136982	DSCC1	0	-1.88724
ENSG00000137656	BUD13	0	-1.15084
ENSG00000137770	CTDSPL2	0	-1.23679
ENSG00000137812	KNL1	0	-1.56097
ENSG00000137824	RMDN3	0	-1.27215
ENSG00000137834	SMAD6	0	-3.55095
ENSG00000137936	BCAR3	0	1.55183
ENSG00000137959	IFI44L	0	4.33233
ENSG00000137962	ARHGAP29	0	3.16471
ENSG00000138160	KIF11	0	-2.07716
ENSG00000138175	ARL3	0	-1.18025
ENSG00000138346	DNA2	0	-1.81813
ENSG00000138376	BARD1	0	-1.56712
ENSG00000138639	ARHGAP24	0	8.13382
ENSG00000138658	ZGRF1	0	-1.76615
ENSG00000138735	PDE5A	0	-1.03447
ENSG00000138821	SLC39A8	0	-1.10051
ENSG00000139318	DUSP6	0	1.60444
ENSG00000139618	BRCA2	0	-1.22444
ENSG00000140105	WARS1	0	1.46325
ENSG00000140379	BCL2A1	0	6.22213
ENSG00000140398	NEIL1	0	1.27055
ENSG00000140525	FANCI	0	-1.56645
ENSG00000140678	ITGAX	0	4.82276
ENSG00000140682	TGFB1I1	0	1.14002
ENSG00000141030	COPS3	0	-1.00886
ENSG00000141401	IMPA2	0	-1.00539
ENSG00000141505	ASGR1	0	1.96989
ENSG00000141756	FKBP10	0	1.14155
ENSG00000142156	COL6A1	0	1.01724
ENSG00000142621	FHAD1	0	2.11801
ENSG00000142856	ITGB3BP	0	-1.50465
ENSG00000142867	BCL10	0	1.15157
ENSG00000142945	KIF2C	0	-1.66351
ENSG00000142961	MOB3C	0	1.18288
ENSG00000143228	NUF2	0	-1.74105
ENSG00000143320	CRABP2	0	1.37107
ENSG00000143384	MCL1	0	1.08658
ENSG00000143476	DTL	0	-1.4711
ENSG00000143977	SNRPG	0	-1.0602
ENSG00000145362	ANK2	0	1.3697
ENSG00000145386	CCNA2	0	-2.35173
ENSG00000145506	NKD2	0	1.05828
ENSG00000145536	ADAMTS16	0	3.47653
ENSG00000145687	SSBP2	0	-1.12172
ENSG00000145911	N4BP3	0	1.02432
ENSG00000146670	CDCA5	0	-1.52913
ENSG00000146731	CCT6A	0	-1.39224
ENSG00000146918	NCAPG2	0	-1.71968
ENSG00000147050	KDM6A	0	-1.0855
ENSG00000147231	RADX	0	-1.34072
ENSG00000148019	CEP78	0	-1.10845
ENSG00000148634	HERC4	0	1.13539
ENSG00000148835	TAF5	0	-1.39931
ENSG00000148926	ADM	0	-1.26835
ENSG00000149292	TTC12	0	-1.02144
ENSG00000149554	CHEK1	0	-1.30134
ENSG00000149636	DSN1	0	-1.32716
ENSG00000151725	CENPU	0	-1.79852
ENSG00000152078	TLCD4	0	-1.69825
ENSG00000152240	HAUS1	0	-1.2014
ENSG00000152253	SPC25	0	-1.97046
ENSG00000153029	MR1	0	1.62972
ENSG00000153044	CENPH	0	-1.80994
ENSG00000153823	PID1	0	1.33856
ENSG00000153993	SEMA3D	0	-5.16711
ENSG00000154134	ROBO3	0	1.2266
ENSG00000154153	RETREG1	0	1.54505
ENSG00000154358	OBSCN	0	1.3891
ENSG00000154589	LY96	0	5.16192
ENSG00000154839	SKA1	0	-1.78691
ENSG00000154920	EME1	0	-1.72869
ENSG00000156136	DCK	0	-1.24964
ENSG00000156639	ZFAND3	0	1.019
ENSG00000156802	ATAD2	0	-1.7194
ENSG00000156876	SASS6	0	-1.49795
ENSG00000157227	MMP14	0	1.87945
ENSG00000157456	CCNB2	0	-1.80978
ENSG00000157601	MX1	0	1.72834
ENSG00000157680	DGKI	0	2.21708
ENSG00000158106	RHPN1	0	1.03455
ENSG00000158186	MRAS	0	1.10669
ENSG00000158292	GPR153	0	1.06794
ENSG00000158373	H2BC5	0	-1.99071
ENSG00000158402	CDC25C	0	-1.38942
ENSG00000159147	DONSON	0	-1.33942
ENSG00000159618	ADGRG5	0	1.94819
ENSG00000160352	ZNF714	0	-1.11059
ENSG00000160360	GPSM1	0	1.07006
ENSG00000160801	PTH1R	0	1.94464
ENSG00000161405	IKZF3	0	-2.75864
ENSG00000161638	ITGA5	0	1.11727
ENSG00000161791	FMNL3	0	1.00615
ENSG00000161888	SPC24	0	-2.61061
ENSG00000162063	CCNF	0	-1.05429
ENSG00000162512	SDC3	0	2.41185
ENSG00000162520	SYNC	0	1.34902
ENSG00000162607	USP1	0	-1.26593
ENSG00000162616	DNAJB4	0	-1.45425
ENSG00000163002	NUP35	0	-1.10612
ENSG00000163393	SLC22A15	0	1.02617
ENSG00000163808	KIF15	0	-2.10269
ENSG00000163814	CDCP1	0	1.97562
ENSG00000164032	H2AZ1	0	-1.28458
ENSG00000164104	HMGB2	0	-2.19398
ENSG00000164105	SAP30	0	-1.15725
ENSG00000164109	MAD2L1	0	-2.0745
ENSG00000164251	F2RL1	0	1.77015
ENSG00000164292	RHOBTB3	0	-1.5952
ENSG00000164543	STK17A	0	1.8877
ENSG00000164611	PTTG1	0	-1.80928
ENSG00000164674	SYTL3	0	2.66998
ENSG00000164744	SUN3	0	5.71774
ENSG00000164904	ALDH7A1	0	-1.09528
ENSG00000164949	GEM	0	2.39199
ENSG00000164985	PSIP1	0	-1.0599
ENSG00000165490	DDIAS	0	-1.81609
ENSG00000165521	EML5	0	-1.63019
ENSG00000165548	TMEM63C	0	1.90897
ENSG00000165752	STK32C	0	1.54464
ENSG00000166206	GABRB3	0	1.04459
ENSG00000166348	USP54	0	-1.31209
ENSG00000166451	CENPN	0	-1.79787
ENSG00000166801	FAM111A	0	-1.04335
ENSG00000166816	LDHD	0	1.80599
ENSG00000166924	NYAP1	0	1.29285
ENSG00000167037	SGSM1	0	1.45512
ENSG00000167103	PIP5KL1	0	1.96711
ENSG00000167107	ACSF2	0	1.27992
ENSG00000167325	RRM1	0	-1.68513
ENSG00000167476	JSRP1	0	1.34345
ENSG00000167617	CDC42EP5	0	2.08307
ENSG00000167700	MFSD3	0	1.03949
ENSG00000167771	RCOR2	0	1.374
ENSG00000167772	ANGPTL4	0	1.80804
ENSG00000167779	IGFBP6	0	2.18955
ENSG00000167925	GHDC	0	1.27057
ENSG00000167972	ABCA3	0	1.00834
ENSG00000167995	BEST1	0	2.66165
ENSG00000168078	PBK	0	-2.21196
ENSG00000168298	H1-4	0	-2.36593
ENSG00000168306	ACOX2	0	5.11786
ENSG00000168386	FILIP1L	0	1.7398
ENSG00000168411	RFWD3	0	-1.23976
ENSG00000168566	SNRNP48	0	-1.08578
ENSG00000168936	TMEM129	0	1.00288
ENSG00000169231	THBS3	0	2.89455
ENSG00000169247	SH3TC2	0	7.43954
ENSG00000169288	MRPL1	0	-1.48081
ENSG00000169306	IL1RAPL1	0	-3.3628
ENSG00000169372	CRADD	0	1.18035
ENSG00000169379	ARL13B	0	-2.16474
ENSG00000169429	CXCL8	0	3.50344
ENSG00000169684	CHRNA5	0	-1.32567
ENSG00000169733	RFNG	0	1.24905
ENSG00000170312	CDK1	0	-1.6782
ENSG00000170584	NUDCD2	0	-1.00387
ENSG00000171298	GAA	0	1.38638
ENSG00000171320	ESCO2	0	-3.13548
ENSG00000171552	BCL2L1	0	1.18177
ENSG00000171621	SPSB1	0	1.14999
ENSG00000171848	RRM2	0	-2.20054
ENSG00000171992	SYNPO	0	3.89835
ENSG00000172037	LAMB2	0	1.76338
ENSG00000172137	CALB2	0	2.81509
ENSG00000172183	ISG20	0	1.24213
ENSG00000172331	BPGM	0	-1.08093
ENSG00000173083	HPSE	0	-1.28242
ENSG00000173207	CKS1B	0	-1.30666
ENSG00000173546	CSPG4	0	2.58076
ENSG00000173848	NET1	0	-1.42799
ENSG00000173918	C1QTNF1	0	1.07171
ENSG00000174013	FBXO45	0	-1.18778
ENSG00000174136	RGMB	0	1.35941
ENSG00000174165	ZDHHC24	0	1.14477
ENSG00000174371	EXO1	0	-2.05121
ENSG00000174808	BTC	0	3.14992
ENSG00000174938	SEZ6L2	0	1.28253
ENSG00000175063	UBE2C	0	-1.43766
ENSG00000175183	CSRP2	0	-1.19823
ENSG00000175305	CCNE2	0	-2.3953
ENSG00000175309	PHYKPL	0	1.03778
ENSG00000175866	BAIAP2	0	1.03192
ENSG00000176225	RTTN	0	-1.43454
ENSG00000176697	BDNF	0	1.01155
ENSG00000177096	PHETA2	0	1.39094
ENSG00000177311	ZBTB38	0	2.13565
ENSG00000178026	LRRC75B	0	1.5856
ENSG00000178038	ALS2CL	0	1.09463
ENSG00000178814	OPLAH	0	1.12069
ENSG00000178999	AURKB	0	-1.61134
ENSG00000179862	CITED4	0	1.37132
ENSG00000180573	H2AC6	0	-1.26794
ENSG00000180596	H2BC4	0	-1.91055
ENSG00000180917	CMTR2	0	1.09927
ENSG00000181019	NQO1	0	-1.14819
ENSG00000181085	MAPK15	0	1.58484
ENSG00000181284	TMEM102	0	1.00918
ENSG00000181544	FANCB	0	-1.61591
ENSG00000181938	GINS3	0	-1.16934
ENSG00000182010	RTKN2	0	-1.90695
ENSG00000182759	MAFA	0	1.43911
ENSG00000183431	SF3A3	0	-1.1518
ENSG00000183696	UPP1	0	1.08378
ENSG00000183760	ACP7	0	2.0317
ENSG00000183765	CHEK2	0	-1.21193
ENSG00000183814	LIN9	0	-1.32625
ENSG00000183864	TOB2	0	1.14891
ENSG00000184160	ADRA2C	0	1.86248
ENSG00000184232	OAF	0	1.0635
ENSG00000184270	H2AC21	0	-1.94703
ENSG00000184584	STING1	0	2.76495
ENSG00000184661	CDCA2	0	-1.85299
ENSG00000184678	H2BC21	0	-1.59656
ENSG00000185022	MAFF	0	1.0358
ENSG00000185189	NRBP2	0	1.0034
ENSG00000185386	MAPK11	0	1.2974
ENSG00000185480	PARPBP	0	-1.31482
ENSG00000185519	FAM131C	0	1.58145
ENSG00000185885	IFITM1	0	1.27122
ENSG00000186594	MIR22HG	0	1.31428
ENSG00000186654	PRR5	0	1.13127
ENSG00000186767	SPIN4	0	-1.01891
ENSG00000187244	BCAM	0	1.75005
ENSG00000187325	TAF9B	0	-1.17252
ENSG00000187608	ISG15	0	1.91973
ENSG00000187720	THSD4	0	3.19979
ENSG00000187790	FANCM	0	-1.42526
ENSG00000187837	H1-2	0	-2.54816
ENSG00000188026	RILPL1	0	1.01661
ENSG00000188157	AGRN	0	1.15956
ENSG00000188312	CENPP	0	-1.89521
ENSG00000188389	PDCD1	0	1.86161
ENSG00000188486	H2AX	0	-1.52591
ENSG00000189052	CGB5	0	-3.11271
ENSG00000189362	NEMP2	0	2.23687
ENSG00000189403	HMGB1	0	-1.66815
ENSG00000196081	ZNF724	0	-1.13206
ENSG00000196576	PLXNB2	0	1.24746
ENSG00000196588	MRTFA	0	1.03208
ENSG00000196597	ZNF782	0	-1.1009
ENSG00000196611	MMP1	0	7.90937
ENSG00000196678	ERI2	0	-1.01453
ENSG00000196747	H2AC13	0	-2.13677
ENSG00000196782	MAML3	0	1.4331
ENSG00000196787	H2AC11	0	-2.56683
ENSG00000196878	LAMB3	0	2.44353
ENSG00000196998	WDR45	0	1.21175
ENSG00000197061	H4C3	0	-2.38964
ENSG00000197142	ACSL5	0	4.45699
ENSG00000197249	SERPINA1	0	7.06569
ENSG00000197275	RAD54B	0	-1.56136
ENSG00000197299	BLM	0	-1.87255
ENSG00000197461	PDGFA	0	1.24329
ENSG00000197472	ZNF695	0	-1.44938
ENSG00000197555	SIPA1L1	0	2.06643
ENSG00000197646	PDCD1LG2	0	5.89845
ENSG00000197990	ZNF734P	0	4.93939
ENSG00000198018	ENTPD7	0	1.85125
ENSG00000198056	PRIM1	0	-2.24406
ENSG00000198168	SVIP	0	-1.51656
ENSG00000198576	ARC	0	2.59223
ENSG00000198753	PLXNB3	0	2.27565
ENSG00000198924	DCLRE1A	0	-1.04658
ENSG00000198937	CCDC167	0	-1.48122
ENSG00000198959	TGM2	0	3.50187
ENSG00000203760	CENPW	0	-1.97236
ENSG00000203965	EFCAB7	0	-1.07472
ENSG00000203999	LINC01270	0	2.90305
ENSG00000204525	HLA-C	0	1.02533
ENSG00000204580	DDR1	0	1.06225
ENSG00000204592	HLA-E	0	1.08874
ENSG00000205208	C4orf46	0	-1.2709
ENSG00000205593	DENND6B	0	2.21666
ENSG00000205659	LIN52	0	-1.20823
ENSG00000211445	GPX3	0	1.95414
ENSG00000211456	SACM1L	0	1.16129
ENSG00000213468	FIRRE	0	1.09118
ENSG00000213551	DNAJC9	0	-1.08111
ENSG00000213853	EMP2	0	-1.20596
ENSG00000213923	CSNK1E	0	1.04007
ENSG00000214182	PTMAP5	0	-1.6045
ENSG00000221829	FANCG	0	-1.07907
ENSG00000221968	FADS3	0	1.15229
ENSG00000226328	NUP50-DT	0	1.36431
ENSG00000228526	MIR34AHG	0	1.54326
ENSG00000229140	CCDC26	0	1.5883
ENSG00000229563	LINC01204	0	1.69494
ENSG00000229656	ITGB1-DT	0	1.98548
ENSG00000230882		0	3.86056
ENSG00000232284	GNG12-AS1	0	3.12679
ENSG00000233117	LINC00702	0	2.08385
ENSG00000233452	STXBP5-AS1	0	4.24519
ENSG00000233532	LINC00460	0	2.66597
ENSG00000233822	H2BC15	0	-1.89921
ENSG00000234745	HLA-B	0	1.72367
ENSG00000236453		0	2.53152
ENSG00000237289	CKMT1B	0	2.74812
ENSG00000237596		0	3.12385
ENSG00000237649	KIFC1	0	-1.56756
ENSG00000239039	SNORD13	0	1.16955
ENSG00000240476	LINC00973	0	1.1788
ENSG00000240891	PLCXD2	0	2.2082
ENSG00000243137	PSG4	0	4.90268
ENSG00000243742	RPLP0P2	0	5.53736
ENSG00000244694	PTCHD4	0	2.39279
ENSG00000248323	LUCAT1	0	2.15001
ENSG00000248901	LINC01846	0	3.13935
ENSG00000249992	TMEM158	0	1.73958
ENSG00000250337	PURPL	0	2.11763
ENSG00000251322	SHANK3	0	1.27387
ENSG00000251893		0	3.2204
ENSG00000253276	CCDC71L	0	1.60544
ENSG00000256043	CTSO	0	2.03203
ENSG00000258077		0	3.25273
ENSG00000258088		0	2.99164
ENSG00000258245	RPL10P13	0	3.04569
ENSG00000258289	CHURC1	0	1.14322
ENSG00000258623		0	4.01857
ENSG00000258976		0	1.66596
ENSG00000259038		0	3.27599
ENSG00000261061		0	-1.7466
ENSG00000267374	MIR924HG	0	-2.02519
ENSG00000269893	SNHG8	0	1.04321
ENSG00000270885	RASL10B	0	1.05764
ENSG00000271270	TMCC1-AS1	0	1.31723
ENSG00000272636	DOC2B	0	1.20223
ENSG00000273802	H2BC8	0	-1.83172
ENSG00000273812		0	1.69444
ENSG00000273983	H3C8	0	-2.52336
ENSG00000274641	H2BC17	0	-2.0876
ENSG00000274997	H2AC12	0	-2.39956
ENSG00000275713	H2BC9	0	-2.482
ENSG00000276368	H2AC14	0	-2.39174
ENSG00000276966	H4C5	0	-1.84222
ENSG00000277775	H3C7	0	-1.97669
ENSG00000278771	RN7SL3	0	1.55828
ENSG00000278828	H3C10	0	-1.78998
ENSG00000278948		0	1.71819
ENSG00000285106		0	1.38422
ENSG00000285108		0	1.9031
Differentially expressed transcripts with log2 fold change of expression (Log2FC) ≥ 1 and False Discovery Rate (FDR) ≤ 0,05.

## Sheet: G12V_V600E
Supplementary Table 2E: Transcripts with significantly different expression level in RKO KRAS G12V as compared to RKO BRAF V600E.
Gene Name	hgnc_symbol	FDR	Log2FC
ENSG00000248682	ARHGAP22-IT1	0.0498044	3.42547
ENSG00000179104	TMTC2	0.0489852	1.01035
ENSG00000255202		0.0488252	2.16984
ENSG00000256552		0.0484299	2.09647
ENSG00000099365	STX1B	0.0482282	1.40819
ENSG00000165548	TMEM63C	0.047562	1.17445
ENSG00000136383	ALPK3	0.047531	2.6819
ENSG00000115884	SDC1	0.0467862	2.00875
ENSG00000185838	GNB1L	0.0460159	1.15704
ENSG00000253948	VPS13B-DT	0.0457866	1.69919
ENSG00000166153	DEPDC4	0.0456696	-1.10716
ENSG00000213492	NT5C3AP1	0.0453235	1.82469
ENSG00000198003	CCDC151	0.0437076	1.41477
ENSG00000256806	C17orf100	0.043679	1.65113
ENSG00000081853	PCDHGA2	0.0422049	2.586
ENSG00000232053		0.0414996	1.95389
ENSG00000233382	NKAPP1	0.0409969	-1.4325
ENSG00000110876	SELPLG	0.0406269	3.26857
ENSG00000279821		0.0398425	1.55221
ENSG00000279982		0.0397667	1.22203
ENSG00000175344	CHRNA7	0.0393901	-1.31415
ENSG00000180422	LINC00304	0.0393364	2.44346
ENSG00000274225		0.0390902	1.29889
ENSG00000091622	PITPNM3	0.0388022	1.15882
ENSG00000176919	C8G	0.0383126	1.90121
ENSG00000214866	DCDC2C	0.0380106	3.54926
ENSG00000182963	GJC1	0.0377244	3.62826
ENSG00000176927	EFCAB5	0.0375541	2.80241
ENSG00000011638	TMEM159	0.0375516	1.01993
ENSG00000253161	LINC01605	0.0375417	3.3575
ENSG00000283317		0.0369375	1.67218
ENSG00000197043	ANXA6	0.0360885	1.0954
ENSG00000091137	SLC26A4	0.0360538	3.7261
ENSG00000197587	DMBX1	0.0356852	-1.45646
ENSG00000119703	ZC2HC1C	0.0356275	3.09939
ENSG00000180917	CMTR2	0.0356078	1.62803
ENSG00000148935	GAS2	0.0354723	1.77052
ENSG00000244687	UBE2V1	0.0353362	1.00071
ENSG00000260430		0.0346306	2.46874
ENSG00000284617		0.0345821	1.44594
ENSG00000214900	LINC01588	0.0339749	1.70854
ENSG00000122735	DNAI1	0.0337828	2.49105
ENSG00000197872	FAM49A	0.0334024	-1.18219
ENSG00000140511	HAPLN3	0.0330851	-1.6553
ENSG00000196074	SYCP2	0.0326799	1.7691
ENSG00000196267	ZNF836	0.0325752	1.00028
ENSG00000182359	KBTBD3	0.0313623	1.6259
ENSG00000057468	MSH4	0.0307818	2.52409
ENSG00000134242	PTPN22	0.030434	3.68056
ENSG00000104728	ARHGEF10	0.0303624	1.31208
ENSG00000107187	LHX3	0.030294	1.94075
ENSG00000130429	ARPC1B	0.0301563	1.67849
ENSG00000136840	ST6GALNAC4	0.0301286	1.42901
ENSG00000181790	ADGRB1	0.0294349	1.14357
ENSG00000115339	GALNT3	0.0293278	2.80088
ENSG00000213376	GAPDHP71	0.0292854	3.22162
ENSG00000171847	FAM90A1	0.0284849	2.22774
ENSG00000180953	ST20	0.0284229	1.17192
ENSG00000141854	MISP3	0.0282547	1.76725
ENSG00000025293	PHF20	0.0282358	1.02804
ENSG00000137265	IRF4	0.0281147	2.27393
ENSG00000241288	LINC02614	0.0279805	1.82461
ENSG00000246334	PRR7-AS1	0.0277922	1.41364
ENSG00000178878	APOLD1	0.0277909	-1.44307
ENSG00000122877	EGR2	0.0275325	-1.36646
ENSG00000232453	LINC02777	0.027334	2.22983
ENSG00000196569	LAMA2	0.0273212	-3.52952
ENSG00000105245	NUMBL	0.0272081	1.14198
ENSG00000142677	IL22RA1	0.0265846	-1.07951
ENSG00000267069		0.0261675	2.18765
ENSG00000115919	KYNU	0.0259854	2.90708
ENSG00000170356	OR2A20P	0.025963	-1.42322
ENSG00000154263	ABCA10	0.0259105	2.10698
ENSG00000249307	LINC01088	0.0257498	1.65418
ENSG00000225684	FAM225B	0.0253288	-1.37583
ENSG00000142694	EVA1B	0.025256	1.26449
ENSG00000237238	BMS1P10	0.0247704	3.28802
ENSG00000100867	DHRS2	0.0244027	-1.56558
ENSG00000104043	ATP8B4	0.0241956	-1.50171
ENSG00000140323	DISP2	0.0241479	1.94892
ENSG00000237732	CT75	0.024008	2.19412
ENSG00000226608	FTLP3	0.0239363	1.54995
ENSG00000166268	MYRFL	0.0238977	3.59865
ENSG00000251615		0.0237562	1.61519
ENSG00000026751	SLAMF7	0.023535	-2.66665
ENSG00000151012	SLC7A11	0.0233852	-1.84902
ENSG00000168427	KLHL30	0.0233331	1.83384
ENSG00000140279	DUOX2	0.0229941	2.96267
ENSG00000124224	PPP4R1L	0.0225261	1.54392
ENSG00000107731	UNC5B	0.0223605	-1.29749
ENSG00000110427	KIAA1549L	0.0221823	1.92903
ENSG00000114850	SSR3	0.0220823	1.04529
ENSG00000242021		0.021895	2.90502
ENSG00000285210	LINC02795	0.0218316	1.80023
ENSG00000273443		0.0215264	2.04316
ENSG00000166819	PLIN1	0.0210976	2.47786
ENSG00000094804	CDC6	0.0209358	-1.21215
ENSG00000073712	FERMT2	0.0209122	3.20169
ENSG00000074966	TXK	0.0207927	2.29988
ENSG00000115850	LCT	0.020492	3.10121
ENSG00000109667	SLC2A9	0.0203973	2.9115
ENSG00000126709	IFI6	0.0199719	4.2393
ENSG00000106123	EPHB6	0.0199655	-1.72115
ENSG00000101194	SLC17A9	0.0197093	1.30837
ENSG00000100100	PIK3IP1	0.0191308	1.16288
ENSG00000247381	PLUT	0.0188533	3.75625
ENSG00000221164	SNORA11F	0.0184025	1.94389
ENSG00000279722		0.0183574	-1.86035
ENSG00000125744	RTN2	0.0175435	1.9285
ENSG00000165695	AK8	0.0172612	2.25164
ENSG00000124074	ENKD1	0.0171132	1.55684
ENSG00000128482	RNF112	0.0171118	3.1414
ENSG00000260532		0.0169076	2.15532
ENSG00000232442	MHENCR	0.0167524	1.4284
ENSG00000123570	RAB9B	0.0166702	2.64353
ENSG00000253741	LNCOC1	0.0166215	-1.40201
ENSG00000102359	SRPX2	0.0164553	2.2973
ENSG00000155657	TTN	0.0164466	3.59705
ENSG00000100078	PLA2G3	0.0164265	3.23398
ENSG00000229334		0.0164117	1.68704
ENSG00000243926	TIPARP-AS1	0.0162334	1.22461
ENSG00000138138	ATAD1	0.0159923	-1.23827
ENSG00000167617	CDC42EP5	0.0159484	2.1
ENSG00000009950	MLXIPL	0.0159156	-1.98049
ENSG00000169627	BOLA2B	0.0157948	1.73865
ENSG00000168852	TPTE2P5	0.0156108	1.91658
ENSG00000170011	MYRIP	0.0149462	2.95204
ENSG00000275549	STPG3-AS1	0.0148115	4.11154
ENSG00000158077	NLRP14	0.0147985	2.20774
ENSG00000260630	SNAI3-AS1	0.0147941	1.11976
ENSG00000143369	ECM1	0.0146063	3.23316
ENSG00000284644		0.0144736	-1.45007
ENSG00000284052		0.0143931	2.16221
ENSG00000241316	SUCLG2-AS1	0.014353	2.05913
ENSG00000108187	PBLD	0.0135703	-1.60257
ENSG00000235721		0.0132156	3.27093
ENSG00000137501	SYTL2	0.013157	1.64865
ENSG00000137561	TTPA	0.0127242	-1.12307
ENSG00000091651	ORC6	0.0125749	-1.0445
ENSG00000188659	SAXO2	0.0124041	1.78637
ENSG00000103742	IGDCC4	0.0123785	-1.42659
ENSG00000107201	DDX58	0.0123314	2.33472
ENSG00000175772	LINC01106	0.012234	-1.03276
ENSG00000140678	ITGAX	0.0122199	3.82852
ENSG00000237870		0.0121421	3.38543
ENSG00000235859		0.0119948	-1.34096
ENSG00000198542	ITGBL1	0.0119284	3.00968
ENSG00000104953	TLE6	0.0117141	1.26947
ENSG00000167889	MGAT5B	0.0116061	-1.8473
ENSG00000142156	COL6A1	0.0115668	-1.13631
ENSG00000188993	LRRC66	0.0115061	2.08042
ENSG00000197191	CYSRT1	0.0114129	1.98987
ENSG00000103066	PLA2G15	0.0113644	1.04534
ENSG00000138376	BARD1	0.0111999	-1.06585
ENSG00000117425	PTCH2	0.0111888	2.24259
ENSG00000267309		0.0110006	-2.17394
ENSG00000079263	SP140	0.0109633	2.72246
ENSG00000118804	STBD1	0.0109362	1.55782
ENSG00000241280		0.0108864	2.57269
ENSG00000198001		0.0107664	2.08122
ENSG00000174776	WDR49	0.010331	3.90056
ENSG00000285517		0.0101056	1.02144
ENSG00000137573	SULF1	0.0100786	2.56576
ENSG00000186994	KANK3	0.00996468	2.04373
ENSG00000132470	ITGB4	0.00978043	3.515
ENSG00000278588	H2BC10	0.00977638	-1.24244
ENSG00000136824	SMC2	0.00972606	-1.08144
ENSG00000129667	RHBDF2	0.00971628	1.189
ENSG00000116678	LEPR	0.00971443	1.40257
ENSG00000228242		0.00966348	1.9087
ENSG00000150636	CCDC102B	0.00962063	2.71279
ENSG00000196081	ZNF724	0.00960366	-1.12853
ENSG00000131018	SYNE1	0.0093872	3.89954
ENSG00000204632	HLA-G	0.00935764	1.32188
ENSG00000080986	NDC80	0.00935277	-1.19881
ENSG00000237523	LINC00857	0.00931393	-1.94803
ENSG00000186862	PDZD7	0.00920125	1.33799
ENSG00000232855		0.00906301	2.12398
ENSG00000224577	LINC01117	0.00890459	2.2663
ENSG00000196584	XRCC2	0.00887987	-1.21239
ENSG00000205177	C11orf91	0.00887815	3.01458
ENSG00000203872	C6orf163	0.00886085	1.35597
ENSG00000023171	GRAMD1B	0.00867128	3.69145
ENSG00000137834	SMAD6	0.0085962	-2.68253
ENSG00000198576	ARC	0.00844695	1.713
ENSG00000197702	PARVA	0.00843912	-1.10898
ENSG00000137965	IFI44	0.00834513	5.37004
ENSG00000106070	GRB10	0.00826033	-1.04759
ENSG00000182923	CEP63	0.00765277	-1.08077
ENSG00000269889		0.0075517	2.42074
ENSG00000201302	SNORA65	0.00742189	1.18497
ENSG00000072571	HMMR	0.00738781	-1.56315
ENSG00000171700	RGS19	0.00732736	1.09045
ENSG00000225573	RPL35P5	0.00732464	4.24304
ENSG00000172731	LRRC20	0.00706081	-1.00177
ENSG00000244310		0.00697045	4.25704
ENSG00000185885	IFITM1	0.00680096	2.63604
ENSG00000133111	RFXAP	0.00663898	-1.4644
ENSG00000164266	SPINK1	0.00660145	2.30427
ENSG00000238105	GOLGA2P5	0.00658716	-1.39011
ENSG00000156535	CD109	0.00650297	1.45321
ENSG00000116016	EPAS1	0.00649141	-1.09975
ENSG00000204677	FAM153CP	0.00645225	2.24378
ENSG00000161381	PLXDC1	0.00637248	-1.68692
ENSG00000279277		0.00627782	1.9831
ENSG00000124126	PREX1	0.00623504	2.06485
ENSG00000150625	GPM6A	0.00616462	1.69052
ENSG00000230606		0.00602394	1.60767
ENSG00000232104	RFX3-AS1	0.00585731	2.8245
ENSG00000243116		0.00567565	2.14781
ENSG00000273143		0.00560336	4.24424
ENSG00000278463	H2AC4	0.00559643	-1.18312
ENSG00000130997	POLN	0.00552528	4.07361
ENSG00000010379	SLC6A13	0.00541722	3.83381
ENSG00000141338	ABCA8	0.00538646	3.19466
ENSG00000100429	HDAC10	0.00534924	1.68756
ENSG00000166348	USP54	0.00529576	-1.0609
ENSG00000101246	ARFRP1	0.00524242	1.51911
ENSG00000174028	FAM3C2	0.00519747	1.19299
ENSG00000237276	ANO7L1	0.00516599	2.21297
ENSG00000196208	GREB1	0.00512388	1.64608
ENSG00000158683	PKD1L1	0.0050766	2.52625
ENSG00000100219	XBP1	0.00497142	-1.16011
ENSG00000225361	PPP1R26-AS1	0.00487007	1.04427
ENSG00000179698	WDR97	0.00484097	1.49993
ENSG00000151136	BTBD11	0.00479828	-1.26129
ENSG00000115423	DNAH6	0.00471589	2.05298
ENSG00000275993	SIK1B	0.00458283	1.68884
ENSG00000284693	LINC02606	0.00448634	2.14596
ENSG00000168477	TNXB	0.00440232	2.76924
ENSG00000258461		0.00435778	2.2117
ENSG00000168209	DDIT4	0.00429801	-1.92582
ENSG00000185507	IRF7	0.00429742	1.20237
ENSG00000267500	ZNF887P	0.00423337	-1.61313
ENSG00000133561	GIMAP6	0.00420951	2.23002
ENSG00000282849		0.00411966	3.74206
ENSG00000196684	HSH2D	0.00409083	-2.0287
ENSG00000251580	LINC02482	0.00406624	1.39656
ENSG00000162458	FBLIM1	0.00405477	3.4416
ENSG00000107611	CUBN	0.0040317	4.22089
ENSG00000163808	KIF15	0.00388652	-1.1674
ENSG00000286230		0.00386966	-3.789
ENSG00000149679	CABLES2	0.00386163	1.04172
ENSG00000231528	FAM225A	0.00376856	-1.41868
ENSG00000099849	RASSF7	0.00369929	1.02562
ENSG00000259439	LINC01833	0.00362004	1.53562
ENSG00000024526	DEPDC1	0.00355097	-1.68235
ENSG00000121895	TMEM156	0.00347202	4.62677
ENSG00000128965	CHAC1	0.00345017	-1.85649
ENSG00000260920		0.00329129	-1.07605
ENSG00000166997	CNPY4	0.00323785	1.42731
ENSG00000139734	DIAPH3	0.00315929	-1.44892
ENSG00000165359	INTS6L	0.00314512	1.08605
ENSG00000234807	LINC01135	0.00313407	2.90041
ENSG00000120899	PTK2B	0.0030981	1.23553
ENSG00000099954	CECR2	0.00308527	1.77664
ENSG00000046651	OFD1	0.00301341	-1.06381
ENSG00000235821	IFITM4P	0.00300455	2.13604
ENSG00000177943	MAMDC4	0.0029125	1.47358
ENSG00000143457	GOLPH3L	0.00287848	1.10647
ENSG00000198743	SLC5A3	0.00286273	1.65092
ENSG00000052126	PLEKHA5	0.00278415	-1.18535
ENSG00000224081	SLC44A3-AS1	0.00274885	1.73971
ENSG00000285589		0.0027238	2.40014
ENSG00000121270	ABCC11	0.00269018	2.75309
ENSG00000236780	LINC01829	0.00260076	4.62503
ENSG00000272030		0.00256591	1.6305
ENSG00000101160	CTSZ	0.00251842	1.01031
ENSG00000284770	TBCE	0.00251084	1.35755
ENSG00000235568	NFAM1	0.00246381	1.48301
ENSG00000236830	CBR3-AS1	0.00242967	-1.46174
ENSG00000158815	FGF17	0.00241831	3.18709
ENSG00000103269	RHBDL1	0.00239328	1.16233
ENSG00000145819	ARHGAP26	0.00236959	-1.16938
ENSG00000111012	CYP27B1	0.0023595	1.23381
ENSG00000261801	LOXL1-AS1	0.00226489	1.71959
ENSG00000259431	THTPA	0.00219727	1.16484
ENSG00000185630	PBX1	0.00218587	-2.86061
ENSG00000108924	HLF	0.00217472	1.04035
ENSG00000278390		0.00215403	-1.68941
ENSG00000159208	CIART	0.00211945	1.56822
ENSG00000033100	CHPF2	0.00211824	1.01421
ENSG00000273297		0.00210009	2.21852
ENSG00000156876	SASS6	0.00202159	-1.32537
ENSG00000177989	ODF3B	0.00199106	1.48093
ENSG00000049192	ADAMTS6	0.00194085	2.06567
ENSG00000278133		0.00188551	-1.06036
ENSG00000170965	PLAC1	0.001885	-3.04724
ENSG00000227666	CYCSP24	0.00188182	1.88233
ENSG00000101203	COL20A1	0.00188088	3.73945
ENSG00000168495	POLR3D	0.00185365	1.12532
ENSG00000186523	FAM86B1	0.00185323	-1.12575
ENSG00000236809	SNX25P1	0.00181611	-2.0198
ENSG00000261971	MMP25-AS1	0.00177513	1.1851
ENSG00000164096	C4orf3	0.00173956	1.03195
ENSG00000199377	RNU5F-1	0.0017355	1.65749
ENSG00000152380	FAM151B	0.00172024	1.99914
ENSG00000213928	IRF9	0.00171929	2.76794
ENSG00000092140	G2E3	0.00168976	1.19022
ENSG00000234129		0.00164353	-1.65112
ENSG00000196923	PDLIM7	0.00163402	1.13721
ENSG00000183696	UPP1	0.00163052	2.00568
ENSG00000125434	SLC25A35	0.0016083	1.40693
ENSG00000254682		0.00156125	1.30821
ENSG00000116883	NA	0.00154263	2.65059
ENSG00000275180		0.00154046	1.63347
ENSG00000152763	WDR78	0.00149047	3.3642
ENSG00000004838	ZMYND10	0.0014434	1.71882
ENSG00000156804	FBXO32	0.00144236	1.31106
ENSG00000165121		0.00143435	-1.0527
ENSG00000189052	CGB5	0.00140875	5.09159
ENSG00000129173	E2F8	0.00140058	-1.30826
ENSG00000232533		0.00139997	1.67407
ENSG00000087116	ADAMTS2	0.00139271	4.10102
ENSG00000119321	FKBP15	0.00139091	1.40528
ENSG00000188868	ZNF563	0.00125785	-1.10455
ENSG00000227591	HSD11B1-AS1	0.00124867	2.24433
ENSG00000136158	SPRY2	0.00122323	1.07289
ENSG00000164303	ENPP6	0.00121211	3.93079
ENSG00000249715	FER1L5	0.00120646	3.44529
ENSG00000273619		0.00116159	1.67909
ENSG00000198929	NOS1AP	0.00114597	-1.22183
ENSG00000234902		0.00111878	3.38068
ENSG00000280832	GSEC	0.00109565	1.49934
ENSG00000124574	ABCC10	0.00109247	1.37783
ENSG00000137831	UACA	0.00108638	-1.32443
ENSG00000070669	ASNS	0.00107047	-1.5493
ENSG00000144040	SFXN5	0.00106178	1.00181
ENSG00000107779	BMPR1A	0.00105807	-1.04254
ENSG00000142408	CACNG8	0.00102568	1.97109
ENSG00000107796	ACTA2	0.00101768	1.06603
ENSG00000161395	PGAP3	0.000994149	1.28629
ENSG00000262587		0.000994096	2.23867
ENSG00000239739		0.000937142	4.09266
ENSG00000074219	TEAD2	0.000917431	1.22961
ENSG00000185215	TNFAIP2	0.000896364	1.0919
ENSG00000104432	IL7	0.000896014	1.63365
ENSG00000172794	RAB37	0.00088671	1.71631
ENSG00000091986	CCDC80	0.000885859	1.10296
ENSG00000265972	TXNIP	0.000882102	-1.02671
ENSG00000163874	ZC3H12A	0.000880591	1.0556
ENSG00000075223	SEMA3C	0.000873186	1.94853
ENSG00000131037	EPS8L1	0.000839708	1.13381
ENSG00000101680	LAMA1	0.000814845	2.03507
ENSG00000133119	RFC3	0.00080909	-1.28276
ENSG00000154839	SKA1	0.000795816	-1.06986
ENSG00000141505	ASGR1	0.000790573	1.94493
ENSG00000228347	FTLP17	0.000780524	2.42251
ENSG00000071242	RPS6KA2	0.000750836	-1.63326
ENSG00000114395	CYB561D2	0.000747286	1.06317
ENSG00000158769	F11R	0.0007387	1.22225
ENSG00000204956	PCDHGA1	0.000683868	1.20486
ENSG00000115163	CENPA	0.000652959	-1.28795
ENSG00000156298	TSPAN7	0.00064308	1.39013
ENSG00000188266	HYKK	0.000630691	-1.1417
ENSG00000183186	C2CD4C	0.000593484	1.37896
ENSG00000066926	FECH	0.000579372	-1.01678
ENSG00000172927	MYEOV	0.000557249	2.288
ENSG00000215067	ALOX12-AS1	0.000557191	1.44679
ENSG00000064652	SNX24	0.000549482	-1.28678
ENSG00000054277	OPN3	0.000543176	3.33472
ENSG00000143815	LBR	0.000540281	-1.1939
ENSG00000135722	FBXL8	0.000537486	1.30794
ENSG00000167397	VKORC1	0.000531717	1.21799
ENSG00000164904	ALDH7A1	0.000529749	-1.05305
ENSG00000139182	CLSTN3	0.000503389	1.15035
ENSG00000205133	TRIQK	0.000489913	1.27973
ENSG00000135424	ITGA7	0.00048388	2.12002
ENSG00000254093	PINX1	0.000476962	1.05546
ENSG00000159214	CCDC24	0.000474679	1.36086
ENSG00000228956	SATB1-AS1	0.000470083	1.53092
ENSG00000238098	ABCA17P	0.000468918	1.84418
ENSG00000173207	CKS1B	0.000449313	-1.02132
ENSG00000136367	ZFHX2	0.000447871	2.38529
ENSG00000164199	ADGRV1	0.000447098	4.25314
ENSG00000141933	TPGS1	0.000440091	1.07115
ENSG00000166963	MAP1A	0.000432737	2.03847
ENSG00000258289	CHURC1	0.000432442	-1.12824
ENSG00000230882		0.000431801	2.87956
ENSG00000231906		0.000410073	2.75049
ENSG00000261490		0.000406458	1.67819
ENSG00000187867	PALM3	0.000404164	1.13083
ENSG00000136883	KIF12	0.000390962	1.6438
ENSG00000104998	IL27RA	0.000387776	1.19717
ENSG00000130813	SHFL	0.000384709	1.39852
ENSG00000143013	LMO4	0.000380906	-1.49449
ENSG00000149150	SLC43A1	0.000371112	-1.07539
ENSG00000111816	FRK	0.000366546	4.13388
ENSG00000188760	TMEM198	0.000364289	1.88847
ENSG00000178462	TUBAL3	0.000347018	4.75751
ENSG00000106560	GIMAP2	0.000341032	4.32017
ENSG00000153832	FBXO36	0.000340542	-1.10955
ENSG00000166340	TPP1	0.000335191	1.15868
ENSG00000214049	UCA1	0.000332741	-1.49358
ENSG00000169247	SH3TC2	0.000317663	3.78967
ENSG00000234883	MIR155HG	0.000308005	1.72162
ENSG00000273983	H3C8	0.000290756	-1.49346
ENSG00000177337	DLGAP1-AS1	0.000288199	1.33889
ENSG00000133805	AMPD3	0.00028053	2.26537
ENSG00000064989	CALCRL	0.0002791	-1.37815
ENSG00000258303		0.000273486	3.03881
ENSG00000105246	EBI3	0.000273148	2.32026
ENSG00000102003	SYP	0.00027047	2.92694
ENSG00000225177		0.000263145	-1.09668
ENSG00000143570	SLC39A1	0.000262422	-1.54711
ENSG00000276141	WHAMMP3	0.000245338	4.00876
ENSG00000213904	LIPE-AS1	0.000243039	1.21094
ENSG00000099785	MARCHF2	0.000242188	1.16045
ENSG00000228065	LINC01515	0.000229372	-2.51861
ENSG00000198417	MT1F	0.000226719	1.27162
ENSG00000128917	DLL4	0.000226346	-1.44562
ENSG00000164284	GRPEL2	0.000212163	-1.19917
ENSG00000107159	CA9	0.000204228	5.17852
ENSG00000160145	KALRN	0.000201289	-3.25398
ENSG00000146733	PSPH	0.000195751	-1.38368
ENSG00000235823	OLMALINC	0.000193154	-1.53947
ENSG00000241749	RPSAP52	0.000190786	1.19721
ENSG00000189410	SH2D5	0.000184547	-1.39759
ENSG00000250608		0.000176378	1.89551
ENSG00000135404	CD63	0.000175658	1.13154
ENSG00000122958	VPS26A	0.000173371	-1.22371
ENSG00000108556	CHRNE	0.000171489	3.37354
ENSG00000184619	KRBA2	0.000168758	2.19499
ENSG00000171606	ZNF274	0.000167964	2.52864
ENSG00000279766		0.000162876	1.95673
ENSG00000105499	PLA2G4C	0.000159612	3.11267
ENSG00000100154	TTC28	0.000157582	-1.33725
ENSG00000143845	ETNK2	0.000152734	-1.13732
ENSG00000161013	MGAT4B	0.000152322	1.18719
ENSG00000118849	RARRES1	0.000150124	-1.67039
ENSG00000132718	SYT11	0.000148608	6.32318
ENSG00000185037	ZNF733P	0.000146006	4.74085
ENSG00000244198	ARHGEF35-AS1	0.000145307	1.17336
ENSG00000047597	XK	0.000143584	-1.00352
ENSG00000135604	STX11	0.000141575	1.23877
ENSG00000126878	AIF1L	0.000137861	-1.32711
ENSG00000126464	PRR12	0.000134466	1.11937
ENSG00000147606	SLC26A7	0.00013286	4.2023
ENSG00000226742	HSBP1L1	0.000129541	-1.0635
ENSG00000164938	TP53INP1	0.000127389	1.51919
ENSG00000204128	C2orf72	0.00012683	-1.36699
ENSG00000115756	HPCAL1	0.000126026	1.84169
ENSG00000162073	PAQR4	0.000122847	1.05726
ENSG00000135324	MRAP2	0.00012117	-1.09798
ENSG00000114670	NEK11	0.000118756	1.15442
ENSG00000279672		0.000118687	1.52394
ENSG00000240476	LINC00973	0.000117788	6.00655
ENSG00000197249	SERPINA1	0.000110607	4.74561
ENSG00000180448		0.000107925	1.01478
ENSG00000225434	LINC01504	0.000102039	2.95004
ENSG00000234498	RPL13AP20	9.96306e-05	-2.13528
ENSG00000164342	TLR3	9.7443e-05	-1.49
ENSG00000168214	RBPJ	9.31228e-05	1.76678
ENSG00000056736	IL17RB	9.08805e-05	-1.27413
ENSG00000108384	RAD51C	8.84727e-05	-1.10866
ENSG00000010404	IDS	8.17293e-05	1.06316
ENSG00000169231	THBS3	8.05116e-05	2.85207
ENSG00000169992	NLGN2	7.81734e-05	1.1388
ENSG00000225511	LINC00475	7.72904e-05	3.10032
ENSG00000205220	PSMB10	7.63157e-05	1.30477
ENSG00000142875	PRKACB	7.412e-05	4.96409
ENSG00000258947	TUBB3	7.38467e-05	1.94632
ENSG00000107954	NEURL1	7.19455e-05	-1.36512
ENSG00000119408	NEK6	7.0458e-05	-1.0104
ENSG00000137135	ARHGEF39	6.9908e-05	-1.41819
ENSG00000070081	NUCB2	6.38059e-05	-1.26126
ENSG00000186615	KTN1-AS1	6.19561e-05	-1.25196
ENSG00000183091	NEB	6.17822e-05	5.04751
ENSG00000067082	KLF6	6.11618e-05	2.64314
ENSG00000106034	CPED1	5.95239e-05	1.97248
ENSG00000246203		5.64382e-05	1.85793
ENSG00000197472	ZNF695	5.32115e-05	-1.32225
ENSG00000165312	OTUD1	4.85976e-05	-1.15567
ENSG00000007968	E2F2	4.62933e-05	-1.31134
ENSG00000108830	RND2	4.61411e-05	-1.31847
ENSG00000266680		4.55229e-05	-2.51635
ENSG00000256268	LINC02454	4.4602e-05	-1.90322
ENSG00000256128	LINC00944	4.43851e-05	4.00753
ENSG00000183864	TOB2	4.31466e-05	1.05967
ENSG00000255455		4.12408e-05	2.49832
ENSG00000264456		4.04997e-05	-1.50158
ENSG00000126947	ARMCX1	3.97248e-05	2.40918
ENSG00000181135	ZNF707	3.93558e-05	1.27299
ENSG00000147082	CCNB3	3.88706e-05	-1.32998
ENSG00000127666	TICAM1	3.8505e-05	1.1812
ENSG00000236714	LINC01844	3.72291e-05	4.22055
ENSG00000221890	NPTXR	3.61065e-05	-1.5513
ENSG00000157693	TMEM268	3.59372e-05	-1.21591
ENSG00000271943		3.45347e-05	2.74364
ENSG00000125844	RRBP1	3.4043e-05	1.43166
ENSG00000147601	TERF1	3.10752e-05	-1.00039
ENSG00000255874	LINC00346	3.05178e-05	1.3077
ENSG00000140284	SLC27A2	3.04198e-05	-1.04241
ENSG00000149968	MMP3	2.95485e-05	2.60719
ENSG00000207870	MIR221	2.83174e-05	1.92155
ENSG00000156869	FRRS1	2.64498e-05	-1.01806
ENSG00000169330	MINAR1	2.61286e-05	1.44474
ENSG00000120093	HOXB3	2.48607e-05	-1.14739
ENSG00000164744	SUN3	2.38748e-05	6.66225
ENSG00000204262	COL5A2	2.27209e-05	-1.45105
ENSG00000111671	SPSB2	2.25487e-05	1.18221
ENSG00000076641	PAG1	2.18536e-05	-1.95681
ENSG00000105929	ATP6V0A4	2.11152e-05	-3.56947
ENSG00000261286	ATP2C2-AS1	2.09571e-05	3.5827
ENSG00000269378		2.07576e-05	1.67075
ENSG00000177409	SAMD9L	2.03349e-05	3.90781
ENSG00000149557	FEZ1	2.03193e-05	1.82712
ENSG00000198626	RYR2	2.01154e-05	-2.29538
ENSG00000006025	OSBPL7	1.9738e-05	1.25954
ENSG00000101457	DNTTIP1	1.97285e-05	1.27939
ENSG00000006638	TBXA2R	1.94367e-05	2.01702
ENSG00000137449	CPEB2	1.92883e-05	1.02444
ENSG00000275632		1.91723e-05	-2.25325
ENSG00000140450	ARRDC4	1.91328e-05	-1.03954
ENSG00000228526	MIR34AHG	1.83291e-05	1.78639
ENSG00000125827	TMX4	1.82796e-05	-1.10397
ENSG00000186409	CCDC30	1.7898e-05	2.83205
ENSG00000169249	ZRSR2	1.75894e-05	-1.11611
ENSG00000083097	DOP1A	1.68639e-05	-1.11552
ENSG00000121454	LHX4	1.67811e-05	-1.775
ENSG00000230228	H3P1	1.63654e-05	-2.50458
ENSG00000240891	PLCXD2	1.52447e-05	-1.46948
ENSG00000240445	FOXO3B	1.51765e-05	-1.08331
ENSG00000237135	DDX10P1	1.50714e-05	5.41885
ENSG00000138792	ENPEP	1.50455e-05	3.28623
ENSG00000231064		1.47798e-05	2.78114
ENSG00000281091		1.45546e-05	2.89778
ENSG00000132837	DMGDH	1.44767e-05	-2.19698
ENSG00000142227	EMP3	1.43428e-05	2.04154
ENSG00000083454	P2RX5	1.42421e-05	1.11159
ENSG00000200879	SNORD14E	1.39238e-05	2.17079
ENSG00000188452	CERKL	1.32856e-05	2.63039
ENSG00000133488	SEC14L4	1.318e-05	1.91536
ENSG00000215769	ARHGAP27P1-BPTFP1-KPNA2P3	1.30799e-05	1.55116
ENSG00000165996	HACD1	1.30428e-05	1.13066
ENSG00000141448	GATA6	1.27626e-05	-1.20896
ENSG00000167977	KCTD5	1.26936e-05	1.1336
ENSG00000161912	ADCY10P1	1.22503e-05	1.87785
ENSG00000177842	ZNF620	1.21298e-05	-1.04752
ENSG00000248774		1.1974e-05	-1.91838
ENSG00000105750	ZNF85	1.14989e-05	-1.12455
ENSG00000051108	HERPUD1	1.11326e-05	-1.38453
ENSG00000175573	C11orf68	1.0946e-05	3.59334
ENSG00000137700	SLC37A4	1.07708e-05	1.33478
ENSG00000104419	NDRG1	1.07246e-05	2.7227
ENSG00000136943	CTSV	1.01176e-05	-1.64004
ENSG00000040275	SPDL1	9.652e-06	-1.30887
ENSG00000272447		9.30015e-06	-2.4354
ENSG00000167523	SPATA33	9.22313e-06	1.28221
ENSG00000174514	MFSD4A	9.18659e-06	-1.9758
ENSG00000005187	ACSM3	9.04461e-06	1.90699
ENSG00000253958	CLDN23	8.63433e-06	2.87287
ENSG00000197712	FAM114A1	8.17114e-06	1.2324
ENSG00000196937	FAM3C	8.09861e-06	1.72705
ENSG00000064687	ABCA7	7.63229e-06	-1.49475
ENSG00000182871	COL18A1	7.46467e-06	1.65476
ENSG00000114757	PEX5L	7.16139e-06	5.54073
ENSG00000145700	ANKRD31	6.84779e-06	-1.16599
ENSG00000066735	KIF26A	6.63282e-06	1.26819
ENSG00000242802	AP5Z1	5.23263e-06	1.09839
ENSG00000174564	IL20RB	5.1501e-06	-3.57961
ENSG00000260807	CEROX1	5.08088e-06	1.13337
ENSG00000169213	RAB3B	5.04452e-06	-1.14276
ENSG00000153250	RBMS1	4.73365e-06	-2.21746
ENSG00000065911	MTHFD2	4.51176e-06	-1.22083
ENSG00000124313	IQSEC2	4.20009e-06	1.49416
ENSG00000132623	ANKEF1	4.00895e-06	6.0715
ENSG00000214954	LRRC69	3.76502e-06	2.34593
ENSG00000119640	ACYP1	3.63797e-06	1.03911
ENSG00000131781	FMO5	3.60214e-06	3.18876
ENSG00000123384	LRP1	3.58869e-06	2.16049
ENSG00000137959	IFI44L	3.57941e-06	8.39217
ENSG00000166295	ANAPC16	3.56048e-06	-1.56766
ENSG00000183049	CAMK1D	3.44386e-06	-1.20253
ENSG00000183386	FHL3	3.39301e-06	-1.06434
ENSG00000248746	ACTN3	3.37072e-06	-1.35362
ENSG00000028277	POU2F2	3.26008e-06	3.85346
ENSG00000170439	METTL7B	3.08074e-06	2.25489
ENSG00000154380	ENAH	2.87525e-06	-2.00108
ENSG00000169570	DTWD2	2.83658e-06	-1.01152
ENSG00000151743	AMN1	2.74331e-06	-1.22432
ENSG00000253540	FAM86HP	2.71725e-06	-1.71164
ENSG00000221994	ZNF630	2.60974e-06	3.90387
ENSG00000174099	MSRB3	2.5986e-06	-1.20394
ENSG00000188312	CENPP	2.56636e-06	-1.38985
ENSG00000152078	TLCD4	2.44252e-06	-1.21003
ENSG00000167615	LENG8	2.24019e-06	1.1421
ENSG00000197457	STMN3	2.03978e-06	1.62561
ENSG00000144749	LRIG1	1.99768e-06	-1.38964
ENSG00000177548	RABEP2	1.94102e-06	1.73237
ENSG00000272842		1.91859e-06	-3.3919
ENSG00000249395	CASC9	1.90113e-06	1.37047
ENSG00000183486	MX2	1.86043e-06	5.80392
ENSG00000123080	CDKN2C	1.80797e-06	-1.61019
ENSG00000184602	SNN	1.78822e-06	1.04207
ENSG00000185669	SNAI3	1.78756e-06	1.78687
ENSG00000267575		1.74657e-06	1.28582
ENSG00000184160	ADRA2C	1.74046e-06	-1.83587
ENSG00000135441	BLOC1S1	1.73019e-06	1.12154
ENSG00000010030	ETV7	1.66585e-06	2.92626
ENSG00000262246	CORO7	1.60891e-06	1.35124
ENSG00000168487	BMP1	1.59522e-06	1.15127
ENSG00000166793	YPEL4	1.52134e-06	-3.87094
ENSG00000162804	SNED1	1.37976e-06	-1.15905
ENSG00000138772	ANXA3	1.37137e-06	-4.50163
ENSG00000103257	SLC7A5	1.35983e-06	-1.56213
ENSG00000233966	UBE2SP1	1.33862e-06	-1.6273
ENSG00000177697	CD151	1.30722e-06	1.01044
ENSG00000168785	TSPAN5	1.20729e-06	1.07148
ENSG00000273149		1.13031e-06	-1.23889
ENSG00000154589	LY96	1.04517e-06	1.70693
ENSG00000158555	GDPD5	1.02267e-06	1.00902
ENSG00000198342	ZNF442	9.53355e-07	-1.31536
ENSG00000251381	LINC00958	8.94849e-07	3.06428
ENSG00000230438	SERPINB9P1	8.73162e-07	1.46657
ENSG00000102878	HSF4	8.48347e-07	1.39476
ENSG00000251141	MRPS30-DT	8.27064e-07	2.22343
ENSG00000238741	SCARNA7	8.03503e-07	1.64527
ENSG00000172403	SYNPO2	7.9595e-07	1.83789
ENSG00000134107	BHLHE40	7.91168e-07	2.6167
ENSG00000163053	SLC16A14	7.55044e-07	-1.62819
ENSG00000132141	CCT6B	7.53399e-07	-1.35684
ENSG00000197020	ZNF100	7.28627e-07	-1.39254
ENSG00000167619	TMEM145	7.03908e-07	1.15102
ENSG00000086730	LAT2	7.02294e-07	-1.07466
ENSG00000183621	ZNF438	6.86726e-07	5.34879
ENSG00000196172	ZNF681	6.40566e-07	-1.05708
ENSG00000168062	BATF2	6.16992e-07	4.86604
ENSG00000148019	CEP78	6.10267e-07	-1.28605
ENSG00000107537	PHYH	6.01085e-07	-1.04827
ENSG00000227354	RBM26-AS1	5.76627e-07	-1.45758
ENSG00000220785	MTMR9LP	5.73528e-07	1.37946
ENSG00000163884	KLF15	5.7276e-07	-1.15285
ENSG00000269293	ZSCAN16-AS1	5.72429e-07	1.53673
ENSG00000146233	CYP39A1	5.71977e-07	-1.50767
ENSG00000273045	C2orf15	5.50842e-07	-2.78096
ENSG00000279822		4.90952e-07	1.65898
ENSG00000108379	WNT3	4.69039e-07	-1.94599
ENSG00000100889	PCK2	4.5716e-07	-1.19083
ENSG00000186792	HYAL3	4.54838e-07	2.31283
ENSG00000138771	SHROOM3	4.53219e-07	1.22237
ENSG00000141642	ELAC1	4.42956e-07	-1.03659
ENSG00000116983	HPCAL4	3.96971e-07	-2.22402
ENSG00000128487	SPECC1	3.43641e-07	-1.38197
ENSG00000101057	MYBL2	3.30055e-07	-1.14509
ENSG00000205659	LIN52	3.16493e-07	-1.09251
ENSG00000184378	ACTRT3	3.15814e-07	1.52248
ENSG00000163697	APBB2	3.08018e-07	-1.10615
ENSG00000244694	PTCHD4	2.96741e-07	1.97226
ENSG00000155886	SLC24A2	2.94971e-07	6.58618
ENSG00000285280		2.75814e-07	2.54658
ENSG00000165424	ZCCHC24	2.70365e-07	-1.03676
ENSG00000101384	JAG1	2.48966e-07	-1.45632
ENSG00000165983	PTER	2.46799e-07	-1.48182
ENSG00000205544	TMEM256	2.42181e-07	1.11719
ENSG00000165949	IFI27	2.42026e-07	9.38583
ENSG00000139597	N4BP2L1	2.27378e-07	-1.04735
ENSG00000144161	ZC3H8	2.14226e-07	-1.01965
ENSG00000171346	KRT15	2.13532e-07	4.47241
ENSG00000250337	PURPL	2.085e-07	1.8851
ENSG00000162607	USP1	1.80732e-07	-1.14859
ENSG00000151364	KCTD14	1.52526e-07	2.97124
ENSG00000275131		1.44731e-07	3.62078
ENSG00000155304	HSPA13	1.43721e-07	-1.12509
ENSG00000114626	ABTB1	1.42282e-07	1.27213
ENSG00000104369	JPH1	1.36354e-07	-1.17509
ENSG00000214176	PLEKHM1P1	1.34321e-07	1.47238
ENSG00000265666	RARA-AS1	1.27681e-07	1.75394
ENSG00000162520	SYNC	1.1869e-07	1.40101
ENSG00000100906	NFKBIA	1.12201e-07	1.14306
ENSG00000167103	PIP5KL1	1.10268e-07	2.06946
ENSG00000154330	PGM5	1.07475e-07	3.59872
ENSG00000257605		9.78744e-08	2.30962
ENSG00000130208	APOC1	8.98579e-08	1.91415
ENSG00000204540	PSORS1C1	8.95612e-08	2.84221
ENSG00000180447	GAS1	8.87383e-08	-2.23357
ENSG00000161653	NAGS	8.65059e-08	-1.0362
ENSG00000050405	LIMA1	7.68462e-08	2.07789
ENSG00000182372	CLN8	7.51149e-08	1.74345
ENSG00000271204		7.4534e-08	1.20745
ENSG00000180921	FAM83H	7.13954e-08	1.00696
ENSG00000052344	PRSS8	6.75191e-08	-4.48223
ENSG00000085063	CD59	6.60525e-08	1.30184
ENSG00000187720	THSD4	6.44405e-08	-1.6889
ENSG00000121988	ZRANB3	6.32425e-08	-1.08234
ENSG00000060491	OGFR	5.97123e-08	1.29478
ENSG00000146094	DOK3	5.92519e-08	2.15312
ENSG00000049246	PER3	5.91755e-08	1.32165
ENSG00000138617	PARP16	5.74814e-08	-1.24087
ENSG00000233452	STXBP5-AS1	5.21586e-08	4.40724
ENSG00000089057	SLC23A2	5.04943e-08	-1.65323
ENSG00000085465	OVGP1	4.89457e-08	1.90838
ENSG00000111801	BTN3A3	4.77386e-08	1.99342
ENSG00000235448	LURAP1L-AS1	4.74114e-08	-2.28694
ENSG00000159433	STARD9	4.28386e-08	1.18127
ENSG00000171443	ZNF524	4.25053e-08	1.28187
ENSG00000099284	MACROH2A2	4.23077e-08	-1.28467
ENSG00000214021	TTLL3	4.00033e-08	1.40147
ENSG00000074935	TUBE1	3.75343e-08	-1.40298
ENSG00000117152	RGS4	3.62392e-08	7.60416
ENSG00000234745	HLA-B	3.47489e-08	1.33351
ENSG00000186174	BCL9L	3.40377e-08	-1.15776
ENSG00000138356	AOX1	3.16353e-08	3.09422
ENSG00000112394	SLC16A10	3.13969e-08	-1.13157
ENSG00000250714		3.09696e-08	3.12637
ENSG00000204947	ZNF425	2.94733e-08	-1.51873
ENSG00000070601	FRMPD1	2.8468e-08	-3.88797
ENSG00000164220	F2RL2	2.76375e-08	-4.06901
ENSG00000238290		2.76076e-08	3.11173
ENSG00000144935	TRPC1	2.6917e-08	2.39276
ENSG00000171889	MIR31HG	2.63568e-08	1.87374
ENSG00000168067	MAP4K2	2.55055e-08	1.13914
ENSG00000158806	NPM2	2.47582e-08	1.46419
ENSG00000171621	SPSB1	2.43832e-08	1.7916
ENSG00000256940	PPP1R14B-AS1	2.40478e-08	2.22665
ENSG00000140575	IQGAP1	2.37308e-08	1.15672
ENSG00000227403	LINC01806	2.34078e-08	-1.14249
ENSG00000166444	DENND2B	2.07839e-08	-1.90928
ENSG00000064309	CDON	1.99918e-08	-1.05559
ENSG00000104341	LAPTM4B	1.82543e-08	2.4399
ENSG00000144136	SLC20A1	1.68155e-08	1.2891
ENSG00000125863	MKKS	1.67887e-08	-1.50903
ENSG00000159314	ARHGAP27	1.67524e-08	1.07117
ENSG00000118507	AKAP7	1.56981e-08	-1.43683
ENSG00000106686	SPATA6L	1.54603e-08	1.7567
ENSG00000136492	BRIP1	1.43066e-08	-1.78193
ENSG00000122861	PLAU	1.40485e-08	4.07285
ENSG00000102265	TIMP1	1.24159e-08	3.84106
ENSG00000166974	MAPRE2	1.12649e-08	-1.0894
ENSG00000185033	SEMA4B	9.68583e-09	1.16234
ENSG00000165113	GKAP1	9.33949e-09	-1.72942
ENSG00000013563	DNASE1L1	9.03755e-09	2.17903
ENSG00000112715	VEGFA	8.63837e-09	-1.6334
ENSG00000105852	PON3	8.62041e-09	-1.87284
ENSG00000140057	AK7	8.43938e-09	2.00461
ENSG00000085117	CD82	8.17821e-09	-1.52021
ENSG00000149633	KIAA1755	8.14298e-09	3.22437
ENSG00000176014	TUBB6	7.57854e-09	-1.0746
ENSG00000183067	IGSF5	7.35452e-09	-4.01334
ENSG00000120756	PLS1	7.15025e-09	-1.37346
ENSG00000160352	ZNF714	6.71631e-09	-1.45696
ENSG00000179111	HES7	6.14641e-09	1.0151
ENSG00000272070		5.88644e-09	1.40614
ENSG00000178104	PDE4DIP	5.71274e-09	2.05677
ENSG00000076344	RGS11	5.66729e-09	1.01346
ENSG00000135363	LMO2	5.60081e-09	3.14426
ENSG00000167470	MIDN	5.33376e-09	1.71387
ENSG00000188997	KCTD21	5.21728e-09	1.49931
ENSG00000137267	TUBB2A	4.95654e-09	1.09323
ENSG00000229140	CCDC26	4.56058e-09	1.56769
ENSG00000104976	SNAPC2	4.3961e-09	1.60917
ENSG00000122786	CALD1	3.96289e-09	-2.15418
ENSG00000103042	SLC38A7	3.90885e-09	1.83551
ENSG00000168453	HR	3.90881e-09	4.1043
ENSG00000167565	SERTAD3	3.62697e-09	1.0361
ENSG00000249743		3.30895e-09	3.64989
ENSG00000273038		3.23459e-09	1.80787
ENSG00000173442	EHBP1L1	2.93313e-09	1.4341
ENSG00000162878	PKDCC	2.90884e-09	-1.10688
ENSG00000010292	NCAPD2	2.90395e-09	-1.70769
ENSG00000167716	WDR81	2.88941e-09	1.26826
ENSG00000053254	FOXN3	2.81456e-09	-1.21578
ENSG00000100578	KIAA0586	2.74105e-09	-1.01088
ENSG00000283498	MIR1244-2	2.69099e-09	-1.00265
ENSG00000152256	PDK1	2.5701e-09	-1.22569
ENSG00000152518	ZFP36L2	2.18028e-09	-1.05261
ENSG00000136231	IGF2BP3	2.06861e-09	1.04551
ENSG00000134070	IRAK2	1.85419e-09	1.18565
ENSG00000227053	MUC12-AS1	1.54286e-09	4.34979
ENSG00000179820	MYADM	1.44879e-09	1.09766
ENSG00000278637	H4C1	1.37659e-09	-1.49096
ENSG00000136490	LIMD2	1.37539e-09	1.48496
ENSG00000160796	NBEAL2	1.35458e-09	1.07317
ENSG00000117450	PRDX1	1.25025e-09	1.04998
ENSG00000267519		1.14168e-09	1.27515
ENSG00000128016	ZFP36	1.06312e-09	1.28518
ENSG00000172137	CALB2	1.04096e-09	5.27508
ENSG00000127585	FBXL16	9.66875e-10	1.06118
ENSG00000136167	LCP1	9.55161e-10	4.14613
ENSG00000188596	CFAP54	9.42782e-10	8.42462
ENSG00000269902		7.41998e-10	1.61384
ENSG00000116991	SIPA1L2	7.24136e-10	-1.27924
ENSG00000205277	MUC12	7.05228e-10	2.72529
ENSG00000142632	ARHGEF19	6.91459e-10	-1.79025
ENSG00000151623	NR3C2	6.70705e-10	-1.82144
ENSG00000056558	TRAF1	6.62958e-10	3.04206
ENSG00000121350	PYROXD1	6.29815e-10	-1.12176
ENSG00000254827	SLC22A18AS	5.76144e-10	3.83327
ENSG00000145414	NAF1	5.54642e-10	-1.06361
ENSG00000120162	MOB3B	5.43742e-10	-1.40771
ENSG00000164674	SYTL3	4.92896e-10	-1.18764
ENSG00000246582		4.90229e-10	1.38168
ENSG00000250899		4.75241e-10	-1.40112
ENSG00000105404	RABAC1	4.54334e-10	1.18382
ENSG00000197182	MIRLET7BHG	4.28252e-10	1.10301
ENSG00000217801		4.14153e-10	1.83991
ENSG00000227268	KLLN	4.12063e-10	-2.07226
ENSG00000124201	ZNFX1	3.63662e-10	1.18254
ENSG00000166130	IKBIP	3.0998e-10	1.12912
ENSG00000180596	H2BC4	3.03001e-10	-1.16809
ENSG00000162643	WDR63	2.97851e-10	1.95329
ENSG00000181585	TMIE	2.79746e-10	-4.44629
ENSG00000189337	KAZN	2.78745e-10	-1.14087
ENSG00000135083	CCNJL	2.78599e-10	1.86283
ENSG00000084731	KIF3C	2.69281e-10	1.29012
ENSG00000160051	IQCC	2.48643e-10	3.06445
ENSG00000238178		2.44856e-10	1.38005
ENSG00000121797	CCRL2	2.35702e-10	3.41354
ENSG00000285744		2.2837e-10	4.18839
ENSG00000267405		2.15477e-10	6.21389
ENSG00000118939	UCHL3	2.0009e-10	-1.58141
ENSG00000112541	PDE10A	1.92402e-10	5.8449
ENSG00000087088	BAX	1.90835e-10	1.36341
ENSG00000179873	NLRP11	1.74269e-10	-1.66554
ENSG00000095739	BAMBI	1.72029e-10	-1.484
ENSG00000162642	C1orf52	1.49687e-10	1.01966
ENSG00000233223		1.45962e-10	-2.3686
ENSG00000146376	ARHGAP18	1.39908e-10	-1.5714
ENSG00000130158	DOCK6	1.33631e-10	1.20568
ENSG00000035664	DAPK2	1.3197e-10	-1.70828
ENSG00000065923	SLC9A7	1.21553e-10	1.09329
ENSG00000075213	SEMA3A	1.17804e-10	3.78444
ENSG00000143494	VASH2	1.13607e-10	-1.28914
ENSG00000186594	MIR22HG	1.10469e-10	2.94283
ENSG00000121440	PDZRN3	1.04105e-10	3.03772
ENSG00000125148	MT2A	1.02688e-10	3.77613
ENSG00000064601	CTSA	1.01263e-10	1.19987
ENSG00000182308	DCAF4L1	9.32467e-11	3.48499
ENSG00000246089		9.2602e-11	1.54677
ENSG00000171817	ZNF540	8.79962e-11	-2.401
ENSG00000166924	NYAP1	8.72258e-11	1.13651
ENSG00000105357	MYH14	7.93012e-11	-2.1624
ENSG00000139971	ARMH4	7.66723e-11	-1.20228
ENSG00000197555	SIPA1L1	6.85891e-11	1.51762
ENSG00000130940	CASZ1	6.7091e-11	-1.24614
ENSG00000227036	LINC00511	6.47976e-11	2.43688
ENSG00000173253	DMRT2	6.44198e-11	-1.3571
ENSG00000118855	MFSD1	6.32024e-11	1.35098
ENSG00000076944	STXBP2	6.17829e-11	1.41705
ENSG00000162482	AKR7A3	5.97176e-11	1.34494
ENSG00000276644	DACH1	5.80839e-11	-3.08767
ENSG00000273117		5.22246e-11	-1.57237
ENSG00000089127	OAS1	5.16436e-11	7.10133
ENSG00000215788	TNFRSF25	4.45595e-11	1.42784
ENSG00000125740	FOSB	4.42697e-11	-1.11035
ENSG00000219545	UMAD1	4.3516e-11	-1.12896
ENSG00000231185	SPRY4-AS1	3.98118e-11	2.44871
ENSG00000148950	IMMP1L	3.87607e-11	-1.2057
ENSG00000135525	MAP7	3.73469e-11	-1.3647
ENSG00000198814	GK	3.6202e-11	-1.09274
ENSG00000143079	CTTNBP2NL	3.52885e-11	1.45069
ENSG00000136114	THSD1	3.4168e-11	1.01866
ENSG00000121039	RDH10	2.947e-11	-1.45916
ENSG00000187866	FAM122A	2.76014e-11	-1.01453
ENSG00000016391	CHDH	2.44684e-11	-1.15261
ENSG00000273542	H4C12	2.33801e-11	-2.79975
ENSG00000137076	TLN1	1.62048e-11	1.19765
ENSG00000167302	TEPSIN	1.61027e-11	1.1171
ENSG00000123496	IL13RA2	1.58658e-11	10.1592
ENSG00000135596	MICAL1	1.54965e-11	1.13051
ENSG00000186481	ANKRD20A5P	1.44279e-11	-2.14476
ENSG00000139154	AEBP2	1.38001e-11	-1.02713
ENSG00000008277	ADAM22	1.3491e-11	-1.02315
ENSG00000164850	GPER1	1.29846e-11	-4.4732
ENSG00000203780	FANK1	1.26053e-11	2.47729
ENSG00000168811	IL12A	1.24855e-11	-1.92929
ENSG00000104714	ERICH1	1.1363e-11	1.05348
ENSG00000198715	GLMP	1.11082e-11	1.10811
ENSG00000188766	SPRED3	1.02872e-11	1.71152
ENSG00000189180	ZNF33A	9.24893e-12	-1.77327
ENSG00000142949	PTPRF	7.82874e-12	-1.09937
ENSG00000111335	OAS2	7.38465e-12	8.96192
ENSG00000163734	CXCL3	6.64357e-12	3.61392
ENSG00000151718	WWC2	5.82812e-12	-1.11739
ENSG00000196872	KIAA1211L	5.76539e-12	-3.61775
ENSG00000222047	C10orf55	5.75973e-12	2.89522
ENSG00000188986	NELFB	5.67169e-12	1.06432
ENSG00000233080	LINC01399	5.30509e-12	3.88414
ENSG00000121316	PLBD1	4.97613e-12	1.24611
ENSG00000172081	MOB3A	4.72211e-12	1.17232
ENSG00000137269	LRRC1	4.2697e-12	-1.0482
ENSG00000162545	CAMK2N1	3.94451e-12	1.52369
ENSG00000108854	SMURF2	3.36808e-12	2.72896
ENSG00000008324	SS18L2	3.17391e-12	1.41561
ENSG00000166347	CYB5A	2.91989e-12	1.27222
ENSG00000166833	NAV2	2.91889e-12	3.35622
ENSG00000168491	CCDC110	2.79265e-12	-2.90735
ENSG00000079308	TNS1	2.5544e-12	1.55827
ENSG00000243477	NAA80	2.52243e-12	1.59078
ENSG00000126254	RBM42	2.50588e-12	1.17233
ENSG00000169715	MT1E	2.35023e-12	2.35175
ENSG00000141314	RHBDL3	1.79157e-12	-1.78698
ENSG00000171428	NAT1	1.69009e-12	1.57451
ENSG00000162552	WNT4	1.65801e-12	-2.58918
ENSG00000163393	SLC22A15	1.42386e-12	-1.0786
ENSG00000157557	ETS2	1.41631e-12	-1.14811
ENSG00000106771	TMEM245	1.28086e-12	-1.01929
ENSG00000198624	CCDC69	1.09102e-12	-1.24095
ENSG00000167384	ZNF180	9.98979e-13	-1.22428
ENSG00000116661	FBXO2	9.94205e-13	-1.64656
ENSG00000166582	CENPV	9.2637e-13	-1.3686
ENSG00000189308	LIN54	8.83293e-13	-1.32807
ENSG00000213949	ITGA1	8.23785e-13	-2.24203
ENSG00000197238	H4C11	7.58726e-13	-2.6073
ENSG00000232022	FAAHP1	7.48623e-13	1.33623
ENSG00000167608	TMC4	6.22058e-13	-2.30847
ENSG00000061656	SPAG4	5.74651e-13	2.76434
ENSG00000276368	H2AC14	5.64104e-13	-1.47554
ENSG00000168010	ATG16L2	5.39568e-13	1.21711
ENSG00000183072	NKX2-5	4.77729e-13	-1.34756
ENSG00000114315	HES1	4.58522e-13	-3.15615
ENSG00000158290	CUL4B	4.58078e-13	-1.20211
ENSG00000108784	NAGLU	3.80362e-13	1.02487
ENSG00000106330	MOSPD3	3.22964e-13	1.65066
ENSG00000177000	MTHFR	3.10751e-13	-1.08713
ENSG00000261618	LINC02605	2.96319e-13	3.27362
ENSG00000174370	C11orf45	2.73448e-13	4.47804
ENSG00000248334	WHAMMP2	2.65676e-13	3.9695
ENSG00000205364	MT1M	1.93734e-13	3.51106
ENSG00000175879	HOXD8	1.91402e-13	-1.23359
ENSG00000137193	PIM1	1.77525e-13	-1.00772
ENSG00000125731	SH2D3A	1.70974e-13	-2.36576
ENSG00000221963	APOL6	1.6831e-13	3.1124
ENSG00000139636	LMBR1L	1.61759e-13	1.44408
ENSG00000183853	KIRREL1	1.55098e-13	-1.47034
ENSG00000263006	ROCK1P1	1.47771e-13	-1.90989
ENSG00000128394	APOBEC3F	1.27454e-13	3.20825
ENSG00000183579	ZNRF3	1.19571e-13	-1.00659
ENSG00000174808	BTC	1.17684e-13	4.24501
ENSG00000146038	DCDC2	1.09135e-13	4.11483
ENSG00000157617	C2CD2	1.08913e-13	1.47926
ENSG00000088340	FER1L4	1.07359e-13	1.82792
ENSG00000171860	C3AR1	9.41469e-14	2.7554
ENSG00000235385	LINC02154	9.27036e-14	3.91516
ENSG00000181852	RNF41	8.19345e-14	-1.05398
ENSG00000120324	PCDHB10	7.88258e-14	-1.65514
ENSG00000134453	RBM17	7.43849e-14	-1.24089
ENSG00000059122	FLYWCH1	5.78426e-14	1.92267
ENSG00000168685	IL7R	5.51781e-14	-3.7836
ENSG00000227745		4.69624e-14	-3.10289
ENSG00000169895	SYAP1	4.61853e-14	-1.06272
ENSG00000170043	TRAPPC1	4.20775e-14	1.07377
ENSG00000117245	KIF17	3.81917e-14	-3.4712
ENSG00000067066	SP100	3.57492e-14	1.48847
ENSG00000131459	GFPT2	3.4972e-14	10.6517
ENSG00000144843	ADPRH	3.35287e-14	5.15113
ENSG00000173269	MMRN2	3.33067e-14	3.15231
ENSG00000120889	TNFRSF10B	3.30846e-14	1.14771
ENSG00000152439	ZNF773	2.90878e-14	-1.03728
ENSG00000164543	STK17A	2.70894e-14	2.29593
ENSG00000100003	SEC14L2	2.33147e-14	1.10707
ENSG00000113448	PDE4D	1.93179e-14	-2.65476
ENSG00000196456	ZNF775	1.93179e-14	1.56451
ENSG00000026025	VIM	1.84297e-14	1.85155
ENSG00000092841	MYL6	1.78746e-14	1.59425
ENSG00000005189	REXO5	1.76525e-14	-1.23748
ENSG00000105497	ZNF175	1.62093e-14	2.29245
ENSG00000251247	ZNF345	1.52101e-14	-1.92485
ENSG00000147180	ZNF711	1.5099e-14	-1.30978
ENSG00000187837	H1-2	1.4766e-14	-1.74072
ENSG00000104973	MED25	1.31006e-14	1.5454
ENSG00000257354		1.05471e-14	2.55578
ENSG00000141574	SECTM1	1.04361e-14	2.78378
ENSG00000175970	UNC119B	1.02141e-14	-1.03021
ENSG00000156860	FBRS	9.65894e-15	1.35585
ENSG00000165997	ARL5B	9.65894e-15	-1.34738
ENSG00000135636	DYSF	9.21485e-15	-1.67454
ENSG00000135828	RNASEL	8.21565e-15	1.13196
ENSG00000167799	NUDT8	5.55112e-15	-1.7138
ENSG00000229656	ITGB1-DT	5.55112e-15	6.3997
ENSG00000141576	RNF157	4.996e-15	1.66851
ENSG00000160408	ST6GALNAC6	4.996e-15	2.40104
ENSG00000170919	TPT1-AS1	4.44089e-15	1.41396
ENSG00000274750	H3C6	4.44089e-15	-1.32397
ENSG00000111885	MAN1A1	3.9968e-15	1.66777
ENSG00000161638	ITGA5	2.9976e-15	1.06591
ENSG00000178531	CTXN1	2.9976e-15	2.03973
ENSG00000166484	MAPK7	2.88658e-15	1.21762
ENSG00000180233	ZNRF2	2.88658e-15	-1.08216
ENSG00000185112	FAM43A	2.55351e-15	-2.08696
ENSG00000171992	SYNPO	2.44249e-15	1.4319
ENSG00000115616	SLC9A2	2.33147e-15	-2.05986
ENSG00000083799	CYLD	2.22045e-15	-1.16533
ENSG00000126522	ASL	2.10942e-15	1.16686
ENSG00000168016	TRANK1	2.10942e-15	5.56629
ENSG00000172687	ZNF738	1.9984e-15	-1.14163
ENSG00000145331	TRMT10A	1.88738e-15	-1.16375
ENSG00000274267	NA	1.88738e-15	-1.88708
ENSG00000068079	IFI35	1.55431e-15	1.93447
ENSG00000006652	IFRD1	1.44329e-15	-1.47498
ENSG00000228192		1.11022e-15	1.81342
ENSG00000257167	TMPO-AS1	8.88178e-16	-2.26639
ENSG00000153029	MR1	7.77156e-16	2.84809
ENSG00000163964	PIGX	7.77156e-16	-1.11455
ENSG00000186577	SMIM29	7.77156e-16	1.80851
ENSG00000257219	LNCOG	7.77156e-16	4.62538
ENSG00000259571	BLID	6.66134e-16	4.31487
ENSG00000074660	SCARF1	5.55112e-16	2.84544
ENSG00000100342	APOL1	5.55112e-16	3.60745
ENSG00000111110	PPM1H	5.55112e-16	-2.11138
ENSG00000121310	ECHDC2	4.44089e-16	1.04833
ENSG00000177181	RIMKLA	4.44089e-16	-1.91237
ENSG00000187193	MT1X	4.44089e-16	3.36516
ENSG00000225339		4.44089e-16	3.68644
ENSG00000120262	CCDC170	3.33067e-16	-2.73244
ENSG00000141682	PMAIP1	3.33067e-16	-2.05327
ENSG00000168890	TMEM150A	3.33067e-16	1.16611
ENSG00000260231	KDM7A-DT	3.33067e-16	-1.02431
ENSG00000064692	SNCAIP	2.22045e-16	4.53528
ENSG00000154319	FAM167A	2.22045e-16	-2.56882
ENSG00000159884	CCDC107	2.22045e-16	1.31699
ENSG00000162066	AMDHD2	2.22045e-16	1.14545
ENSG00000162595	DIRAS3	2.22045e-16	6.29464
ENSG00000163624	CDS1	2.22045e-16	-1.3944
ENSG00000170312	CDK1	2.22045e-16	-1.57108
ENSG00000278705	H4C2	2.22045e-16	-1.46101
ENSG00000114812	VIPR1	1.11022e-16	-4.57715
ENSG00000119698	PPP4R4	1.11022e-16	-1.22416
ENSG00000135046	ANXA1	1.11022e-16	-1.87912
ENSG00000135124	P2RX4	1.11022e-16	-1.05395
ENSG00000157240	FZD1	1.11022e-16	-2.03592
ENSG00000186153	WWOX	1.11022e-16	-1.32459
ENSG00000203706	SERTAD4-AS1	1.11022e-16	-5.14489
ENSG00000001084	GCLC	0	-1.0399
ENSG00000002746	HECW1	0	2.84219
ENSG00000003147	ICA1	0	-1.20648
ENSG00000003436	TFPI	0	3.7269
ENSG00000004700	RECQL	0	2.20041
ENSG00000005073	HOXA11	0	-1.08455
ENSG00000005884	ITGA3	0	1.73602
ENSG00000006740	ARHGAP44	0	-1.12657
ENSG00000006757	PNPLA4	0	-1.62201
ENSG00000008083	JARID2	0	-1.04466
ENSG00000008256	CYTH3	0	-1.25807
ENSG00000008300	CELSR3	0	2.55755
ENSG00000010278	CD9	0	1.21839
ENSG00000011422	PLAUR	0	1.69784
ENSG00000012061	ERCC1	0	2.5427
ENSG00000012822	CALCOCO1	0	1.10348
ENSG00000013364	MVP	0	2.66177
ENSG00000013588	GPRC5A	0	-2.93193
ENSG00000014164	ZC3H3	0	1.88026
ENSG00000014216	CAPN1	0	1.52265
ENSG00000014919	COX15	0	-1.42756
ENSG00000017483	SLC38A5	0	1.51029
ENSG00000018408	WWTR1	0	1.93886
ENSG00000021355	SERPINB1	0	1.12831
ENSG00000021826	CPS1	0	2.64166
ENSG00000023445	BIRC3	0	3.00024
ENSG00000023572	GLRX2	0	-1.26762
ENSG00000023909	GCLM	0	1.6788
ENSG00000024422	EHD2	0	5.24788
ENSG00000025708	TYMP	0	1.91249
ENSG00000025772	TOMM34	0	1.01309
ENSG00000025796	SEC63	0	-2.19564
ENSG00000029153	ARNTL2	0	1.34927
ENSG00000030110	BAK1	0	1.90667
ENSG00000031081	ARHGAP31	0	1.76946
ENSG00000032444	PNPLA6	0	1.74329
ENSG00000033867	SLC4A7	0	1.08713
ENSG00000034510	TMSB10	0	1.44973
ENSG00000035115	SH3YL1	0	2.61573
ENSG00000035862	TIMP2	0	6.94662
ENSG00000041880	PARP3	0	1.5659
ENSG00000041982	TNC	0	-5.9977
ENSG00000043355	ZIC2	0	-1.60989
ENSG00000047365	ARAP2	0	-1.72857
ENSG00000048052	HDAC9	0	3.49114
ENSG00000049130	KITLG	0	-1.60808
ENSG00000049245	VAMP3	0	1.03511
ENSG00000049247	UTS2	0	4.65311
ENSG00000049449	RCN1	0	-1.00103
ENSG00000050438	SLC4A8	0	3.59382
ENSG00000054179	ENTPD2	0	2.20677
ENSG00000058668	ATP2B4	0	3.47438
ENSG00000059728	MXD1	0	-1.83992
ENSG00000059758	CDK17	0	2.07551
ENSG00000060558	GNA15	0	4.49997
ENSG00000060656	PTPRU	0	-1.54723
ENSG00000064042	LIMCH1	0	-1.30078
ENSG00000065361	ERBB3	0	-1.31608
ENSG00000065809	FAM107B	0	-2.42534
ENSG00000066468	FGFR2	0	-1.35229
ENSG00000066697	MSANTD3	0	1.02727
ENSG00000067141	NEO1	0	-1.37897
ENSG00000067225	PKM	0	2.04635
ENSG00000067533	RRP15	0	-4.34931
ENSG00000067798	NAV3	0	3.47342
ENSG00000069020	MAST4	0	5.16609
ENSG00000069974	RAB27A	0	-1.49767
ENSG00000070182	SPTB	0	-3.5251
ENSG00000070718	AP3M2	0	-1.72247
ENSG00000071073	MGAT4A	0	-1.19903
ENSG00000071575	TRIB2	0	-1.87197
ENSG00000072415	MPP5	0	-1.80771
ENSG00000072840	EVC	0	9.30673
ENSG00000074527	NTN4	0	-4.08995
ENSG00000074590	NUAK1	0	-1.97017
ENSG00000075426	FOSL2	0	-1.36518
ENSG00000076067	RBMS2	0	-1.64506
ENSG00000076685	NT5C2	0	-1.51673
ENSG00000078018	MAP2	0	-4.38412
ENSG00000078081	LAMP3	0	-2.67973
ENSG00000078399	HOXA9	0	-1.27157
ENSG00000079432	CIC	0	1.19596
ENSG00000081041	CXCL2	0	4.93921
ENSG00000083223	TUT7	0	1.12763
ENSG00000083857	FAT1	0	-1.1731
ENSG00000084710	EFR3B	0	-3.9925
ENSG00000085831	TTC39A	0	-2.58459
ENSG00000086475	SEPHS1	0	-1.21296
ENSG00000086712	TXLNG	0	-1.92392
ENSG00000087086	FTL	0	1.25985
ENSG00000087111	PIGS	0	-1.86303
ENSG00000087253	LPCAT2	0	5.24402
ENSG00000087301	TXNDC16	0	-1.99526
ENSG00000088179	PTPN4	0	-1.48429
ENSG00000089159	PXN	0	2.63836
ENSG00000090612	ZNF268	0	-1.21284
ENSG00000090924	PLEKHG2	0	1.17278
ENSG00000090989	EXOC1	0	1.0072
ENSG00000091436	MAP3K20	0	-1.11642
ENSG00000092621	PHGDH	0	-1.16905
ENSG00000093183	SEC22C	0	1.16754
ENSG00000095015	MAP3K1	0	-2.75857
ENSG00000095209	TMEM38B	0	-1.1175
ENSG00000095951	HIVEP1	0	1.51824
ENSG00000096060	FKBP5	0	-1.13432
ENSG00000096433	ITPR3	0	2.20066
ENSG00000097007	ABL1	0	1.10246
ENSG00000099204	ABLIM1	0	-1.45251
ENSG00000099250	NRP1	0	4.5314
ENSG00000099256	PRTFDC1	0	-1.74769
ENSG00000099282	TSPAN15	0	-1.51333
ENSG00000099331	MYO9B	0	1.61361
ENSG00000099377	HSD3B7	0	2.56953
ENSG00000099622	CIRBP	0	-1.37652
ENSG00000099810	MTAP	0	1.36952
ENSG00000100028	SNRPD3	0	-1.17513
ENSG00000100060	MFNG	0	-3.4529
ENSG00000100097	LGALS1	0	2.9149
ENSG00000100292	HMOX1	0	2.50021
ENSG00000100300	TSPO	0	1.10325
ENSG00000100784	RPS6KA5	0	-1.23254
ENSG00000101187	SLCO4A1	0	3.35703
ENSG00000101188	NTSR1	0	1.46951
ENSG00000101213	PTK6	0	3.21177
ENSG00000101665	SMAD7	0	-4.1029
ENSG00000101773	RBBP8	0	-1.52659
ENSG00000101849	TBL1X	0	-1.90852
ENSG00000101955	SRPX	0	5.25294
ENSG00000102144	PGK1	0	1.0703
ENSG00000102189	EEA1	0	-1.05904
ENSG00000102554	KLF5	0	-1.17521
ENSG00000102678	FGF9	0	-4.60475
ENSG00000102699	PARP4	0	1.05378
ENSG00000102781	KATNAL1	0	1.39097
ENSG00000102934	PLLP	0	-4.29969
ENSG00000103034	NDRG4	0	1.57155
ENSG00000103043	VAC14	0	1.57565
ENSG00000103145	HCFC1R1	0	1.74118
ENSG00000103316	CRYM	0	4.04209
ENSG00000103642	LACTB	0	1.34525
ENSG00000103647	CORO2B	0	3.31526
ENSG00000104131	EIF3J	0	-1.22087
ENSG00000104450	SPAG1	0	-1.70934
ENSG00000104549	SQLE	0	1.23519
ENSG00000104689	TNFRSF10A	0	1.58041
ENSG00000104783	KCNN4	0	8.99137
ENSG00000104805	NUCB1	0	1.03677
ENSG00000104870	FCGRT	0	-8.06779
ENSG00000104885	DOT1L	0	1.68252
ENSG00000104915	STX10	0	1.11516
ENSG00000105048	TNNT1	0	1.44833
ENSG00000105136	ZNF419	0	-1.38481
ENSG00000105289	TJP3	0	-3.52098
ENSG00000105355	PLIN3	0	1.37711
ENSG00000105393	BABAM1	0	1.2162
ENSG00000105472	CLEC11A	0	3.84033
ENSG00000105559	PLEKHA4	0	3.37786
ENSG00000105767	CADM4	0	-1.35573
ENSG00000105993	DNAJB6	0	-1.02374
ENSG00000106049	HIBADH	0	-1.49427
ENSG00000106066	CPVL	0	4.61792
ENSG00000106078	COBL	0	-2.25019
ENSG00000106089	STX1A	0	2.9286
ENSG00000106333	PCOLCE	0	1.81897
ENSG00000106366	SERPINE1	0	6.56318
ENSG00000106397	PLOD3	0	1.45254
ENSG00000106462	EZH2	0	-1.22118
ENSG00000106804	C5	0	1.80582
ENSG00000106948	AKNA	0	-2.73316
ENSG00000107242	PIP5K1B	0	-3.66195
ENSG00000107281	NPDC1	0	1.14089
ENSG00000107819	SFXN3	0	1.21163
ENSG00000107957	SH3PXD2A	0	5.55112
ENSG00000108387	SEPTIN4	0	5.11204
ENSG00000108559	NUP88	0	-1.69424
ENSG00000108828	VAT1	0	1.3736
ENSG00000109572	CLCN3	0	-1.10445
ENSG00000109654	TRIM2	0	-2.92822
ENSG00000109736	MFSD10	0	1.49947
ENSG00000110047	EHD1	0	1.60198
ENSG00000110719	TCIRG1	0	1.03621
ENSG00000110723	EXPH5	0	-1.22562
ENSG00000110888	CAPRIN2	0	2.65788
ENSG00000111057	KRT18	0	-1.40931
ENSG00000111145	ELK3	0	1.63902
ENSG00000111252	SH2B3	0	2.69965
ENSG00000111276	CDKN1B	0	-1.68266
ENSG00000111424	VDR	0	-1.64622
ENSG00000111450	STX2	0	1.32266
ENSG00000111490	TBC1D30	0	3.38894
ENSG00000111615	KRR1	0	-1.17632
ENSG00000111907	TPD52L1	0	-1.13204
ENSG00000111961	SASH1	0	-1.25263
ENSG00000111981	ULBP1	0	-1.85177
ENSG00000112096	SOD2	0	1.03788
ENSG00000112293	GPLD1	0	-1.3392
ENSG00000112294	ALDH5A1	0	-1.08726
ENSG00000112305	SMAP1	0	2.4664
ENSG00000112343	TRIM38	0	1.36702
ENSG00000112414	ADGRG6	0	-1.74737
ENSG00000112559	MDFI	0	-1.35272
ENSG00000113456	RAD1	0	-1.23472
ENSG00000113790	EHHADH	0	1.04714
ENSG00000113916	BCL6	0	1.31182
ENSG00000114019	AMOTL2	0	-2.2689
ENSG00000114107	CEP70	0	-1.12472
ENSG00000114200	BCHE	0	4.56982
ENSG00000114268	PFKFB4	0	1.51712
ENSG00000114473	IQCG	0	3.02647
ENSG00000114779	ABHD14B	0	1.27433
ENSG00000114853	ZBTB47	0	1.4026
ENSG00000115295	CLIP4	0	-3.66198
ENSG00000115425	PECR	0	-1.85757
ENSG00000115525	ST3GAL5	0	-1.73691
ENSG00000115641	FHL2	0	2.06858
ENSG00000115738	ID2	0	1.83404
ENSG00000115963	RND3	0	-3.01827
ENSG00000116117	PARD3B	0	-1.91456
ENSG00000116285	ERRFI1	0	2.10455
ENSG00000116667	C1orf21	0	-1.22563
ENSG00000116675	DNAJC6	0	-1.64974
ENSG00000116711	PLA2G4A	0	1.51013
ENSG00000116717	GADD45A	0	-1.34835
ENSG00000116741	RGS2	0	1.58694
ENSG00000116761	CTH	0	-2.62889
ENSG00000116791	CRYZ	0	1.05589
ENSG00000116922	C1orf109	0	-1.17899
ENSG00000116990	MYCL	0	-2.51771
ENSG00000117525	F3	0	-1.12761
ENSG00000117862	TXNDC12	0	-1.32073
ENSG00000118257	NRP2	0	-2.73355
ENSG00000118276	B4GALT6	0	3.08621
ENSG00000118369	USP35	0	1.18093
ENSG00000118496	FBXO30	0	1.27844
ENSG00000118523	CCN2	0	-6.09974
ENSG00000119326	CTNNAL1	0	-1.89996
ENSG00000119487	MAPKAP1	0	-1.88795
ENSG00000119632	IFI27L2	0	1.14179
ENSG00000119681	LTBP2	0	7.32931
ENSG00000119771	KLHL29	0	-1.04998
ENSG00000119862	LGALSL	0	-1.35571
ENSG00000119888	EPCAM	0	5.64593
ENSG00000119900	OGFRL1	0	-3.18478
ENSG00000119927	GPAM	0	-1.25068
ENSG00000119986	AVPI1	0	-1.48162
ENSG00000120053	GOT1	0	-1.88277
ENSG00000120253	NUP43	0	-1.26831
ENSG00000120451	SNX19	0	2.88362
ENSG00000120539	MASTL	0	-1.19253
ENSG00000120690	ELF1	0	1.88805
ENSG00000120694	HSPH1	0	1.6217
ENSG00000120738	EGR1	0	-1.07804
ENSG00000120784	ZFP30	0	-1.27875
ENSG00000120802	TMPO	0	-1.51315
ENSG00000120833	SOCS2	0	-1.33495
ENSG00000120885	CLU	0	-3.50851
ENSG00000120896	SORBS3	0	1.83037
ENSG00000120913	PDLIM2	0	1.66165
ENSG00000122741	DCAF10	0	-1.27767
ENSG00000122952	ZWINT	0	-1.602
ENSG00000123607	TTC21B	0	-1.44031
ENSG00000123636	BAZ2B	0	1.12161
ENSG00000123689	G0S2	0	3.81962
ENSG00000123739	PLA2G12A	0	-2.19796
ENSG00000123836	PFKFB2	0	-1.19248
ENSG00000123908	AGO2	0	1.21774
ENSG00000124225	PMEPA1	0	-4.47079
ENSG00000124406	ATP8A1	0	-1.96791
ENSG00000124762	CDKN1A	0	1.60385
ENSG00000124788	ATXN1	0	-1.68274
ENSG00000124839	RAB17	0	-6.93627
ENSG00000124942	AHNAK	0	2.08661
ENSG00000125089	SH3TC1	0	6.1057
ENSG00000125266	EFNB2	0	3.63033
ENSG00000125503	PPP1R12C	0	1.67513
ENSG00000125637	PSD4	0	2.04555
ENSG00000125753	VASP	0	1.18943
ENSG00000126107	HECTD3	0	1.16848
ENSG00000126391	FRMD8	0	1.32825
ENSG00000126458	RRAS	0	1.87447
ENSG00000126561	STAT5A	0	1.03321
ENSG00000127423	AUNIP	0	-1.45715
ENSG00000127561	SYNGR3	0	2.36151
ENSG00000127824	TUBA4A	0	-1.55852
ENSG00000127870	RNF6	0	-1.01295
ENSG00000127955	GNAI1	0	-1.47903
ENSG00000128342	LIF	0	1.48569
ENSG00000128534	LSM8	0	-1.53065
ENSG00000128805	ARHGAP22	0	3.41347
ENSG00000129071	MBD4	0	-2.19356
ENSG00000129116	PALLD	0	-1.37506
ENSG00000129219	PLD2	0	1.13839
ENSG00000129295	LRRC6	0	4.69889
ENSG00000129354	AP1M2	0	-5.30808
ENSG00000130021	PUDP	0	-2.43169
ENSG00000130176	CNN1	0	-4.15271
ENSG00000130513	GDF15	0	-3.25471
ENSG00000130589	HELZ2	0	2.45881
ENSG00000130741	EIF2S3	0	-1.37749
ENSG00000130768	SMPDL3B	0	-1.48599
ENSG00000130783	CCDC62	0	2.50612
ENSG00000130818	ZNF426	0	-2.46179
ENSG00000130827	PLXNA3	0	1.28592
ENSG00000130844	ZNF331	0	-1.78615
ENSG00000131016	AKAP12	0	3.70992
ENSG00000131236	CAP1	0	1.22151
ENSG00000131791	PRKAB2	0	-1.35829
ENSG00000131979	GCH1	0	-1.30577
ENSG00000132002	DNAJB1	0	1.23921
ENSG00000132031	MATN3	0	4.37199
ENSG00000132109	TRIM21	0	1.50646
ENSG00000132182	NUP210	0	-1.00248
ENSG00000132274	TRIM22	0	1.62975
ENSG00000132329	RAMP1	0	-4.49249
ENSG00000132334	PTPRE	0	3.40725
ENSG00000132357	CARD6	0	5.95343
ENSG00000132635	PCED1A	0	1.25873
ENSG00000132793	LPIN3	0	2.79833
ENSG00000132849	PATJ	0	-1.50833
ENSG00000133105	RXFP2	0	6.4713
ENSG00000133773	CCDC59	0	-1.02913
ENSG00000134086	VHL	0	-1.06147
ENSG00000134440	NARS1	0	-1.07617
ENSG00000134508	CABLES1	0	-1.72091
ENSG00000134531	EMP1	0	1.35229
ENSG00000134668	SPOCD1	0	6.68176
ENSG00000134717	BTF3L4	0	-1.36495
ENSG00000134954	ETS1	0	1.98109
ENSG00000134986	NREP	0	-4.00433
ENSG00000135048	CEMIP2	0	-1.64013
ENSG00000135090	TAOK3	0	1.09352
ENSG00000135116	HRK	0	-1.5641
ENSG00000135269	TES	0	9.99688
ENSG00000135318	NT5E	0	5.60546
ENSG00000135378	PRRG4	0	-1.05972
ENSG00000135480	KRT7	0	2.12786
ENSG00000135540	NHSL1	0	-1.62209
ENSG00000135899	SP110	0	1.50243
ENSG00000135953	MFSD9	0	-1.35631
ENSG00000136040	PLXNC1	0	2.73155
ENSG00000136153	LMO7	0	-2.82094
ENSG00000136235	GPNMB	0	-3.48213
ENSG00000136237	RAPGEF5	0	-1.65779
ENSG00000136531	SCN2A	0	4.32317
ENSG00000136770	DNAJC1	0	-1.46701
ENSG00000136830	NIBAN2	0	2.20396
ENSG00000136842	TMOD1	0	-2.46899
ENSG00000136854	STXBP1	0	1.47921
ENSG00000136874	STX17	0	-1.07702
ENSG00000136925	TSTD2	0	-1.07408
ENSG00000136936	XPA	0	-1.69261
ENSG00000137266	SLC22A23	0	-2.468
ENSG00000137309	HMGA1	0	2.45842
ENSG00000137393	RNF144B	0	-2.58834
ENSG00000137409	MTCH1	0	1.03178
ENSG00000137871	ZNF280D	0	-1.47131
ENSG00000137962	ARHGAP29	0	-1.35368
ENSG00000138032	PPM1B	0	-1.08423
ENSG00000138095	LRPPRC	0	-1.00254
ENSG00000138346	DNA2	0	-1.09515
ENSG00000138413	IDH1	0	-1.10754
ENSG00000138623	SEMA7A	0	7.1351
ENSG00000138678	GPAT3	0	1.64202
ENSG00000138769	CDKL2	0	4.83053
ENSG00000139112	GABARAPL1	0	-1.12211
ENSG00000139132	FGD4	0	-3.1415
ENSG00000139263	LRIG3	0	-1.61853
ENSG00000139269	INHBE	0	-6.62967
ENSG00000139278	GLIPR1	0	5.64275
ENSG00000139410	SDSL	0	-1.35358
ENSG00000139508	SLC46A3	0	-2.17851
ENSG00000139625	MAP3K12	0	1.63303
ENSG00000139629	GALNT6	0	1.4268
ENSG00000139668	WDFY2	0	1.98037
ENSG00000139725	RHOF	0	1.32137
ENSG00000139793	MBNL2	0	-1.82341
ENSG00000139800	ZIC5	0	-1.46294
ENSG00000140199	SLC12A6	0	3.67842
ENSG00000140379	BCL2A1	0	7.28861
ENSG00000140416	TPM1	0	-1.76697
ENSG00000140464	PML	0	1.98294
ENSG00000140545	MFGE8	0	-1.20615
ENSG00000140548	ZNF710	0	1.85555
ENSG00000140632	GLYR1	0	-1.04384
ENSG00000140682	TGFB1I1	0	1.58722
ENSG00000140807	NKD1	0	-1.77577
ENSG00000140830	TXNL4B	0	-1.10277
ENSG00000140832	MARVELD3	0	-2.28189
ENSG00000140950	MEAK7	0	2.16679
ENSG00000141441	GAREM1	0	-1.24259
ENSG00000141510	TP53	0	-1.43787
ENSG00000141582	CBX4	0	-1.01641
ENSG00000141655	TNFRSF11A	0	-3.1806
ENSG00000142065	ZFP14	0	-1.33629
ENSG00000142669	SH3BGRL3	0	1.61152
ENSG00000142765	SYTL1	0	-3.17986
ENSG00000142867	BCL10	0	2.21272
ENSG00000143153	ATP1B1	0	-2.23557
ENSG00000143162	CREG1	0	-1.25241
ENSG00000143222	UFC1	0	1.14986
ENSG00000143320	CRABP2	0	-2.89904
ENSG00000143353	LYPLAL1	0	-2.31806
ENSG00000143384	MCL1	0	1.52318
ENSG00000143398	PIP5K1A	0	-1.10345
ENSG00000143479	DYRK3	0	1.12103
ENSG00000143493	INTS7	0	-1.06529
ENSG00000143819	EPHX1	0	-1.41215
ENSG00000143891	GALM	0	-1.02618
ENSG00000143971	ETAA1	0	-1.63154
ENSG00000144366	GULP1	0	-1.30261
ENSG00000144645	OSBPL10	0	-1.67521
ENSG00000144677	CTDSPL	0	-2.03342
ENSG00000144824	PHLDB2	0	-3.53246
ENSG00000145107	TM4SF19	0	2.47519
ENSG00000145349	CAMK2D	0	-1.49369
ENSG00000145715	RASA1	0	1.1782
ENSG00000145777	TSLP	0	-3.11161
ENSG00000145860	RNF145	0	-1.06423
ENSG00000146072	TNFRSF21	0	-3.23738
ENSG00000146112	PPP1R18	0	2.31725
ENSG00000146267	FAXC	0	-1.53009
ENSG00000146386	ABRACL	0	1.14921
ENSG00000146411	SLC2A12	0	-2.20141
ENSG00000146592	CREB5	0	-1.40659
ENSG00000146950	SHROOM2	0	-2.06479
ENSG00000147003	CLTRN	0	-5.06637
ENSG00000147416	ATP6V1B2	0	1.02475
ENSG00000147454	SLC25A37	0	1.03324
ENSG00000147457	CHMP7	0	1.21341
ENSG00000148429	USP6NL	0	-1.15505
ENSG00000148450	MSRB2	0	-1.62522
ENSG00000148516	ZEB1	0	4.50628
ENSG00000148671	ADIRF	0	2.22148
ENSG00000148700	ADD3	0	-1.65142
ENSG00000148834	GSTO1	0	1.07749
ENSG00000148926	ADM	0	-1.70405
ENSG00000149177	PTPRJ	0	-1.28021
ENSG00000149212	SESN3	0	-1.87041
ENSG00000149313	AASDHPPT	0	-1.02074
ENSG00000149428	HYOU1	0	-1.68154
ENSG00000149476	TKFC	0	-1.00787
ENSG00000149554	CHEK1	0	-1.17234
ENSG00000149782	PLCB3	0	1.23132
ENSG00000150054	MPP7	0	-4.30597
ENSG00000150093	ITGB1	0	1.45366
ENSG00000150347	ARID5B	0	-2.46946
ENSG00000150527	MIA2	0	-1.37234
ENSG00000150687	PRSS23	0	-1.8553
ENSG00000150764	DIXDC1	0	-1.35669
ENSG00000150995	ITPR1	0	-1.27638
ENSG00000151276	MAGI1	0	-1.71427
ENSG00000151491	EPS8	0	3.73615
ENSG00000152784	PRDM8	0	6.56889
ENSG00000152818	UTRN	0	-1.17333
ENSG00000152939	MARVELD2	0	-1.35935
ENSG00000152952	PLOD2	0	-3.31479
ENSG00000153363	LINC00467	0	-1.08348
ENSG00000153391	INO80C	0	1.96503
ENSG00000153561	RMND5A	0	-1.02845
ENSG00000153563	CD8A	0	4.61707
ENSG00000153714	LURAP1L	0	-3.1747
ENSG00000153721	CNKSR3	0	-1.4258
ENSG00000153933	DGKE	0	-1.03559
ENSG00000153993	SEMA3D	0	2.45293
ENSG00000154127	UBASH3B	0	-1.46746
ENSG00000154217	PITPNC1	0	1.07534
ENSG00000154328	NEIL2	0	1.48655
ENSG00000154640	BTG3	0	-1.08189
ENSG00000154642	C21orf91	0	-1.12964
ENSG00000154781	CCDC174	0	-1.48944
ENSG00000154930	ACSS1	0	5.89841
ENSG00000155330	C16orf87	0	-1.64553
ENSG00000155366	RHOC	0	1.63936
ENSG00000155367	PPM1J	0	1.79817
ENSG00000156453	PCDH1	0	-2.68945
ENSG00000156463	SH3RF2	0	-8.24447
ENSG00000156510	HKDC1	0	-5.06064
ENSG00000156675	RAB11FIP1	0	-1.14661
ENSG00000157184	CPT2	0	-1.47146
ENSG00000157227	MMP14	0	4.62107
ENSG00000157388	CACNA1D	0	5.5066
ENSG00000157423	HYDIN	0	5.00792
ENSG00000157426	AASDH	0	1.14495
ENSG00000157514	TSC22D3	0	-2.71829
ENSG00000157680	DGKI	0	6.35422
ENSG00000157873	TNFRSF14	0	5.90737
ENSG00000158079	PTPDC1	0	-1.89915
ENSG00000158286	RNF207	0	1.48769
ENSG00000158406	H4C8	0	-1.42775
ENSG00000158691	ZSCAN12	0	-2.30827
ENSG00000158863	FAM160B2	0	1.48013
ENSG00000158941	CCAR2	0	1.19917
ENSG00000158966	CACHD1	0	-1.37279
ENSG00000159128	IFNGR2	0	1.36668
ENSG00000159399	HK2	0	1.00043
ENSG00000159784	FAM131B	0	3.04397
ENSG00000159840	ZYX	0	1.49576
ENSG00000160310	PRMT2	0	1.35569
ENSG00000160326	SLC2A6	0	1.60076
ENSG00000160588	MPZL3	0	-2.00305
ENSG00000160712	IL6R	0	-1.93935
ENSG00000160801	PTH1R	0	2.48986
ENSG00000160972	PPP1R16A	0	1.3284
ENSG00000161249	DMKN	0	-1.20956
ENSG00000161681	SHANK1	0	3.5084
ENSG00000161921	CXCL16	0	-1.01068
ENSG00000162426	SLC45A1	0	2.48434
ENSG00000162496	DHRS3	0	-4.42535
ENSG00000162733	DDR2	0	-4.31829
ENSG00000162772	ATF3	0	-2.6173
ENSG00000162909	CAPN2	0	1.20108
ENSG00000163171	CDC42EP3	0	-1.55119
ENSG00000163191	S100A11	0	1.00478
ENSG00000163249	CCNYL1	0	1.00639
ENSG00000163297	ANTXR2	0	3.73757
ENSG00000163482	STK36	0	1.49013
ENSG00000163536	SERPINI1	0	2.73161
ENSG00000163539	CLASP2	0	-1.10011
ENSG00000163565	IFI16	0	6.63954
ENSG00000163590	PPM1L	0	-1.13934
ENSG00000163596	ICA1L	0	-1.22588
ENSG00000163602	RYBP	0	-1.23302
ENSG00000163814	CDCP1	0	1.95133
ENSG00000163864	NMNAT3	0	-1.83366
ENSG00000163898	LIPH	0	-2.77785
ENSG00000164056	SPRY1	0	-1.06466
ENSG00000164078	MST1R	0	-1.60059
ENSG00000164125	GASK1B	0	-4.72802
ENSG00000164185	ZNF474	0	8.8106
ENSG00000164236	ANKRD33B	0	-1.97593
ENSG00000164403	SHROOM1	0	1.20659
ENSG00000164535	DAGLB	0	-1.30482
ENSG00000164610	RP9	0	-1.11007
ENSG00000164684	ZNF704	0	-6.00347
ENSG00000164733	CTSB	0	1.62686
ENSG00000164741	DLC1	0	3.2037
ENSG00000164845	FAM86FP	0	-2.40132
ENSG00000164855	TMEM184A	0	-3.84627
ENSG00000164949	GEM	0	4.78004
ENSG00000164985	PSIP1	0	-1.80277
ENSG00000165025	SYK	0	3.10705
ENSG00000165030	NFIL3	0	-1.6341
ENSG00000165164	CFAP47	0	5.04287
ENSG00000165272	AQP3	0	-4.50257
ENSG00000165434	PGM2L1	0	1.59609
ENSG00000165512	ZNF22	0	-1.28754
ENSG00000165591	FAAH2	0	-2.41449
ENSG00000165632	TAF3	0	-1.32197
ENSG00000165730	STOX1	0	-2.18953
ENSG00000165810	BTNL9	0	5.30011
ENSG00000165895	ARHGAP42	0	-1.20411
ENSG00000165915	SLC39A13	0	1.20183
ENSG00000166012	TAF1D	0	-1.19691
ENSG00000166275	BORCS7	0	-1.31863
ENSG00000166575	TMEM135	0	-1.0795
ENSG00000166598	HSP90B1	0	1.00277
ENSG00000166741	NNMT	0	-8.17961
ENSG00000166888	STAT6	0	1.16998
ENSG00000166900	STX3	0	-1.22481
ENSG00000166938	DIS3L	0	-2.11005
ENSG00000166949	SMAD3	0	-3.20193
ENSG00000166971	AKTIP	0	-1.14838
ENSG00000167034	NKX3-1	0	1.67646
ENSG00000167106	FAM102A	0	1.43789
ENSG00000167186	COQ7	0	-1.11153
ENSG00000167447	SMG8	0	1.25288
ENSG00000167552	TUBA1A	0	1.8867
ENSG00000167637	ZNF283	0	-1.2115
ENSG00000167645	YIF1B	0	2.00643
ENSG00000167693	NXN	0	-2.46714
ENSG00000167702	KIFC2	0	1.79774
ENSG00000167767	KRT80	0	-4.17865
ENSG00000167772	ANGPTL4	0	5.91114
ENSG00000167779	IGFBP6	0	3.13107
ENSG00000167895	TMC8	0	-4.0839
ENSG00000167995	BEST1	0	-4.52171
ENSG00000168038	ULK4	0	1.59669
ENSG00000168152	THAP9	0	-1.72957
ENSG00000168283	BMI1	0	-1.6355
ENSG00000168288	MMADHC	0	-1.23673
ENSG00000168298	H1-4	0	-1.68067
ENSG00000168404	MLKL	0	1.78675
ENSG00000168502	MTCL1	0	1.3966
ENSG00000168575	SLC20A2	0	-1.03949
ENSG00000168675	LDLRAD4	0	-3.78689
ENSG00000169047	IRS1	0	-2.63808
ENSG00000169136	ATF5	0	-1.36636
ENSG00000169372	CRADD	0	2.8332
ENSG00000169429	CXCL8	0	5.26432
ENSG00000169752	NRG4	0	-3.53279
ENSG00000169762	TAPT1	0	-1.00685
ENSG00000169855	ROBO1	0	-2.5561
ENSG00000169908	TM4SF1	0	11.9121
ENSG00000170037	CNTROB	0	1.01554
ENSG00000170088	TMEM192	0	-1.16534
ENSG00000170175	CHRNB1	0	-1.67588
ENSG00000170242	USP47	0	-1.05497
ENSG00000170275	CRTAP	0	-1.15937
ENSG00000170345	FOS	0	-1.92605
ENSG00000170448	NFXL1	0	-1.05937
ENSG00000170545	SMAGP	0	1.24646
ENSG00000170917	NUDT6	0	-1.36301
ENSG00000171055	FEZ2	0	-1.74866
ENSG00000171084	FAM86JP	0	-3.05335
ENSG00000171219	CDC42BPG	0	-5.46332
ENSG00000171365	CLCN5	0	-1.2494
ENSG00000171388	APLN	0	-2.87609
ENSG00000171488	LRRC8C	0	1.28227
ENSG00000171617	ENC1	0	-2.47303
ENSG00000171791	BCL2	0	-1.08613
ENSG00000171877	FRMD5	0	-2.26016
ENSG00000172006	ZNF554	0	-1.31847
ENSG00000172183	ISG20	0	1.19803
ENSG00000172270	BSG	0	1.26099
ENSG00000172379	ARNT2	0	-1.11446
ENSG00000172575	RASGRP1	0	-1.51235
ENSG00000172590	MRPL52	0	1.23643
ENSG00000172785	CBWD1	0	-1.04271
ENSG00000172819	RARG	0	1.18985
ENSG00000172936	MYD88	0	1.50959
ENSG00000172986	GXYLT2	0	-2.32126
ENSG00000173068	BNC2	0	8.08274
ENSG00000173137	ADCK5	0	1.17282
ENSG00000173221	GLRX	0	5.29776
ENSG00000173334	TRIB1	0	1.21227
ENSG00000173349	SFT2D3	0	-1.18331
ENSG00000173457	PPP1R14B	0	1.02305
ENSG00000173546	CSPG4	0	2.81314
ENSG00000173674	EIF1AX	0	-1.43956
ENSG00000173727		0	2.64228
ENSG00000173821	RNF213	0	1.67731
ENSG00000173846	PLK3	0	1.51723
ENSG00000173848	NET1	0	-1.67947
ENSG00000174136	RGMB	0	3.34124
ENSG00000174705	SH3PXD2B	0	1.04271
ENSG00000174738	NR1D2	0	-1.8879
ENSG00000174796	THAP6	0	-1.02982
ENSG00000175197	DDIT3	0	-1.97011
ENSG00000175550	DRAP1	0	1.73028
ENSG00000175592	FOSL1	0	1.27789
ENSG00000175745	NR2F1	0	-1.05975
ENSG00000176055	MBLAC2	0	-1.55068
ENSG00000176222	ZNF404	0	-1.93764
ENSG00000176244	ACBD7	0	-3.28439
ENSG00000176406	RIMS2	0	-3.89196
ENSG00000176454	LPCAT4	0	1.13099
ENSG00000176641	RNF152	0	-2.11811
ENSG00000176697	BDNF	0	-3.26156
ENSG00000176714	CCDC121	0	-2.93573
ENSG00000177096	PHETA2	0	2.5861
ENSG00000177380	PPFIA3	0	1.39814
ENSG00000177425	PAWR	0	-1.85341
ENSG00000177606	JUN	0	2.12462
ENSG00000178031	ADAMTSL1	0	1.63504
ENSG00000178078	STAP2	0	6.13128
ENSG00000178209	PLEC	0	2.65182
ENSG00000178685	PARP10	0	4.66789
ENSG00000178719	GRINA	0	1.60438
ENSG00000178922	HYI	0	-1.36717
ENSG00000179456	ZBTB18	0	-1.48131
ENSG00000179526	SHARPIN	0	1.16154
ENSG00000179630	LACC1	0	1.70364
ENSG00000179841	AKAP5	0	-1.88787
ENSG00000179862	CITED4	0	1.18586
ENSG00000179918	SEPHS2	0	-1.27799
ENSG00000180346	TIGD2	0	-1.56965
ENSG00000180479	ZNF571	0	-1.25846
ENSG00000180592	SKIDA1	0	-3.36859
ENSG00000180855	ZNF443	0	-2.01447
ENSG00000181019	NQO1	0	1.0609
ENSG00000181085	MAPK15	0	3.65424
ENSG00000181104	F2R	0	5.58044
ENSG00000181381	DDX60L	0	2.59811
ENSG00000181392	SYNE4	0	-5.8706
ENSG00000181418	DDN	0	-2.22879
ENSG00000181722	ZBTB20	0	3.35486
ENSG00000181830	SLC35C1	0	1.68307
ENSG00000182134	TDRKH	0	1.08036
ENSG00000182325	FBXL6	0	1.36724
ENSG00000182544	MFSD5	0	1.11754
ENSG00000182628	SKA2	0	-1.49641
ENSG00000182718	ANXA2	0	1.67009
ENSG00000182809	CRIP2	0	2.36087
ENSG00000182985	CADM1	0	-1.0634
ENSG00000183111	ARHGEF37	0	-2.28571
ENSG00000183337	BCOR	0	1.8619
ENSG00000183520	UTP11	0	-1.39631
ENSG00000183665	TRMT12	0	1.42397
ENSG00000183723	CMTM4	0	-1.13664
ENSG00000183760	ACP7	0	2.85433
ENSG00000183963	SMTN	0	2.43683
ENSG00000184216	IRAK1	0	1.73412
ENSG00000184270	H2AC21	0	-1.6233
ENSG00000184305	CCSER1	0	3.6856
ENSG00000184363	PKP3	0	-2.26864
ENSG00000184500	PROS1	0	-1.3925
ENSG00000184557	SOCS3	0	-2.01422
ENSG00000184584	STING1	0	3.79917
ENSG00000184640	SEPTIN9	0	-1.22109
ENSG00000185010	F8	0	1.85708
ENSG00000185043	CIB1	0	1.22743
ENSG00000185088	RPS27L	0	1.02124
ENSG00000185101	ANO9	0	5.57444
ENSG00000185187	SIGIRR	0	2.10438
ENSG00000185189	NRBP2	0	2.05674
ENSG00000185269	NOTUM	0	-3.35492
ENSG00000185338	SOCS1	0	4.43749
ENSG00000185567	AHNAK2	0	4.49393
ENSG00000185650	ZFP36L1	0	2.84622
ENSG00000185761	ADAMTSL5	0	1.80789
ENSG00000185803	SLC52A2	0	1.76494
ENSG00000186017	ZNF566	0	-1.16627
ENSG00000186472	PCLO	0	-4.976
ENSG00000186625	KATNA1	0	-1.18394
ENSG00000186665	C17orf58	0	-1.05412
ENSG00000186812	ZNF397	0	-1.94602
ENSG00000186814	ZSCAN30	0	-1.27797
ENSG00000186834	HEXIM1	0	-1.36453
ENSG00000187024	PTRH1	0	1.5984
ENSG00000187098	MITF	0	-1.57445
ENSG00000187123	LYPD6	0	-3.83046
ENSG00000187244	BCAM	0	-2.22418
ENSG00000187678	SPRY4	0	2.40398
ENSG00000187800	PEAR1	0	4.80652
ENSG00000188107	EYS	0	3.27055
ENSG00000188177	ZC3H6	0	-2.06965
ENSG00000188486	H2AX	0	-1.54052
ENSG00000188613	NANOS1	0	-2.47243
ENSG00000188643	S100A16	0	11.145
ENSG00000189060	H1-0	0	-2.71435
ENSG00000189171	S100A13	0	3.26005
ENSG00000189223	PAX8-AS1	0	1.09382
ENSG00000189362	NEMP2	0	8.03004
ENSG00000196083	IL1RAP	0	-1.94771
ENSG00000196155		0	-3.59753
ENSG00000196437	ZNF569	0	-5.43247
ENSG00000196517	SLC6A9	0	-2.44856
ENSG00000196611	MMP1	0	5.89845
ENSG00000196693	ZNF33B	0	-2.00052
ENSG00000196754	S100A2	0	9.27153
ENSG00000196878	LAMB3	0	8.27078
ENSG00000196924	FLNA	0	-3.03606
ENSG00000196935	SRGAP1	0	-1.13894
ENSG00000197019	SERTAD1	0	1.26089
ENSG00000197050	ZNF420	0	-1.03661
ENSG00000197061	H4C3	0	-1.50074
ENSG00000197279	ZNF165	0	-2.43045
ENSG00000197302	ZNF720	0	-1.07614
ENSG00000197321	SVIL	0	-1.55811
ENSG00000197323	TRIM33	0	-1.26933
ENSG00000197324	LRP10	0	2.0299
ENSG00000197415	VEPH1	0	6.88524
ENSG00000197448	GSTK1	0	1.00589
ENSG00000197467	COL13A1	0	-4.84591
ENSG00000197535	MYO5A	0	1.45614
ENSG00000197594	ENPP1	0	-3.42189
ENSG00000197696	NMB	0	1.20299
ENSG00000197747	S100A10	0	7.81639
ENSG00000197766	CFD	0	-1.19851
ENSG00000197782	ZNF780A	0	-1.18983
ENSG00000197822	OCLN	0	-1.75842
ENSG00000197927	C2orf27A	0	-1.36183
ENSG00000197948	FCHSD1	0	1.07809
ENSG00000197956	S100A6	0	3.07036
ENSG00000197971	MBP	0	-1.53329
ENSG00000198018	ENTPD7	0	2.78212
ENSG00000198034	RPS4X	0	1.2604
ENSG00000198182	ZNF607	0	-1.48093
ENSG00000198324	PHETA1	0	1.98455
ENSG00000198435	NRARP	0	-1.38812
ENSG00000198440	ZNF583	0	-1.84201
ENSG00000198467	TPM2	0	3.53505
ENSG00000198478	SH3BGRL2	0	-1.53509
ENSG00000198718	TOGARAM1	0	1.38179
ENSG00000198756	COLGALT2	0	-2.09556
ENSG00000198780	FAM169A	0	-1.01888
ENSG00000198843	SELENOT	0	1.96127
ENSG00000198855	FICD	0	-1.038
ENSG00000198860	TSEN15	0	-1.31319
ENSG00000198951	NAGA	0	1.25181
ENSG00000201998	SNORA23	0	1.00297
ENSG00000202314	SNORD6	0	-6.02945
ENSG00000203485	INF2	0	1.23237
ENSG00000203791	EEF1AKMT2	0	-1.10461
ENSG00000204147	ASAH2B	0	-1.60158
ENSG00000204267	TAP2	0	-1.37828
ENSG00000204334	ERICH2	0	-2.67725
ENSG00000204469	PRRC2A	0	1.00341
ENSG00000204682	MIR1915HG	0	-2.48583
ENSG00000204789	ZNF204P	0	-2.199
ENSG00000205213	LGR4	0	-2.71883
ENSG00000205476	CCDC85C	0	-1.15778
ENSG00000205542	TMSB4X	0	1.35143
ENSG00000206527	HACD2	0	-1.15947
ENSG00000206532	NA	0	4.29091
ENSG00000206560	ANKRD28	0	-1.1015
ENSG00000213445	SIPA1	0	1.10216
ENSG00000213719	CLIC1	0	1.30629
ENSG00000214193	SH3D21	0	1.00335
ENSG00000214944	ARHGEF28	0	-1.79733
ENSG00000215039	CD27-AS1	0	2.6965
ENSG00000215845	TSTD1	0	1.5005
ENSG00000219891	ZSCAN12P1	0	-2.7025
ENSG00000221869	CEBPD	0	-1.23448
ENSG00000221914	PPP2R2A	0	-1.00924
ENSG00000223768	LINC00205	0	1.33955
ENSG00000223812		0	2.92965
ENSG00000224531	SMIM13	0	-1.03702
ENSG00000224940	PRRT4	0	-2.58757
ENSG00000225190	PLEKHM1	0	1.46873
ENSG00000225383	SFTA1P	0	-3.25267
ENSG00000228063	LYPLAL1-DT	0	-4.99251
ENSG00000229124	VIM-AS1	0	3.74356
ENSG00000229563	LINC01204	0	4.08051
ENSG00000231607	DLEU2	0	-2.19234
ENSG00000231721	LINC-PINT	0	1.29461
ENSG00000231806	PCAT7	0	-4.68202
ENSG00000233117	LINC00702	0	6.24146
ENSG00000233476	EEF1A1P6	0	-1.73703
ENSG00000233532	LINC00460	0	3.99661
ENSG00000233559	LINC00513	0	-4.87369
ENSG00000233822	H2BC15	0	-1.13477
ENSG00000234147		0	4.2746
ENSG00000234545	FAM133B	0	-1.03242
ENSG00000236345	SCAT8	0	4.41251
ENSG00000236453		0	6.43878
ENSG00000239467		0	-2.54421
ENSG00000242242	NECTIN3-AS1	0	3.69218
ENSG00000242247	ARFGAP3	0	1.06288
ENSG00000242498	ARPIN	0	-1.40976
ENSG00000242779	ZNF702P	0	-1.28047
ENSG00000243479	MNX1-AS1	0	-1.76156
ENSG00000243742	RPLP0P2	0	-1.78765
ENSG00000245522	LINC02709	0	-2.39609
ENSG00000246228	CASC8	0	-5.41006
ENSG00000246273	SBF2-AS1	0	-1.618
ENSG00000247556	OIP5-AS1	0	-1.25668
ENSG00000247596	TWF2	0	1.70867
ENSG00000248323	LUCAT1	0	5.3492
ENSG00000249550	LINC01234	0	3.39292
ENSG00000250565	ATP6V1E2	0	-1.28575
ENSG00000250748		0	2.082
ENSG00000250803		0	4.23294
ENSG00000251022	THAP9-AS1	0	-1.11821
ENSG00000251192	ZNF674	0	-2.01889
ENSG00000251493	FOXD1	0	2.60671
ENSG00000251893		0	6.39771
ENSG00000252835	SCARNA21	0	2.16096
ENSG00000253187	HOXA10-AS	0	-2.31683
ENSG00000254166	CASC19	0	-3.9656
ENSG00000254614		0	2.06224
ENSG00000254999	BRK1	0	1.44498
ENSG00000255248	MIR100HG	0	4.22659
ENSG00000255717	SNHG1	0	-1.26087
ENSG00000256008		0	-3.55922
ENSG00000256269	HMBS	0	-1.19369
ENSG00000257267	ZNF271P	0	-1.67231
ENSG00000258077		0	7.54287
ENSG00000258088		0	7.13768
ENSG00000258245	RPL10P13	0	6.79871
ENSG00000258602	LINC01629	0	5.50313
ENSG00000258976		0	6.20171
ENSG00000260549	MT1L	0	4.57652
ENSG00000262001	DLGAP1-AS2	0	-1.43907
ENSG00000263325		0	4.43353
ENSG00000266094	RASSF5	0	-2.46536
ENSG00000268573		0	-1.39851
ENSG00000268858		0	1.10096
ENSG00000269609	RPARP-AS1	0	-1.876
ENSG00000270069	MIR222HG	0	1.47749
ENSG00000270607		0	3.46116
ENSG00000271270	TMCC1-AS1	0	1.68236
ENSG00000271605	MILR1	0	-3.10164
ENSG00000272888	LINC01578	0	-1.18021
ENSG00000275714	H3C1	0	-1.98653
ENSG00000277157	H4C4	0	-2.11648
ENSG00000277224	H2BC7	0	-1.91378
ENSG00000278291		0	-1.55611
ENSG00000285108		0	3.75598
ENSG00000285875		0	4.16169
Differentially expressed transcripts with log2 fold change of expression (Log2FC) ≥ 1 and False Discovery Rate (FDR) ≤ 0,05.

## Sheet: G12V_WT
Supplementary Table 2F: Transcripts with significantly different expression level in RKO KRAS G12V as compared to RKO BRAF WT.
Gene Name	hgnc_symbol	FDR	Log2FC
ENSG00000234807	LINC01135	0.0498521	2.29734
ENSG00000168016	TRANK1	0.0496415	1.8135
ENSG00000129317	PUS7L	0.049573	1.33695
ENSG00000154330	PGM5	0.0493948	1.39939
ENSG00000238961	SNORA47	0.0490191	1.00666
ENSG00000265962	GACAT2	0.0480761	1.30965
ENSG00000187796	CARD9	0.047877	2.79182
ENSG00000172382	PRSS27	0.0471935	2.19413
ENSG00000075826	SEC31B	0.0468024	1.46504
ENSG00000231906		0.0466115	1.44561
ENSG00000272068		0.0456086	2.06829
ENSG00000231711	LINC00899	0.0452824	1.07752
ENSG00000186409	CCDC30	0.0447149	1.39129
ENSG00000196220	SRGAP3	0.0437188	2.38514
ENSG00000091409	ITGA6	0.0436292	-1.06348
ENSG00000173156	RHOD	0.0432821	1.07025
ENSG00000122591	FAM126A	0.0430258	1.30169
ENSG00000136235	GPNMB	0.0429088	1.65983
ENSG00000177409	SAMD9L	0.0423586	2.06381
ENSG00000144821	MYH15	0.042159	3.47617
ENSG00000239523	MYLK-AS1	0.0420472	1.81757
ENSG00000213376	GAPDHP71	0.0414791	2.39292
ENSG00000250067	YJEFN3	0.0412985	2.32199
ENSG00000284052		0.0402426	2.04392
ENSG00000162542	TMCO4	0.0401505	1.0142
ENSG00000144134	RABL2A	0.0400597	1.1086
ENSG00000186994	KANK3	0.0400344	1.38338
ENSG00000234263	MAP3K5-AS1	0.0400155	1.84783
ENSG00000205959		0.0396989	2.24898
ENSG00000258791	LINC00520	0.0395914	2.84662
ENSG00000188659	SAXO2	0.0393764	1.95007
ENSG00000178026	LRRC75B	0.0392477	1.45505
ENSG00000109881	CCDC34	0.0384739	-1.11419
ENSG00000174428	GTF2IRD2B	0.0381666	1.59089
ENSG00000158077	NLRP14	0.0365903	1.48446
ENSG00000142178	SIK1	0.0350511	1.79285
ENSG00000171840	NINJ2	0.0349595	1.78653
ENSG00000285531		0.0348307	-1.15577
ENSG00000284693	LINC02606	0.0341467	1.49268
ENSG00000257167	TMPO-AS1	0.0335466	-1.07467
ENSG00000170390	DCLK2	0.0334702	1.24701
ENSG00000106992	AK1	0.0331622	1.10951
ENSG00000197653	DNAH10	0.0320741	3.34378
ENSG00000152056	AP1S3	0.0318008	-1.51468
ENSG00000213199	ASIC3	0.0316231	2.7391
ENSG00000130208	APOC1	0.0315792	1.23929
ENSG00000143369	ECM1	0.0313759	2.56073
ENSG00000186792	HYAL3	0.0313727	1.07765
ENSG00000253948	VPS13B-DT	0.0312405	1.872
ENSG00000155962	CLIC2	0.0306405	2.80691
ENSG00000117425	PTCH2	0.0304918	2.12668
ENSG00000144843	ADPRH	0.0304815	1.20306
ENSG00000141576	RNF157	0.0302329	1.00277
ENSG00000267432	DNAH17-AS1	0.0298958	2.4865
ENSG00000278705	H4C2	0.0298031	-1.70748
ENSG00000158023	WDR66	0.0297658	1.80166
ENSG00000197748	CFAP43	0.0292953	2.24936
ENSG00000138792	ENPEP	0.0292948	1.63409
ENSG00000123096	SSPN	0.0290947	2.42279
ENSG00000107187	LHX3	0.0285613	2.04674
ENSG00000139318	DUSP6	0.0283199	1.87853
ENSG00000117586	TNFSF4	0.02824	1.14484
ENSG00000188042	ARL4C	0.0277654	1.501
ENSG00000248746	ACTN3	0.0276722	1.39438
ENSG00000136492	BRIP1	0.0276212	-1.25208
ENSG00000114315	HES1	0.0272828	-2.67786
ENSG00000107611	CUBN	0.026919	2.89654
ENSG00000101680	LAMA1	0.0268865	1.10344
ENSG00000196083	IL1RAP	0.0268641	-1.52085
ENSG00000228510		0.0266035	2.52431
ENSG00000120279	MYCT1	0.0260893	2.68448
ENSG00000197208	SLC22A4	0.0258052	1.24058
ENSG00000198826	ARHGAP11A	0.0255652	-1.15942
ENSG00000114841	DNAH1	0.0255592	2.22836
ENSG00000175048	ZDHHC14	0.0253976	1.1711
ENSG00000115267	IFIH1	0.0250569	1.40625
ENSG00000205593	DENND6B	0.0250056	1.42189
ENSG00000132669	RIN2	0.0247437	2.83827
ENSG00000213903	LTB4R	0.0245585	1.64529
ENSG00000066185	ZMYND12	0.0242672	2.04778
ENSG00000184271	POU6F1	0.0242195	1.39502
ENSG00000115415	STAT1	0.0239477	1.42399
ENSG00000099338	CATSPERG	0.023915	1.80411
ENSG00000164266	SPINK1	0.0238365	1.74053
ENSG00000167779	IGFBP6	0.0232941	1.14795
ENSG00000228065	LINC01515	0.0231102	-1.76353
ENSG00000164185	ZNF474	0.0225296	1.86203
ENSG00000183111	ARHGEF37	0.022515	1.20375
ENSG00000158815	FGF17	0.0224872	2.11807
ENSG00000224945		0.0223736	2.8328
ENSG00000266783		0.0219967	-2.17015
ENSG00000137501	SYTL2	0.021948	1.49324
ENSG00000256546		0.0218539	1.26387
ENSG00000256043	CTSO	0.0212056	1.90898
ENSG00000279821		0.0210116	1.76089
ENSG00000089820	ARHGAP4	0.0209619	2.46024
ENSG00000262576	PCDHGA4	0.0206049	1.37761
ENSG00000228716	DHFR	0.0203173	-1.12754
ENSG00000237991	RPL35P1	0.0199947	3.26633
ENSG00000196155		0.019813	4.01323
ENSG00000175764	TTLL11	0.0195843	1.08223
ENSG00000213928	IRF9	0.0194691	1.77792
ENSG00000139344	AMDHD1	0.0192014	1.25927
ENSG00000163430	FSTL1	0.0192001	1.86143
ENSG00000130653	PNPLA7	0.0189371	1.92335
ENSG00000167617	CDC42EP5	0.01846	1.50002
ENSG00000249307	LINC01088	0.0181536	1.61597
ENSG00000137752	CASP1	0.0179424	4.40352
ENSG00000157601	MX1	0.0179192	1.75136
ENSG00000185761	ADAMTSL5	0.0178933	1.10906
ENSG00000189052	CGB5	0.0177924	-1.27857
ENSG00000125246	CLYBL	0.0177766	1.01207
ENSG00000113448	PDE4D	0.0176558	-1.11769
ENSG00000162572	SCNN1D	0.0176183	1.89111
ENSG00000163794	UCN	0.0170428	1.65697
ENSG00000229474	PATL2	0.0166059	3.38092
ENSG00000081853	PCDHGA2	0.0165328	2.7718
ENSG00000225032		0.0163811	2.52514
ENSG00000125731	SH2D3A	0.0163228	-1.1935
ENSG00000217130		0.0163174	1.57844
ENSG00000214820	MPRIPP1	0.0162879	-2.14085
ENSG00000204136	GGTA1P	0.0159247	2.1122
ENSG00000228242		0.0157207	2.23941
ENSG00000272619		0.0156169	2.16546
ENSG00000187244	BCAM	0.0154435	1.00327
ENSG00000058091	CDK14	0.0151716	2.24806
ENSG00000105963	ADAP1	0.0149855	1.00186
ENSG00000270020		0.0148053	3.0874
ENSG00000004838	ZMYND10	0.0147241	1.66385
ENSG00000237276	ANO7L1	0.0146902	2.52842
ENSG00000232855		0.0145108	2.35748
ENSG00000264672	SEPTIN4-AS1	0.0141879	2.23907
ENSG00000101665	SMAD7	0.013913	-2.39443
ENSG00000185640	KRT79	0.0137685	3.37079
ENSG00000204540	PSORS1C1	0.0136116	1.7957
ENSG00000276075		0.0134374	1.95349
ENSG00000279495		0.0134051	-1.27523
ENSG00000229656	ITGB1-DT	0.0132412	1.77242
ENSG00000255026		0.0132318	3.50908
ENSG00000257329		0.0131668	3.57166
ENSG00000235448	LURAP1L-AS1	0.0131213	2.89774
ENSG00000129038	LOXL1	0.0128933	1.24975
ENSG00000171798	KNDC1	0.0128747	2.2784
ENSG00000189403	HMGB1	0.0125697	-1.01894
ENSG00000237238	BMS1P10	0.0124455	3.05501
ENSG00000148057	IDNK	0.0123478	1.05526
ENSG00000154358	OBSCN	0.012111	1.31314
ENSG00000271581		0.0118296	1.42238
ENSG00000142731	PLK4	0.0118084	-1.27813
ENSG00000178685	PARP10	0.0115928	1.57067
ENSG00000073756	PTGS2	0.0115721	3.4913
ENSG00000177989	ODF3B	0.0114915	1.00334
ENSG00000115266	APC2	0.0114594	2.41942
ENSG00000166444	DENND2B	0.0114441	-1.10865
ENSG00000134321	RSAD2	0.0114324	4.11922
ENSG00000198001		0.0110761	1.58444
ENSG00000174776	WDR49	0.0109626	2.96059
ENSG00000206561	COLQ	0.010919	2.38399
ENSG00000279277		0.0109156	1.69928
ENSG00000151651	ADAM8	0.0105597	2.02763
ENSG00000130751	NPAS1	0.0104383	1.60771
ENSG00000117228	GBP1	0.0103706	3.44666
ENSG00000134538	SLCO1B1	0.0102871	2.74396
ENSG00000237523	LINC00857	0.0101558	-1.45173
ENSG00000143502	SUSD4	0.0100105	-1.71823
ENSG00000103489	XYLT1	0.00998317	1.81011
ENSG00000093009	CDC45	0.00976792	-1.18241
ENSG00000165113	GKAP1	0.00965545	-1.01331
ENSG00000204390	HSPA1L	0.00871594	1.23429
ENSG00000154263	ABCA10	0.00854791	2.19127
ENSG00000137965	IFI44	0.00837911	4.92068
ENSG00000177335	C8orf31	0.00829837	2.12833
ENSG00000010379	SLC6A13	0.00828017	3.61513
ENSG00000132837	DMGDH	0.00817504	3.56392
ENSG00000225484	NUTM2B-AS1	0.00816563	-1.31137
ENSG00000204839	MROH6	0.00803048	2.56768
ENSG00000237819	CDK6-AS1	0.00784207	1.99896
ENSG00000172037	LAMB2	0.00770578	1.02241
ENSG00000164620	RELL2	0.00767153	1.08088
ENSG00000203799	CCDC162P	0.0076443	3.236
ENSG00000111816	FRK	0.00761301	2.57787
ENSG00000189410	SH2D5	0.0073306	1.84986
ENSG00000174844	DNAH12	0.0072698	2.66457
ENSG00000285589		0.00723921	1.79902
ENSG00000142677	IL22RA1	0.00708692	-1.07429
ENSG00000261342		0.00703077	3.10271
ENSG00000227036	LINC00511	0.00700077	1.78194
ENSG00000241280		0.0069683	2.07186
ENSG00000197380	DACT3	0.00694799	1.03546
ENSG00000231298	MANCR	0.00684816	1.54854
ENSG00000263563	UBBP4	0.00673084	2.47145
ENSG00000168477	TNXB	0.00671795	2.26553
ENSG00000272899	ATP6V1FNB	0.00651929	1.51414
ENSG00000231324		0.0064753	2.58921
ENSG00000186318	BACE1	0.00639237	2.45465
ENSG00000158683	PKD1L1	0.00637995	2.6104
ENSG00000105655	ISYNA1	0.00631559	2.16387
ENSG00000115756	HPCAL1	0.00630176	1.09057
ENSG00000103089	FA2H	0.0062607	2.59839
ENSG00000138675	FGF5	0.00614369	3.10522
ENSG00000152763	WDR78	0.00607425	2.64826
ENSG00000237886	NALT1	0.00605163	1.99435
ENSG00000186567	CEACAM19	0.00603914	1.41597
ENSG00000110628	SLC22A18	0.00595304	1.55895
ENSG00000170011	MYRIP	0.00591467	2.57566
ENSG00000258727		0.00579783	2.42334
ENSG00000273654		0.00572503	1.66131
ENSG00000184254	ALDH1A3	0.00568652	2.00641
ENSG00000054277	OPN3	0.00565236	2.12902
ENSG00000115738	ID2	0.00561651	-1.22395
ENSG00000258461		0.00543944	2.64907
ENSG00000016402	IL20RA	0.00541345	1.35744
ENSG00000243422	RPL23AP49	0.0054131	2.55219
ENSG00000173269	MMRN2	0.00541231	2.01404
ENSG00000283525		0.00537619	2.55384
ENSG00000185561	TLCD2	0.00498748	1.15517
ENSG00000143248	RGS5	0.00463063	1.78192
ENSG00000180917	CMTR2	0.00463028	1.43981
ENSG00000251364		0.00456702	1.54583
ENSG00000237330	RNF223	0.0045657	-2.90067
ENSG00000173295	FAM86B3P	0.00449324	1.08325
ENSG00000204956	PCDHGA1	0.00443929	1.38621
ENSG00000233117	LINC00702	0.00441009	1.14889
ENSG00000127325	BEST3	0.00437106	3.91118
ENSG00000280832	GSEC	0.00411344	1.06895
ENSG00000284610		0.00410399	-1.25065
ENSG00000089847	ANKRD24	0.00396989	2.61848
ENSG00000110852	CLEC2B	0.00392283	1.97121
ENSG00000146411	SLC2A12	0.00390813	1.28254
ENSG00000104856	RELB	0.0037137	1.01778
ENSG00000007968	E2F2	0.00355665	-1.68888
ENSG00000049769	PPP1R3F	0.00340691	1.53185
ENSG00000136603	SKIL	0.00336802	-1.09993
ENSG00000244560		0.00332937	1.0775
ENSG00000167011	NAT16	0.00327982	1.88173
ENSG00000223478		0.00323723	-1.07871
ENSG00000275632		0.00323617	-1.57288
ENSG00000148082	SHC3	0.00322314	2.82672
ENSG00000236714	LINC01844	0.00316394	2.24298
ENSG00000260953		0.00295311	1.97528
ENSG00000154721	JAM2	0.00291783	2.2745
ENSG00000106560	GIMAP2	0.00288888	2.80008
ENSG00000197744	PTMAP2	0.00286008	-1.61875
ENSG00000133030	MPRIP	0.0027165	-2.41173
ENSG00000267383		0.00259333	-1.50804
ENSG00000131470	PSMC3IP	0.00251541	-1.29674
ENSG00000071539	TRIP13	0.00250342	-1.12456
ENSG00000162458	FBLIM1	0.00250069	3.50268
ENSG00000253669	GASAL1	0.00243342	-1.50153
ENSG00000185267	CDNF	0.00224952	1.13651
ENSG00000079337	RAPGEF3	0.00216729	1.86412
ENSG00000165244	ZNF367	0.00213269	-1.1572
ENSG00000198520	ARMH1	0.00207325	2.62936
ENSG00000147606	SLC26A7	0.0020602	3.34859
ENSG00000249476		0.00192801	2.88102
ENSG00000196584	XRCC2	0.00179729	-1.21717
ENSG00000178462	TUBAL3	0.00177008	4.20725
ENSG00000179841	AKAP5	0.00175467	-1.25372
ENSG00000108679	LGALS3BP	0.0017237	4.53785
ENSG00000285600		0.00170931	2.22589
ENSG00000131471	AOC3	0.00170395	3.8059
ENSG00000104147	OIP5	0.0016755	-1.01083
ENSG00000156042	CFAP70	0.00160826	2.5704
ENSG00000086730	LAT2	0.00158652	1.37498
ENSG00000204677	FAM153CP	0.00156502	2.28819
ENSG00000203797	DDO	0.00154933	3.07479
ENSG00000168404	MLKL	0.0015458	1.00048
ENSG00000074966	TXK	0.00152187	2.51314
ENSG00000087301	TXNDC16	0.00151785	-1.80856
ENSG00000188993	LRRC66	0.00151375	2.23492
ENSG00000240891	PLCXD2	0.00148804	1.856
ENSG00000182308	DCAF4L1	0.00144148	1.72495
ENSG00000138771	SHROOM3	0.00138588	2.06309
ENSG00000100344	PNPLA3	0.00138041	1.20185
ENSG00000278864		0.00130858	-2.25184
ENSG00000229320	KRT8P12	0.00130213	1.02126
ENSG00000225511	LINC00475	0.00127374	2.08084
ENSG00000259780		0.00126339	2.50169
ENSG00000062038	CDH3	0.00124436	1.8334
ENSG00000241839	PLEKHO2	0.00118201	1.15793
ENSG00000139178	C1RL	0.00116934	1.28418
ENSG00000123219	CENPK	0.00114707	-1.01062
ENSG00000172137	CALB2	0.0010977	2.86166
ENSG00000100918	REC8	0.00109341	2.3073
ENSG00000005513	SOX8	0.00105986	1.03227
ENSG00000160326	SLC2A6	0.00104547	1.01956
ENSG00000007255	TRAPPC6A	0.00101012	1.24351
ENSG00000168453	HR	0.000991737	1.88521
ENSG00000274997	H2AC12	0.000984531	-1.18253
ENSG00000165164	CFAP47	0.000961242	1.00759
ENSG00000130707	ASS1	0.000941639	1.40978
ENSG00000161270	NPHS1	0.000921045	1.13934
ENSG00000126709	IFI6	0.000892363	4.56119
ENSG00000168517	HEXIM2	0.00087793	1.24163
ENSG00000112312	GMNN	0.000875561	-1.21524
ENSG00000275395	FCGBP	0.000869527	3.91155
ENSG00000236780	LINC01829	0.000816153	4.94422
ENSG00000266074	BAHCC1	0.000803774	1.25519
ENSG00000285280		0.00078902	1.25449
ENSG00000213214	ARHGEF35	0.000788975	-1.30438
ENSG00000170634	ACYP2	0.000761712	1.04906
ENSG00000132530	XAF1	0.000748243	5.25983
ENSG00000157502	PWWP3B	0.000712863	-1.34234
ENSG00000243116		0.000689777	2.42944
ENSG00000163235	TGFA	0.000683107	-1.47268
ENSG00000268858		0.00067245	1.20323
ENSG00000105894	PTN	0.000663836	3.04651
ENSG00000114423	CBLB	0.000654309	1.20725
ENSG00000257556	LINC02298	0.000651518	2.95577
ENSG00000176697	BDNF	0.000614766	-1.17603
ENSG00000251615		0.000606693	1.74713
ENSG00000155657	TTN	0.000553599	4.69468
ENSG00000261801	LOXL1-AS1	0.000541309	1.64638
ENSG00000255517		0.000539214	1.22244
ENSG00000137265	IRF4	0.000526319	3.52186
ENSG00000172794	RAB37	0.000512905	1.86167
ENSG00000170909	OSCAR	0.000506603	1.58203
ENSG00000168214	RBPJ	0.000476064	1.45547
ENSG00000111012	CYP27B1	0.000424747	1.46076
ENSG00000285906		0.000400838	2.00891
ENSG00000116183	PAPPA2	0.000399084	2.81068
ENSG00000238098	ABCA17P	0.000370823	1.70478
ENSG00000131018	SYNE1	0.000342444	3.50264
ENSG00000181085	MAPK15	0.000330884	1.40012
ENSG00000177685	CRACR2B	0.000329171	1.23728
ENSG00000166823	MESP1	0.000322913	1.51581
ENSG00000189180	ZNF33A	0.000320142	-1.02965
ENSG00000013563	DNASE1L1	0.000314273	1.03171
ENSG00000136531	SCN2A	0.000309019	1.38347
ENSG00000182326	C1S	0.000307065	2.26514
ENSG00000049249	TNFRSF9	0.000302716	3.20556
ENSG00000105376	ICAM5	0.000285578	1.03878
ENSG00000106268	NUDT1	0.000281017	-1.17758
ENSG00000165548	TMEM63C	0.000276217	1.38717
ENSG00000132881	CPLANE2	0.000243341	1.35188
ENSG00000272405		0.000240398	1.18448
ENSG00000035499	DEPDC1B	0.000232187	-1.15735
ENSG00000185100	ADSS1	0.000222831	1.55426
ENSG00000168306	ACOX2	0.000222212	3.98523
ENSG00000237135	DDX10P1	0.000221837	3.899
ENSG00000202337	RNU6-8	0.000215261	-1.15217
ENSG00000164104	HMGB2	0.000214304	-1.11018
ENSG00000171848	RRM2	0.000212671	-1.19557
ENSG00000162591	MEGF6	0.000200471	1.66021
ENSG00000154153	RETREG1	0.000200307	1.11367
ENSG00000205177	C11orf91	0.000193379	4.07063
ENSG00000177181	RIMKLA	0.000189046	-1.15035
ENSG00000156876	SASS6	0.000186956	-1.10029
ENSG00000188747	NOXA1	0.000175356	2.28097
ENSG00000283709	FAM238C	0.00016444	2.97566
ENSG00000118503	TNFAIP3	0.000163448	1.00937
ENSG00000177311	ZBTB38	0.000162428	1.3297
ENSG00000115041	KCNIP3	0.000158952	1.24085
ENSG00000137573	SULF1	0.000153349	2.88017
ENSG00000248719		0.00014324	1.35842
ENSG00000225177		0.000140969	1.53924
ENSG00000090339	ICAM1	0.000140466	1.41803
ENSG00000254827	SLC22A18AS	0.000139172	2.50261
ENSG00000251141	MRPS30-DT	0.000138076	1.37967
ENSG00000140678	ITGAX	0.000132986	3.85719
ENSG00000234719	NPIPB2	0.00012631	1.62386
ENSG00000005243	COPZ2	0.000124663	1.24875
ENSG00000197249	SERPINA1	0.00012376	4.18974
ENSG00000171298	GAA	0.000122718	1.0511
ENSG00000157240	FZD1	0.000117512	-1.28536
ENSG00000214900	LINC01588	0.000115166	2.26963
ENSG00000260630	SNAI3-AS1	0.000111834	1.30299
ENSG00000198576	ARC	0.000103667	1.95856
ENSG00000136840	ST6GALNAC4	0.000102395	1.39498
ENSG00000169231	THBS3	0.000101394	2.45275
ENSG00000221887	HMSD	0.000100781	-1.29913
ENSG00000125864	BFSP1	0.000100193	1.7504
ENSG00000115884	SDC1	0.000100154	2.48205
ENSG00000172403	SYNPO2	9.17383e-05	1.28889
ENSG00000135205	CCDC146	9.1566e-05	1.1323
ENSG00000103942	HOMER2	8.9136e-05	1.55633
ENSG00000133466	C1QTNF6	8.82485e-05	2.09985
ENSG00000133302	SLF1	8.7876e-05	-1.18615
ENSG00000119514	GALNT12	8.68302e-05	1.34759
ENSG00000162241	SLC25A45	8.42027e-05	1.46719
ENSG00000117152	RGS4	8.2859e-05	5.06557
ENSG00000182628	SKA2	7.83379e-05	-1.11409
ENSG00000167925	GHDC	7.28217e-05	1.22796
ENSG00000227398	KIF9-AS1	7.20919e-05	1.41961
ENSG00000136158	SPRY2	6.49954e-05	1.52434
ENSG00000266208		6.2908e-05	1.06226
ENSG00000204334	ERICH2	6.27473e-05	2.71758
ENSG00000230461	PROX1-AS1	6.20099e-05	2.38436
ENSG00000134242	PTPN22	6.12406e-05	5.1076
ENSG00000230002	ALMS1-IT1	6.02926e-05	-1.4612
ENSG00000259985		5.92682e-05	2.18268
ENSG00000275131		5.86141e-05	2.31071
ENSG00000158286	RNF207	5.76799e-05	1.19166
ENSG00000132386	SERPINF1	5.53485e-05	3.32148
ENSG00000113763	UNC5A	5.44859e-05	1.95115
ENSG00000179761	PIPOX	5.37044e-05	2.68574
ENSG00000250337	PURPL	5.2392e-05	1.66525
ENSG00000225573	RPL35P5	5.20508e-05	4.31419
ENSG00000203760	CENPW	5.09697e-05	-1.09366
ENSG00000085999	RAD54L	5.00852e-05	-1.32472
ENSG00000274267	NA	4.95905e-05	-1.789
ENSG00000108932	SLC16A6	4.95705e-05	1.64976
ENSG00000162772	ATF3	4.93688e-05	-1.10301
ENSG00000185250	PPIL6	4.74314e-05	2.12582
ENSG00000167703	SLC43A2	4.5532e-05	1.13915
ENSG00000174938	SEZ6L2	4.53279e-05	1.02686
ENSG00000146918	NCAPG2	4.30894e-05	-1.17657
ENSG00000213071	LPAL2	4.25151e-05	2.0902
ENSG00000110427	KIAA1549L	4.16591e-05	2.20915
ENSG00000128311	TST	4.05089e-05	1.28117
ENSG00000050405	LIMA1	3.77414e-05	1.17318
ENSG00000089127	OAS1	3.59286e-05	4.13753
ENSG00000136943	CTSV	3.03037e-05	-1.10748
ENSG00000269706		2.94629e-05	-2.18319
ENSG00000120217	CD274	2.929e-05	1.49951
ENSG00000118263	KLF7	2.67926e-05	4.63806
ENSG00000119242	CCDC92	2.59973e-05	1.79182
ENSG00000164199	ADGRV1	2.38799e-05	4.67976
ENSG00000244002	RPSAP39	2.37524e-05	2.83653
ENSG00000168062	BATF2	2.30238e-05	3.15534
ENSG00000266714	MYO15B	2.27158e-05	1.79677
ENSG00000159167	STC1	2.26833e-05	4.90622
ENSG00000259439	LINC01833	2.20966e-05	1.65797
ENSG00000235385	LINC02154	2.15691e-05	1.77118
ENSG00000125510	OPRL1	2.1565e-05	1.21916
ENSG00000119321	FKBP15	2.01867e-05	1.5868
ENSG00000221963	APOL6	2.01062e-05	1.33519
ENSG00000183621	ZNF438	1.93602e-05	3.87344
ENSG00000166803	PCLAF	1.9117e-05	-1.72525
ENSG00000171606	ZNF274	1.86265e-05	2.43428
ENSG00000238741	SCARNA7	1.81765e-05	1.15562
ENSG00000106333	PCOLCE	1.79079e-05	1.034
ENSG00000058085	LAMC2	1.69291e-05	2.08448
ENSG00000007516	BAIAP3	1.65878e-05	1.17342
ENSG00000028277	POU2F2	1.57562e-05	3.24168
ENSG00000179698	WDR97	1.56994e-05	2.54751
ENSG00000133105	RXFP2	1.43932e-05	1.43131
ENSG00000049192	ADAMTS6	1.31216e-05	1.84467
ENSG00000169288	MRPL1	1.29217e-05	-1.0321
ENSG00000158406	H4C8	1.25154e-05	-1.35665
ENSG00000167693	NXN	1.24578e-05	1.01324
ENSG00000136231	IGF2BP3	1.17272e-05	1.35847
ENSG00000130813	SHFL	1.04821e-05	1.46094
ENSG00000273812		9.9944e-06	1.66358
ENSG00000228044		9.43593e-06	2.6195
ENSG00000163734	CXCL3	8.23746e-06	2.71904
ENSG00000111863	ADTRP	8.19986e-06	3.52803
ENSG00000144935	TRPC1	7.5493e-06	1.42851
ENSG00000224577	LINC01117	7.266e-06	3.05138
ENSG00000133119	RFC3	6.8594e-06	-1.04927
ENSG00000144214	LYG1	6.64481e-06	1.141
ENSG00000142459	EVI5L	5.9708e-06	1.23459
ENSG00000196081	ZNF724	5.85794e-06	-1.04873
ENSG00000123496	IL13RA2	5.59889e-06	5.49243
ENSG00000167103	PIP5KL1	5.3482e-06	1.24408
ENSG00000231607	DLEU2	5.33817e-06	-1.07496
ENSG00000214049	UCA1	5.18801e-06	-2.54844
ENSG00000085063	CD59	5.05003e-06	1.04085
ENSG00000152689	RASGRP3	4.82139e-06	3.37179
ENSG00000105499	PLA2G4C	4.75268e-06	3.1062
ENSG00000114790	ARHGEF26	4.69795e-06	-1.2046
ENSG00000068831	RASGRP2	4.62825e-06	1.82762
ENSG00000256128	LINC00944	4.5709e-06	4.21315
ENSG00000163071	SPATA18	3.9173e-06	1.2877
ENSG00000124126	PREX1	3.74149e-06	2.58709
ENSG00000100577	GSTZ1	3.47893e-06	1.05924
ENSG00000214021	TTLL3	3.31003e-06	1.29761
ENSG00000214176	PLEKHM1P1	3.05961e-06	1.06622
ENSG00000164010	ERMAP	2.76872e-06	1.01712
ENSG00000254614		2.71049e-06	1.10652
ENSG00000172828	CES3	2.703e-06	1.03611
ENSG00000173918	C1QTNF1	2.5275e-06	1.00212
ENSG00000138376	BARD1	2.41553e-06	-1.08124
ENSG00000164744	SUN3	2.29902e-06	6.25187
ENSG00000267278	MAP3K14-AS1	1.97655e-06	1.70254
ENSG00000275993	SIK1B	1.96813e-06	2.05552
ENSG00000103269	RHBDL1	1.7969e-06	1.4113
ENSG00000121797	CCRL2	1.78709e-06	2.39444
ENSG00000140464	PML	1.67643e-06	1.26384
ENSG00000259038		1.51035e-06	2.87809
ENSG00000183317	EPHA10	1.49572e-06	2.10625
ENSG00000166451	CENPN	1.40816e-06	-1.05454
ENSG00000153930	ANKFN1	1.39069e-06	1.95837
ENSG00000230882		1.18532e-06	3.40037
ENSG00000185519	FAM131C	1.07533e-06	1.34528
ENSG00000102265	TIMP1	1.06595e-06	2.43407
ENSG00000168502	MTCL1	9.66584e-07	1.05323
ENSG00000165071	TMEM71	9.48613e-07	5.83124
ENSG00000163565	IFI16	9.38664e-07	1.5891
ENSG00000124587	PEX6	7.93027e-07	1.07938
ENSG00000166833	NAV2	7.42535e-07	1.88997
ENSG00000151725	CENPU	6.51119e-07	-1.11541
ENSG00000157617	C2CD2	6.44261e-07	1.17147
ENSG00000198133	TMEM229B	5.85416e-07	1.0437
ENSG00000094804	CDC6	5.59522e-07	-1.15468
ENSG00000225968	ELFN1	5.47657e-07	1.71481
ENSG00000233184		5.07113e-07	1.65675
ENSG00000076344	RGS11	4.67687e-07	1.38127
ENSG00000141505	ASGR1	4.66966e-07	1.87605
ENSG00000099953	MMP11	3.8846e-07	1.31708
ENSG00000174808	BTC	3.72582e-07	2.14796
ENSG00000228526	MIR34AHG	3.46038e-07	1.84406
ENSG00000097096	SYDE2	2.94248e-07	1.05783
ENSG00000239521	CASTOR3	2.8524e-07	1.11404
ENSG00000122952	ZWINT	2.84421e-07	-1.56448
ENSG00000176714	CCDC121	2.33153e-07	-1.55081
ENSG00000196208	GREB1	2.26266e-07	2.49765
ENSG00000188372	ZP3	2.0561e-07	1.41171
ENSG00000198939	ZFP2	1.97576e-07	1.21406
ENSG00000228956	SATB1-AS1	1.83915e-07	1.83166
ENSG00000204632	HLA-G	1.69626e-07	1.90095
ENSG00000279822		1.65505e-07	1.91115
ENSG00000173599	PC	1.62548e-07	1.1491
ENSG00000174371	EXO1	1.58048e-07	-1.27103
ENSG00000183486	MX2	1.52564e-07	5.4285
ENSG00000205309	NT5M	1.36259e-07	1.33043
ENSG00000272070		1.30586e-07	1.17921
ENSG00000134668	SPOCD1	1.28075e-07	1.89411
ENSG00000196878	LAMB3	1.08882e-07	2.48015
ENSG00000050438	SLC4A8	1.03795e-07	1.47315
ENSG00000267476		1.01608e-07	1.61177
ENSG00000066056	TIE1	9.94064e-08	6.31675
ENSG00000104998	IL27RA	9.52618e-08	1.12149
ENSG00000230438	SERPINB9P1	8.72115e-08	1.41391
ENSG00000197142	ACSL5	8.31109e-08	4.61583
ENSG00000221890	NPTXR	7.36739e-08	3.53444
ENSG00000112029	FBXO5	7.02898e-08	-1.23657
ENSG00000158691	ZSCAN12	6.63171e-08	-1.31405
ENSG00000171621	SPSB1	6.04665e-08	1.3031
ENSG00000117318	ID3	5.89316e-08	-2.45472
ENSG00000185033	SEMA4B	5.8696e-08	1.09161
ENSG00000049130	KITLG	5.22596e-08	-1.2486
ENSG00000143382	ADAMTSL4	5.19673e-08	1.76357
ENSG00000149968	MMP3	4.74469e-08	3.65727
ENSG00000198056	PRIM1	4.68908e-08	-1.18907
ENSG00000161298	ZNF382	3.63617e-08	1.7416
ENSG00000115255	REEP6	3.58822e-08	2.1622
ENSG00000162645	GBP2	3.45543e-08	1.60029
ENSG00000275713	H2BC9	3.11464e-08	-1.44453
ENSG00000137801	THBS1	3.11166e-08	-2.54705
ENSG00000181381	DDX60L	2.99219e-08	1.04097
ENSG00000224081	SLC44A3-AS1	2.65796e-08	3.59137
ENSG00000124575	H1-3	2.60568e-08	-1.33839
ENSG00000237352	LINC01358	2.4933e-08	8.88789
ENSG00000185215	TNFAIP2	2.33936e-08	1.39486
ENSG00000183091	NEB	1.79874e-08	6.27561
ENSG00000166348	USP54	1.66622e-08	-1.20824
ENSG00000180596	H2BC4	1.59887e-08	-1.29424
ENSG00000152661	GJA1	1.58059e-08	6.81343
ENSG00000111801	BTN3A3	1.55941e-08	2.00343
ENSG00000103043	VAC14	1.55124e-08	1.24076
ENSG00000259673	IQCH-AS1	1.50931e-08	1.24802
ENSG00000276966	H4C5	1.34934e-08	-1.13454
ENSG00000156804	FBXO32	1.27538e-08	1.56752
ENSG00000085465	OVGP1	1.16476e-08	1.59118
ENSG00000125746	EML2	1.15295e-08	1.19172
ENSG00000134070	IRAK2	1.13247e-08	1.33135
ENSG00000060558	GNA15	8.32922e-09	1.04795
ENSG00000251348	HSPD1P11	8.1072e-09	-1.39188
ENSG00000104361	NIPAL2	7.8987e-09	1.06339
ENSG00000049541	RFC2	7.82542e-09	-1.03151
ENSG00000285744		7.22527e-09	3.20416
ENSG00000074416	MGLL	7.08739e-09	1.94195
ENSG00000140199	SLC12A6	6.78517e-09	1.30873
ENSG00000220785	MTMR9LP	6.26404e-09	1.86817
ENSG00000132274	TRIM22	5.83206e-09	2.08142
ENSG00000065328	MCM10	4.97484e-09	-1.65494
ENSG00000075213	SEMA3A	4.28855e-09	2.8523
ENSG00000197472	ZNF695	3.7743e-09	-1.26804
ENSG00000105246	EBI3	3.74628e-09	3.61106
ENSG00000178104	PDE4DIP	3.66786e-09	1.57638
ENSG00000019485	PRDM11	3.13984e-09	1.45525
ENSG00000164684	ZNF704	3.02994e-09	-2.49455
ENSG00000196747	H2AC13	2.71541e-09	-1.23094
ENSG00000248323	LUCAT1	2.52336e-09	1.55934
ENSG00000261534		2.42248e-09	3.05093
ENSG00000165632	TAF3	2.26676e-09	-1.12206
ENSG00000092470	WDR76	2.08901e-09	-1.2917
ENSG00000101003	GINS1	1.77119e-09	-1.39455
ENSG00000223485	LINC01615	1.69721e-09	3.04589
ENSG00000198959	TGM2	1.34746e-09	7.14688
ENSG00000164543	STK17A	1.31905e-09	1.56222
ENSG00000229124	VIM-AS1	1.19823e-09	2.345
ENSG00000176244	ACBD7	1.07181e-09	-1.5827
ENSG00000123095	BHLHE41	8.26256e-10	1.3218
ENSG00000106404	CLDN15	7.5929e-10	1.1808
ENSG00000166432	ZMAT1	7.37217e-10	2.23511
ENSG00000273802	H2BC8	6.14066e-10	-1.04396
ENSG00000184305	CCSER1	5.59853e-10	1.24158
ENSG00000179859	RNF227	5.53178e-10	1.19383
ENSG00000188483	IER5L	4.89407e-10	-1.29076
ENSG00000276368	H2AC14	4.72651e-10	-1.46034
ENSG00000159714	ZDHHC1	3.80945e-10	1.95708
ENSG00000106025	TSPAN12	3.52635e-10	-1.01621
ENSG00000197275	RAD54B	3.4599e-10	-1.15088
ENSG00000275714	H3C1	3.11733e-10	-2.29669
ENSG00000169247	SH3TC2	2.74823e-10	5.88487
ENSG00000233452	STXBP5-AS1	2.47775e-10	4.80317
ENSG00000081041	CXCL2	2.00936e-10	2.87317
ENSG00000185189	NRBP2	1.94612e-10	1.10873
ENSG00000223745	CCDC18-AS1	1.74166e-10	1.55929
ENSG00000214182	PTMAP5	1.7078e-10	-1.34273
ENSG00000137959	IFI44L	1.66995e-10	7.17808
ENSG00000162520	SYNC	1.49106e-10	1.13301
ENSG00000158106	RHPN1	1.17349e-10	1.19165
ENSG00000166349	RAG1	1.1208e-10	1.21452
ENSG00000134324	LPIN1	1.09358e-10	1.07845
ENSG00000167767	KRT80	9.54954e-11	-4.97849
ENSG00000136982	DSCC1	7.28194e-11	-1.57453
ENSG00000107779	BMPR1A	6.09282e-11	-1.11454
ENSG00000018408	WWTR1	5.5205e-11	1.25009
ENSG00000273983	H3C8	5.48138e-11	-1.42657
ENSG00000152253	SPC25	4.76893e-11	-1.29546
ENSG00000089123	TASP1	3.59459e-11	-1.10557
ENSG00000125968	ID1	3.57759e-11	-2.35105
ENSG00000026652	AGPAT4	3.54333e-11	1.04103
ENSG00000249395	CASC9	3.18933e-11	1.53262
ENSG00000100629	CEP128	2.35975e-11	-1.11114
ENSG00000139926	FRMD6	1.81324e-11	2.55567
ENSG00000163808	KIF15	1.70474e-11	-1.39925
ENSG00000162643	WDR63	1.63015e-11	1.96916
ENSG00000117266	CDK18	1.62503e-11	1.1041
ENSG00000025434	NR1H3	1.41303e-11	1.28971
ENSG00000135740	SLC9A5	1.40364e-11	1.45955
ENSG00000164674	SYTL3	1.37564e-11	1.91925
ENSG00000222041	CYTOR	1.08913e-11	-1.0201
ENSG00000177675	CD163L1	1.06777e-11	2.42999
ENSG00000118257	NRP2	9.30689e-12	2.97857
ENSG00000012061	ERCC1	7.20701e-12	1.25793
ENSG00000150054	MPP7	5.55278e-12	-2.49918
ENSG00000100906	NFKBIA	5.18563e-12	1.19557
ENSG00000167037	SGSM1	3.85958e-12	1.56262
ENSG00000164292	RHOBTB3	3.72979e-12	-1.04199
ENSG00000072840	EVC	3.11318e-12	4.88426
ENSG00000258623		2.5786e-12	3.27265
ENSG00000261618	LINC02605	2.41118e-12	2.40338
ENSG00000185338	SOCS1	6.10845e-13	2.74123
ENSG00000252835	SCARNA21	4.81615e-13	1.72664
ENSG00000168389	MFSD2A	3.88689e-13	1.08792
ENSG00000197530	MIB2	3.48721e-13	1.35053
ENSG00000160408	ST6GALNAC6	2.06835e-13	1.71832
ENSG00000162512	SDC3	1.88627e-13	1.50681
ENSG00000166949	SMAD3	1.73972e-13	-4.02477
ENSG00000153029	MR1	1.05582e-13	2.02482
ENSG00000172458	IL17D	1.01363e-13	1.78949
ENSG00000008300	CELSR3	9.27036e-14	1.52883
ENSG00000105472	CLEC11A	9.03722e-14	1.42882
ENSG00000116711	PLA2G4A	7.91589e-14	1.20099
ENSG00000056558	TRAF1	7.84928e-14	3.34099
ENSG00000107796	ACTA2	6.13953e-14	2.1527
ENSG00000184270	H2AC21	6.02851e-14	-1.4277
ENSG00000143344	RGL1	3.84137e-14	1.12541
ENSG00000129946	SHC2	3.60822e-14	1.69528
ENSG00000136040	PLXNC1	3.4639e-14	1.19076
ENSG00000069020	MAST4	3.34177e-14	1.6062
ENSG00000188766	SPRED3	2.65343e-14	2.05845
ENSG00000126882	FAM78A	1.88738e-14	1.14407
ENSG00000135899	SP110	1.87628e-14	1.2298
ENSG00000173546	CSPG4	1.63203e-14	1.91126
ENSG00000163739	CXCL1	1.59872e-14	3.07884
ENSG00000110047	EHD1	1.40998e-14	1.16828
ENSG00000204147	ASAH2B	1.19904e-14	-1.02869
ENSG00000270885	RASL10B	9.4369e-15	1.78478
ENSG00000286251		8.54872e-15	2.40304
ENSG00000125089	SH3TC1	7.10543e-15	1.57256
ENSG00000244694	PTCHD4	6.77236e-15	2.99773
ENSG00000164251	F2RL1	5.9952e-15	-5.94026
ENSG00000064692	SNCAIP	5.66214e-15	3.35228
ENSG00000183092	BEGAIN	4.996e-15	1.32531
ENSG00000196787	H2AC11	4.88498e-15	-1.60361
ENSG00000091592	NLRP1	3.9968e-15	1.52808
ENSG00000172590	MRPL52	3.88578e-15	1.10265
ENSG00000165949	IFI27	3.77476e-15	8.58667
ENSG00000125266	EFNB2	3.33067e-15	1.69734
ENSG00000138639	ARHGAP24	2.33147e-15	7.93264
ENSG00000160323	ADAMTS13	1.44329e-15	1.62031
ENSG00000161681	SHANK1	1.44329e-15	1.8407
ENSG00000096433	ITPR3	1.33227e-15	1.50675
ENSG00000164032	H2AZ1	7.77156e-16	-1.01708
ENSG00000186088	GSAP	6.66134e-16	1.08353
ENSG00000162607	USP1	5.55112e-16	-1.03109
ENSG00000182010	RTKN2	5.55112e-16	-1.45299
ENSG00000104783	KCNN4	2.22045e-16	2.17084
ENSG00000163624	CDS1	2.22045e-16	-1.32678
ENSG00000183044	ABAT	2.22045e-16	1.68568
ENSG00000249992	TMEM158	2.22045e-16	1.4913
ENSG00000030110	BAK1	1.11022e-16	1.15423
ENSG00000074660	SCARF1	1.11022e-16	2.24964
ENSG00000128805	ARHGAP22	1.11022e-16	1.67727
ENSG00000136636	KCTD3	1.11022e-16	-1.07596
ENSG00000154839	SKA1	1.11022e-16	-1.23751
ENSG00000168010	ATG16L2	1.11022e-16	1.20033
ENSG00000196782	MAML3	1.11022e-16	1.16408
ENSG00000002079	MYH16	0	6.22652
ENSG00000002746	HECW1	0	1.87668
ENSG00000003436	TFPI	0	2.04646
ENSG00000005238	FAM214B	0	1.06828
ENSG00000012822	CALCOCO1	0	1.06757
ENSG00000023445	BIRC3	0	2.58008
ENSG00000031081	ARHGAP31	0	1.58935
ENSG00000041880	PARP3	0	1.35709
ENSG00000048052	HDAC9	0	1.6274
ENSG00000049239	H6PD	0	1.66697
ENSG00000054179	ENTPD2	0	1.02086
ENSG00000054654	SYNE2	0	-1.44917
ENSG00000059758	CDK17	0	1.42762
ENSG00000067798	NAV3	0	1.55825
ENSG00000080839	RBL1	0	-1.11616
ENSG00000090006	LTBP4	0	1.06866
ENSG00000095951	HIVEP1	0	1.25411
ENSG00000097007	ABL1	0	1.25456
ENSG00000099250	NRP1	0	2.94604
ENSG00000101187	SLCO4A1	0	1.0097
ENSG00000101412	E2F1	0	-1.18205
ENSG00000101871	MID1	0	-2.26435
ENSG00000103647	CORO2B	0	2.29061
ENSG00000105429	MEGF8	0	1.4071
ENSG00000106034	CPED1	0	-4.44666
ENSG00000106366	SERPINE1	0	1.14674
ENSG00000108622	ICAM2	0	1.5643
ENSG00000108784	NAGLU	0	1.2941
ENSG00000110446	SLC15A3	0	1.15033
ENSG00000113070	HBEGF	0	2.08397
ENSG00000113916	BCL6	0	1.84728
ENSG00000114473	IQCG	0	2.02523
ENSG00000114779	ABHD14B	0	1.00307
ENSG00000118276	B4GALT6	0	2.57925
ENSG00000119681	LTBP2	0	2.28425
ENSG00000120539	MASTL	0	-1.43312
ENSG00000120802	TMPO	0	-1.46841
ENSG00000123689	G0S2	0	2.03611
ENSG00000125637	PSD4	0	1.65643
ENSG00000125885	MCM8	0	-1.06162
ENSG00000127423	AUNIP	0	-1.37889
ENSG00000128342	LIF	0	1.38107
ENSG00000130720	FIBCD1	0	1.98386
ENSG00000130783	CCDC62	0	2.06917
ENSG00000132357	CARD6	0	1.97
ENSG00000132635	PCED1A	0	1.07361
ENSG00000132646	PCNA	0	-1.47731
ENSG00000134333	LDHA	0	-1.08039
ENSG00000135269	TES	0	-1.03865
ENSG00000137834	SMAD6	0	-4.42117
ENSG00000137962	ARHGAP29	0	4.18018
ENSG00000138346	DNA2	0	-1.88948
ENSG00000138623	SEMA7A	0	4.5892
ENSG00000138678	GPAT3	0	1.58099
ENSG00000140379	BCL2A1	0	6.65826
ENSG00000140548	ZNF710	0	1.7862
ENSG00000142867	BCL10	0	1.66256
ENSG00000143384	MCL1	0	1.26466
ENSG00000144040	SFXN5	0	1.2781
ENSG00000145536	ADAMTS16	0	3.74826
ENSG00000148516	ZEB1	0	1.38774
ENSG00000148926	ADM	0	-1.29008
ENSG00000149573	MPZL2	0	-1.92128
ENSG00000149633	KIAA1755	0	4.8274
ENSG00000149636	DSN1	0	-1.02311
ENSG00000153391	INO80C	0	2.04037
ENSG00000153993	SEMA3D	0	2.64861
ENSG00000154134	ROBO3	0	1.11468
ENSG00000154589	LY96	0	4.14051
ENSG00000157227	MMP14	0	2.85975
ENSG00000157680	DGKI	0	2.63009
ENSG00000158186	MRAS	0	1.33059
ENSG00000158373	H2BC5	0	-1.27292
ENSG00000158710	TAGLN2	0	-1.01538
ENSG00000159128	IFNGR2	0	1.04332
ENSG00000159399	HK2	0	1.0151
ENSG00000159618	ADGRG5	0	1.61543
ENSG00000159640	ACE	0	1.75023
ENSG00000159784	FAM131B	0	1.00531
ENSG00000160360	GPSM1	0	1.04306
ENSG00000160570	DEDD2	0	1.00625
ENSG00000160588	MPZL3	0	-1.46757
ENSG00000160801	PTH1R	0	1.58004
ENSG00000161638	ITGA5	0	1.06511
ENSG00000162496	DHRS3	0	-3.25364
ENSG00000163814	CDCP1	0	1.59685
ENSG00000163884	KLF15	0	1.68976
ENSG00000164949	GEM	0	1.89871
ENSG00000166446	CDYL2	0	2.12522
ENSG00000166741	NNMT	0	-3.97682
ENSG00000166924	NYAP1	0	1.31154
ENSG00000167106	FAM102A	0	1.11675
ENSG00000167476	JSRP1	0	1.1821
ENSG00000168298	H1-4	0	-1.5035
ENSG00000168386	FILIP1L	0	1.6417
ENSG00000168394	TAP1	0	1.20014
ENSG00000169116	PARM1	0	1.68514
ENSG00000169429	CXCL8	0	3.71563
ENSG00000169908	TM4SF1	0	2.70389
ENSG00000170312	CDK1	0	-1.45458
ENSG00000171552	BCL2L1	0	1.61157
ENSG00000171860	C3AR1	0	3.8651
ENSG00000171992	SYNPO	0	3.10808
ENSG00000173221	GLRX	0	1.81975
ENSG00000173848	NET1	0	-1.45478
ENSG00000174136	RGMB	0	1.53993
ENSG00000175305	CCNE2	0	-1.57682
ENSG00000178038	ALS2CL	0	1.19296
ENSG00000179532	DNHD1	0	1.98156
ENSG00000179862	CITED4	0	1.0593
ENSG00000183760	ACP7	0	1.61074
ENSG00000184232	OAF	0	1.21051
ENSG00000184584	STING1	0	2.46288
ENSG00000185010	F8	0	1.04645
ENSG00000187123	LYPD6	0	-1.09697
ENSG00000187837	H1-2	0	-1.62725
ENSG00000189362	NEMP2	0	3.38179
ENSG00000196611	MMP1	0	6.67349
ENSG00000196954	CASP4	0	1.07589
ENSG00000197061	H4C3	0	-1.64443
ENSG00000197279	ZNF165	0	-1.23787
ENSG00000197324	LRP10	0	1.2257
ENSG00000197415	VEPH1	0	4.18492
ENSG00000197555	SIPA1L1	0	1.87573
ENSG00000198018	ENTPD7	0	2.40447
ENSG00000204592	HLA-E	0	1.03453
ENSG00000213030	CGB8	0	-2.94478
ENSG00000213551	DNAJC9	0	-1.35918
ENSG00000214140	PRCD	0	3.96032
ENSG00000215039	CD27-AS1	0	1.27936
ENSG00000225190	PLEKHM1	0	1.09982
ENSG00000229563	LINC01204	0	2.40928
ENSG00000232022	FAAHP1	0	1.32702
ENSG00000233822	H2BC15	0	-1.38379
ENSG00000234745	HLA-B	0	2.16012
ENSG00000236453		0	5.01825
ENSG00000237596		0	3.54836
ENSG00000243742	RPLP0P2	0	3.65509
ENSG00000248334	WHAMMP2	0	4.8551
ENSG00000248508	SRP14-AS1	0	1.90011
ENSG00000248901	LINC01846	0	3.08748
ENSG00000251893		0	3.90593
ENSG00000253276	CCDC71L	0	1.14255
ENSG00000253368	TRNP1	0	1.14333
ENSG00000258077		0	3.97694
ENSG00000258088		0	3.95578
ENSG00000258245	RPL10P13	0	3.84915
ENSG00000258976		0	1.98762
ENSG00000260328		0	-3.67256
ENSG00000260807	CEROX1	0	1.62643
ENSG00000270607		0	2.71063
ENSG00000271270	TMCC1-AS1	0	1.26784
ENSG00000272888	LINC01578	0	-1.02292
ENSG00000285108		0	2.17808
Differentially expressed transcripts with log2 fold change of expression (Log2FC) ≥ 1 and False Discovery Rate (FDR) ≤ 0,05.

## Sheet: G13D_V600E
Supplementary Table 2G: Transcripts with significantly different expression level in RKO KRAS G13D as compared to RKO BRAF V600E.
Gene Name	hgnc_symbol	FDR	Log2FC
ENSG00000271971		0.0497697	1.50063
ENSG00000259972		0.0490534	-1.07445
ENSG00000285280		0.0486788	2.02956
ENSG00000232053		0.0484692	2.85248
ENSG00000166347	CYB5A	0.0478902	1.05402
ENSG00000180998	GPR137C	0.0471917	-1.5524
ENSG00000267270	PARD6G-AS1	0.0469269	1.00005
ENSG00000238045		0.0468283	1.4868
ENSG00000229091	HSPA8P8	0.0459132	1.93395
ENSG00000186994	KANK3	0.0458212	1.48208
ENSG00000164683	HEY1	0.0450289	-1.56284
ENSG00000249210	GAPDHP38	0.0447814	2.56864
ENSG00000214866	DCDC2C	0.0435747	3.39647
ENSG00000165071	TMEM71	0.0434952	-1.01354
ENSG00000073605	GSDMB	0.0433117	1.0449
ENSG00000239899	RN7SL674P	0.0430504	2.13366
ENSG00000228331	RPL17P43	0.0430398	1.37171
ENSG00000139675	HNRNPA1L2	0.0426543	-1.71023
ENSG00000256356	HSPA8P5	0.0425216	2.03125
ENSG00000196118	CCDC189	0.0419363	-1.3226
ENSG00000247400	DNAJC3-DT	0.0418099	-1.05199
ENSG00000207088	SNORA7B	0.0414735	1.25972
ENSG00000120129	DUSP1	0.0410978	2.0404
ENSG00000040608	RTN4R	0.0406488	1.00214
ENSG00000242445	RPL7AP11	0.0405763	2.14722
ENSG00000207008	SNORA54	0.0404629	2.06693
ENSG00000184599	TAFA3	0.0404258	1.12095
ENSG00000164284	GRPEL2	0.0401488	-1.27212
ENSG00000267308	LINC01764	0.0399686	-1.51336
ENSG00000189052	CGB5	0.0398851	2.76809
ENSG00000170892	TSEN34	0.0396485	1.19818
ENSG00000205220	PSMB10	0.0389943	1.23122
ENSG00000203896	LIME1	0.0387187	1.27483
ENSG00000267500	ZNF887P	0.0380748	-1.30251
ENSG00000183199	HSP90AB3P	0.0380298	2.03887
ENSG00000183019	MCEMP1	0.0380199	1.79928
ENSG00000237821		0.0375764	1.87644
ENSG00000249456		0.0375764	1.87644
ENSG00000150636	CCDC102B	0.0375089	1.32738
ENSG00000162552	WNT4	0.0369151	-2.64909
ENSG00000170919	TPT1-AS1	0.0363364	1.06303
ENSG00000261572		0.0362651	-2.66386
ENSG00000146733	PSPH	0.0360317	-1.69509
ENSG00000254854		0.0350208	1.75662
ENSG00000151012	SLC7A11	0.0347131	-2.22622
ENSG00000064545	TMEM161A	0.033319	1.01298
ENSG00000257354		0.0330629	2.03564
ENSG00000217027	TPT1P4	0.032467	1.31601
ENSG00000237039		0.0314872	2.21263
ENSG00000196337	CGB7	0.0312733	1.82654
ENSG00000225031	EIF4BP7	0.0311798	1.03309
ENSG00000240370	RPL13P5	0.031168	1.31027
ENSG00000185037	ZNF733P	0.0305997	3.04243
ENSG00000250608		0.0301943	1.47458
ENSG00000202512	RN7SKP230	0.0296067	2.31989
ENSG00000091137	SLC26A4	0.0294976	1.4011
ENSG00000161270	NPHS1	0.0293343	1.4698
ENSG00000247095	MIR210HG	0.0287467	1.8053
ENSG00000251791	SCARNA6	0.0286581	1.48858
ENSG00000226471		0.0277041	1.15966
ENSG00000264281		0.0274711	1.5402
ENSG00000168646	AXIN2	0.0263096	-1.61881
ENSG00000185507	IRF7	0.0258558	2.38184
ENSG00000214954	LRRC69	0.0250261	1.69242
ENSG00000248858		0.0250113	1.92351
ENSG00000225177		0.0246846	-1.34813
ENSG00000254682		0.0237903	1.29965
ENSG00000023839	ABCC2	0.0235281	1.25167
ENSG00000207870	MIR221	0.0233927	1.42726
ENSG00000218582	GAPDHP63	0.0232529	1.89331
ENSG00000166123	GPT2	0.0230897	-1.04713
ENSG00000196605	ZNF846	0.0230714	1.07591
ENSG00000006652	IFRD1	0.0229082	-1.32405
ENSG00000231702		0.022225	1.66842
ENSG00000205413	SAMD9	0.0220661	2.25154
ENSG00000241431	RPL37P6	0.0218933	1.73224
ENSG00000225062	CATIP-AS1	0.021509	1.95846
ENSG00000146038	DCDC2	0.0213588	3.4348
ENSG00000267249		0.0204801	-1.77211
ENSG00000278385		0.0200203	-1.97765
ENSG00000204388	HSPA1B	0.0196635	1.16594
ENSG00000229932	YWHAZP3	0.0193197	2.02319
ENSG00000166997	CNPY4	0.0190346	1.18716
ENSG00000249684		0.0186368	1.55873
ENSG00000207392	SNORA20	0.0186209	2.28253
ENSG00000132470	ITGB4	0.018132	2.81232
ENSG00000202058	RN7SKP80	0.0180287	2.52774
ENSG00000111254	AKAP3	0.018021	-1.21791
ENSG00000279766		0.0180167	1.69205
ENSG00000008853	RHOBTB2	0.0178554	1.05161
ENSG00000121895	TMEM156	0.0174829	2.93323
ENSG00000150687	PRSS23	0.0173007	-1.21551
ENSG00000153879	CEBPG	0.0172572	-1.39589
ENSG00000222047	C10orf55	0.0169963	2.44762
ENSG00000234537		0.0169537	2.23861
ENSG00000273619		0.0162327	2.46731
ENSG00000164850	GPER1	0.0160502	-3.09633
ENSG00000226435	ANKRD18DP	0.0159539	2.16898
ENSG00000224631	RPS27AP16	0.0159093	1.08989
ENSG00000229344	MTCO2P12	0.0156861	2.30844
ENSG00000134242	PTPN22	0.0150802	2.84825
ENSG00000228451	SDAD1P1	0.0148424	-1.14329
ENSG00000217716	RPS10P3	0.0148087	1.64003
ENSG00000172432	GTPBP2	0.0147861	-1.19899
ENSG00000153930	ANKFN1	0.0147423	1.36128
ENSG00000065911	MTHFD2	0.0144101	-1.56273
ENSG00000240764	PCDHGC5	0.0141605	2.95267
ENSG00000242861		0.0140358	-2.18613
ENSG00000273716		0.0137498	1.81546
ENSG00000231747		0.0134818	2.17442
ENSG00000168078	PBK	0.0132865	-1.06796
ENSG00000173926	MARCHF3	0.0132525	-1.13336
ENSG00000147606	SLC26A7	0.0131838	2.75751
ENSG00000103257	SLC7A5	0.0128547	-1.67555
ENSG00000215241	LINC02449	0.0127387	2.50445
ENSG00000228630	HOTAIR	0.0121521	-1.31933
ENSG00000132005	RFX1	0.0120944	1.01424
ENSG00000271943		0.0118383	2.51623
ENSG00000140450	ARRDC4	0.0116948	-1.1281
ENSG00000197142	ACSL5	0.0115374	1.16276
ENSG00000129646	QRICH2	0.0111607	1.43834
ENSG00000170296	GABARAP	0.0108252	1.303
ENSG00000213553	RPLP0P6	0.010813	1.22612
ENSG00000089091	DZANK1	0.0106739	1.03365
ENSG00000249743		0.0105786	3.2702
ENSG00000182759	MAFA	0.010447	1.51227
ENSG00000135540	NHSL1	0.0100755	-1.14923
ENSG00000167642	SPINT2	0.00989651	1.00333
ENSG00000170043	TRAPPC1	0.00979422	1.17923
ENSG00000224805	LINC00853	0.00968102	1.37448
ENSG00000101871	MID1	0.00962063	1.49633
ENSG00000152763	WDR78	0.00953143	2.22878
ENSG00000171346	KRT15	0.00926352	2.08935
ENSG00000254473		0.00917935	-1.0957
ENSG00000285796		0.00916457	1.47438
ENSG00000100558	PLEK2	0.00912769	1.81036
ENSG00000164938	TP53INP1	0.00887542	1.06904
ENSG00000205542	TMSB4X	0.00820329	1.70184
ENSG00000240950		0.00808456	1.82244
ENSG00000168209	DDIT4	0.00788585	-1.68712
ENSG00000257599	OVCH1-AS1	0.00786745	2.06894
ENSG00000139725	RHOF	0.00770512	2.00804
ENSG00000238172	RPS2P35	0.00751529	1.80917
ENSG00000204261	PSMB8-AS1	0.00749338	-1.94463
ENSG00000160145	KALRN	0.00707398	-3.7788
ENSG00000231906		0.00707045	2.04838
ENSG00000272604		0.0070325	-1.1148
ENSG00000258303		0.00702993	2.82967
ENSG00000197457	STMN3	0.00698909	2.00287
ENSG00000164266	SPINK1	0.00674462	2.22127
ENSG00000049249	TNFRSF9	0.00656277	1.73433
ENSG00000277406	SEC22B4P	0.00630119	-1.09264
ENSG00000177045	SIX5	0.00620704	-1.2176
ENSG00000104131	EIF3J	0.00605152	-1.18582
ENSG00000057468	MSH4	0.00602614	1.0028
ENSG00000162551	ALPL	0.00590845	3.90525
ENSG00000143013	LMO4	0.00581543	-1.53109
ENSG00000142235	LMTK3	0.00577667	-1.2917
ENSG00000067066	SP100	0.00570593	1.39085
ENSG00000182511	FES	0.00566706	2.01604
ENSG00000273143		0.00558639	3.46692
ENSG00000111671	SPSB2	0.00552038	1.36436
ENSG00000076944	STXBP2	0.00529302	1.48466
ENSG00000197872	FAM49A	0.00503889	-1.02118
ENSG00000201512	SNORA71C	0.00498526	2.15872
ENSG00000241741	RPL7AP30	0.00490807	2.0495
ENSG00000186481	ANKRD20A5P	0.00487376	-1.80955
ENSG00000227268	KLLN	0.00466445	-1.95565
ENSG00000176092	CRYBG2	0.00445152	3.22925
ENSG00000274641	H2BC17	0.00403848	-1.24538
ENSG00000149313	AASDHPPT	0.00396839	-1.01575
ENSG00000165171	METTL27	0.00387548	-1.15243
ENSG00000228705	LINC00659	0.00386268	1.45287
ENSG00000168491	CCDC110	0.00377986	-1.1317
ENSG00000112972	HMGCS1	0.00375098	-1.0729
ENSG00000224959	NA	0.00366864	-1.03931
ENSG00000175287	PHYHD1	0.00332794	3.27326
ENSG00000116761	CTH	0.00309717	-2.29516
ENSG00000175344	CHRNA7	0.00295642	-1.64245
ENSG00000279348		0.00290119	-1.69295
ENSG00000240038	AMY2B	0.00282769	1.21608
ENSG00000196873	CBWD3	0.00280879	-1.05104
ENSG00000169607	CKAP2L	0.00275036	-1.02313
ENSG00000182308	DCAF4L1	0.00273318	2.41405
ENSG00000207205	RNVU1-15	0.00272081	1.16952
ENSG00000279495		0.00271871	2.14618
ENSG00000104147	OIP5	0.00260523	-1.07046
ENSG00000267309		0.00253388	-2.61868
ENSG00000158555	GDPD5	0.00252652	1.00593
ENSG00000074660	SCARF1	0.00251149	1.67256
ENSG00000128917	DLL4	0.00247516	-1.20639
ENSG00000285744		0.00246402	2.37753
ENSG00000149557	FEZ1	0.00242694	1.60802
ENSG00000198744	MTCO3P12	0.00232495	1.62519
ENSG00000197555	SIPA1L1	0.00225988	1.3793
ENSG00000099785	MARCHF2	0.0021954	1.15298
ENSG00000252827	RN7SKP11	0.00209477	2.39696
ENSG00000185267	CDNF	0.00206808	-1.26046
ENSG00000051108	HERPUD1	0.00206687	-1.31765
ENSG00000217130		0.00204721	1.72524
ENSG00000172748	ZNF596	0.00203641	1.15188
ENSG00000258366	RTEL1	0.0020019	1.57201
ENSG00000124257	NEURL2	0.00195069	1.31626
ENSG00000155755	TMEM237	0.00192254	-1.05717
ENSG00000175793	SFN	0.00190839	1.23948
ENSG00000088766	CRLS1	0.00190416	1.13841
ENSG00000262587		0.00187021	2.79973
ENSG00000101084	RAB5IF	0.00185636	1.4749
ENSG00000105852	PON3	0.00185599	-1.70499
ENSG00000152409	JMY	0.00166679	-1.03675
ENSG00000090273	NUDC	0.0016467	1.24786
ENSG00000073910	FRY	0.00160677	1.4311
ENSG00000143479	DYRK3	0.00159568	1.26656
ENSG00000117266	CDK18	0.00159511	-1.26942
ENSG00000196747	H2AC13	0.00159157	-1.12064
ENSG00000233822	H2BC15	0.00158603	-1.09197
ENSG00000151320	AKAP6	0.0015753	-1.0947
ENSG00000183067	IGSF5	0.00157388	-3.34503
ENSG00000248334	WHAMMP2	0.00153592	3.45955
ENSG00000214541	RPS4XP3	0.00148671	2.29991
ENSG00000151729	SLC25A4	0.00147766	-1.14503
ENSG00000276805		0.00140885	1.5817
ENSG00000140022	STON2	0.0013857	-3.9497
ENSG00000260464		0.00132078	1.95794
ENSG00000172403	SYNPO2	0.0013083	1.74935
ENSG00000011009	LYPLA2	0.00125671	1.22562
ENSG00000169220	RGS14	0.00124622	1.11834
ENSG00000186312	CA5BP1	0.0011698	-1.01123
ENSG00000188610	FAM72B	0.00114514	-1.16718
ENSG00000101457	DNTTIP1	0.00103918	1.42563
ENSG00000082438	COBLL1	0.00103597	-1.15666
ENSG00000239039	SNORD13	0.00101052	2.53599
ENSG00000113205	PCDHB3	0.000990893	-1.18845
ENSG00000221926	TRIM16	0.000985822	1.0023
ENSG00000174917	MICOS13	0.000951854	1.18717
ENSG00000272070		0.000946346	1.01376
ENSG00000168404	MLKL	0.000945965	1.44074
ENSG00000263934	SNORD3A	0.000941887	1.07825
ENSG00000141655	TNFRSF11A	0.000936335	-1.64443
ENSG00000237973	MTCO1P12	0.000920684	1.62496
ENSG00000106991	ENG	0.000876066	5.24659
ENSG00000279207		0.000870976	2.12741
ENSG00000032444	PNPLA6	0.000864147	1.71465
ENSG00000197385	ZNF860	0.000811666	-2.21871
ENSG00000260641		0.000811183	3.30553
ENSG00000237135	DDX10P1	0.000805284	4.06987
ENSG00000132749	TESMIN	0.000803636	-1.88052
ENSG00000168427	KLHL30	0.000771401	3.90705
ENSG00000176919	C8G	0.000770391	2.24922
ENSG00000201428	RN7SKP71	0.000761891	2.11548
ENSG00000272936		0.000734952	-1.25555
ENSG00000185670		0.000717407	1.33527
ENSG00000136149	RPL13AP25	0.000715241	1.12139
ENSG00000197769	MAP1LC3C	0.000701605	4.85897
ENSG00000026036	RTEL1-TNFRSF6B	0.00068324	1.43738
ENSG00000182923	CEP63	0.000676582	-1.25445
ENSG00000185100	ADSS1	0.000675896	-2.31452
ENSG00000172602	RND1	0.000674176	-1.78237
ENSG00000200783	RN7SKP180	0.000651741	2.10644
ENSG00000184840	TMED9	0.000613086	1.18003
ENSG00000165695	AK8	0.000603451	2.46308
ENSG00000028277	POU2F2	0.00058515	2.52455
ENSG00000250803		0.000574802	2.86708
ENSG00000259071		0.000571904	1.03498
ENSG00000137285	TUBB2B	0.00053829	1.51073
ENSG00000147065	MSN	0.000532805	4.26896
ENSG00000159884	CCDC107	0.000529324	1.48446
ENSG00000269293	ZSCAN16-AS1	0.000501247	1.34745
ENSG00000171889	MIR31HG	0.000421881	1.786
ENSG00000273297		0.000409856	2.51598
ENSG00000186017	ZNF566	0.000408769	-1.18438
ENSG00000196074	SYCP2	0.00040304	2.57497
ENSG00000123364	HOXC13	0.000395249	-2.79744
ENSG00000139263	LRIG3	0.000385599	-1.33118
ENSG00000168785	TSPAN5	0.000379758	2.35776
ENSG00000112984	KIF20A	0.000379646	-1.31219
ENSG00000162711	NLRP3	0.000370931	4.21361
ENSG00000255200	PGAM1P8	0.000350578	2.05706
ENSG00000139508	SLC46A3	0.000347211	-1.35893
ENSG00000185630	PBX1	0.000339639	-3.55959
ENSG00000174808	BTC	0.00033746	4.10001
ENSG00000104324	CPQ	0.00031857	1.13962
ENSG00000109321	AREG	0.000313228	-1.9824
ENSG00000149633	KIAA1755	0.000296027	2.22511
ENSG00000269940		0.000286441	1.33286
ENSG00000181852	RNF41	0.000277188	-1.09527
ENSG00000129173	E2F8	0.000273068	-1.52144
ENSG00000153391	INO80C	0.000269991	2.14943
ENSG00000196167	COLCA1	0.000267632	2.20534
ENSG00000114626	ABTB1	0.000256259	1.07913
ENSG00000243477	NAA80	0.00025611	1.48407
ENSG00000141338	ABCA8	0.000253568	2.57822
ENSG00000124216	SNAI1	0.000252142	1.31275
ENSG00000169583	CLIC3	0.000235797	3.4631
ENSG00000214226	C17orf67	0.00023536	1.02133
ENSG00000116117	PARD3B	0.000231822	-1.64887
ENSG00000197763	TXNRD3	0.000231374	1.07307
ENSG00000226284	ARPC3P1	0.000228961	2.67206
ENSG00000065060	UHRF1BP1	0.000221858	-1.17782
ENSG00000163694	RBM47	0.000207915	-4.32066
ENSG00000171608	PIK3CD	0.000207324	1.01269
ENSG00000196787	H2AC11	0.000202136	-1.33573
ENSG00000267751		0.000201178	-1.29661
ENSG00000119574	ZBTB45	0.000200661	1.3591
ENSG00000201901	RN7SKP48	0.000200109	2.21238
ENSG00000234883	MIR155HG	0.000196828	1.42198
ENSG00000244274	DBNDD2	0.000194313	1.19938
ENSG00000132801	ZSWIM3	0.000190056	1.29667
ENSG00000167508	MVD	0.000187355	1.08668
ENSG00000104341	LAPTM4B	0.000180328	2.54313
ENSG00000274997	H2AC12	0.000179245	-1.33545
ENSG00000231991	ANXA2P2	0.000177726	2.12511
ENSG00000111816	FRK	0.000177555	2.48901
ENSG00000178814	OPLAH	0.000176948	1.44671
ENSG00000161682	FAM171A2	0.000175717	1.1314
ENSG00000115423	DNAH6	0.000166456	1.31599
ENSG00000124104	SNX21	0.000164927	1.06086
ENSG00000256338	RPL41P2	0.000158837	2.03943
ENSG00000176903	PNMA1	0.000141504	1.28443
ENSG00000154102	C16orf74	0.000137141	1.11486
ENSG00000213928	IRF9	0.000132646	2.09767
ENSG00000169330	MINAR1	0.000132197	1.53852
ENSG00000100300	TSPO	0.00012465	1.21415
ENSG00000116661	FBXO2	0.000120894	-1.43526
ENSG00000106006	HOXA6	0.000119463	-1.96421
ENSG00000179476	C14orf28	0.000115235	1.07122
ENSG00000269473		0.000110249	2.83906
ENSG00000243449	C4orf48	0.000109418	1.11265
ENSG00000125898	FAM110A	0.000108411	1.86388
ENSG00000035499	DEPDC1B	0.000106573	-1.19748
ENSG00000090889	KIF4A	0.000103605	-1.00333
ENSG00000251136		0.000102556	-1.14985
ENSG00000233966	UBE2SP1	0.000101224	-1.26652
ENSG00000074935	TUBE1	0.000101155	-1.68879
ENSG00000185133	INPP5J	9.73857e-05	-1.16095
ENSG00000149925	ALDOA	9.11371e-05	1.42471
ENSG00000258708	SLC25A21-AS1	9.0286e-05	-1.35823
ENSG00000175137	SH3BP5L	8.90761e-05	1.48962
ENSG00000276141	WHAMMP3	8.72981e-05	3.50056
ENSG00000148180	GSN	8.22597e-05	1.4338
ENSG00000143994	ABHD1	8.16581e-05	2.61718
ENSG00000126267	COX6B1	8.10199e-05	1.03377
ENSG00000105605	CACNG7	7.79777e-05	2.14136
ENSG00000012174	MBTPS2	7.66138e-05	-1.13315
ENSG00000230082	PRRT3-AS1	7.46822e-05	1.53562
ENSG00000104231	ZFAND1	7.30474e-05	-1.03241
ENSG00000235408	SNORA71B	6.78462e-05	1.68828
ENSG00000100478	AP4S1	6.76832e-05	-1.05532
ENSG00000120256	LRP11	6.74355e-05	-2.66259
ENSG00000140057	AK7	6.64858e-05	2.07454
ENSG00000275558	RN7SKP175	6.58309e-05	3.02676
ENSG00000107159	CA9	6.43046e-05	3.27524
ENSG00000104805	NUCB1	6.3362e-05	1.15109
ENSG00000181585	TMIE	5.77282e-05	-4.22374
ENSG00000180769	WDFY3-AS2	5.73299e-05	-1.66952
ENSG00000064652	SNX24	5.36884e-05	-1.01972
ENSG00000164877	MICALL2	5.27578e-05	-1.13366
ENSG00000137812	KNL1	5.27465e-05	-1.0451
ENSG00000149591	TAGLN	5.25926e-05	1.4956
ENSG00000166974	MAPRE2	5.22251e-05	-1.11604
ENSG00000226287	TMEM191A	5.20053e-05	1.46337
ENSG00000260920		5.01825e-05	-1.06939
ENSG00000185669	SNAI3	5.01707e-05	1.73945
ENSG00000188859	FAM78B	4.92695e-05	1.41492
ENSG00000259571	BLID	4.91721e-05	3.8099
ENSG00000105355	PLIN3	4.77334e-05	1.77903
ENSG00000105464	GRIN2D	4.63123e-05	1.1057
ENSG00000185885	IFITM1	4.56108e-05	2.05662
ENSG00000168612	ZSWIM1	4.24487e-05	1.06793
ENSG00000117724	CENPF	4.17514e-05	-1.02875
ENSG00000274104		4.11254e-05	1.47524
ENSG00000279453		4.07451e-05	1.13364
ENSG00000070081	NUCB2	3.97411e-05	-1.20535
ENSG00000230882		3.94681e-05	3.11077
ENSG00000092841	MYL6	3.83677e-05	1.74162
ENSG00000124224	PPP4R1L	3.79373e-05	1.67871
ENSG00000150455	TIRAP	3.73705e-05	-1.12847
ENSG00000142396	ERVK3-1	3.70594e-05	-1.06354
ENSG00000134508	CABLES1	3.58681e-05	-1.16088
ENSG00000203706	SERTAD4-AS1	3.58343e-05	-3.3042
ENSG00000008382	MPND	3.46041e-05	1.02507
ENSG00000197608	ZNF841	3.3881e-05	1.19946
ENSG00000258791	LINC00520	3.14009e-05	1.88846
ENSG00000204622	HLA-J	3.13733e-05	1.45223
ENSG00000100979	PLTP	3.09511e-05	1.01942
ENSG00000185838	GNB1L	3.05603e-05	1.27729
ENSG00000273117		3.04223e-05	-1.27432
ENSG00000257337		3.03705e-05	-1.16127
ENSG00000215375	MYL5	2.91274e-05	-1.05409
ENSG00000130997	POLN	2.89255e-05	2.19458
ENSG00000226742	HSBP1L1	2.69217e-05	-1.01424
ENSG00000171443	ZNF524	2.67304e-05	1.32109
ENSG00000197927	C2orf27A	2.6229e-05	-1.30842
ENSG00000160298	C21orf58	2.61351e-05	-1.23045
ENSG00000114573	ATP6V1A	2.59767e-05	-1.08835
ENSG00000120899	PTK2B	2.5881e-05	1.59575
ENSG00000204758		2.53004e-05	1.25634
ENSG00000197191	CYSRT1	2.51896e-05	2.02769
ENSG00000253540	FAM86HP	2.47352e-05	-3.43907
ENSG00000100591	AHSA1	2.41286e-05	1.18228
ENSG00000174206	C12orf66	2.26555e-05	-1.02813
ENSG00000227939	RPL3P2	2.06882e-05	2.14663
ENSG00000068079	IFI35	2.00075e-05	1.77619
ENSG00000129219	PLD2	1.84682e-05	1.17024
ENSG00000114646	CSPG5	1.79961e-05	-1.85122
ENSG00000103145	HCFC1R1	1.69569e-05	1.95923
ENSG00000156006	NAT2	1.68866e-05	2.69395
ENSG00000163704	PRRT3	1.67658e-05	-1.1883
ENSG00000007968	E2F2	1.56947e-05	-1.27749
ENSG00000151364	KCTD14	1.56724e-05	3.40695
ENSG00000141642	ELAC1	1.5063e-05	-1.18955
ENSG00000154330	PGM5	1.47604e-05	2.88709
ENSG00000175806	MSRA	1.38505e-05	1.31402
ENSG00000256940	PPP1R14B-AS1	1.37326e-05	1.91866
ENSG00000126005	MMP24OS	1.31412e-05	1.30303
ENSG00000054179	ENTPD2	1.24004e-05	1.92173
ENSG00000183621	ZNF438	1.14655e-05	4.26077
ENSG00000261236	BOP1	1.11577e-05	1.56591
ENSG00000213889	PPM1N	1.10745e-05	1.26891
ENSG00000163344	PMVK	1.09535e-05	1.18348
ENSG00000165359	INTS6L	1.09328e-05	1.26534
ENSG00000101670	LIPG	1.08479e-05	3.70407
ENSG00000177409	SAMD9L	1.06969e-05	3.09293
ENSG00000198478	SH3BGRL2	1.04328e-05	-1.41681
ENSG00000234171	RNASEH1-AS1	1.04163e-05	1.28106
ENSG00000157514	TSC22D3	1.03804e-05	-2.21514
ENSG00000163393	SLC22A15	9.71272e-06	-1.29371
ENSG00000188389	PDCD1	9.4684e-06	2.25521
ENSG00000258947	TUBB3	9.05365e-06	1.95583
ENSG00000176399	DMRTA1	9.01141e-06	-2.77616
ENSG00000165113	GKAP1	8.30289e-06	-1.72924
ENSG00000140511	HAPLN3	6.99354e-06	-2.67233
ENSG00000257605		6.90536e-06	2.69241
ENSG00000085840	ORC1	6.22363e-06	-1.00495
ENSG00000185761	ADAMTSL5	5.68636e-06	1.55655
ENSG00000157693	TMEM268	5.66655e-06	-1.4789
ENSG00000141682	PMAIP1	5.49597e-06	-2.22893
ENSG00000258441	LINC00641	5.42624e-06	-1.53125
ENSG00000164211	STARD4	5.40475e-06	-1.28984
ENSG00000102871	TRADD	5.32177e-06	1.00894
ENSG00000105393	BABAM1	5.13451e-06	1.14476
ENSG00000215154		4.97861e-06	1.1503
ENSG00000089685	BIRC5	4.93852e-06	-1.0223
ENSG00000122965	RBM19	4.84889e-06	1.12573
ENSG00000218891	ZNF579	4.68893e-06	1.35629
ENSG00000049192	ADAMTS6	4.56853e-06	1.44811
ENSG00000171241	SHCBP1	4.42995e-06	-1.03392
ENSG00000149639	SOGA1	4.37976e-06	1.25774
ENSG00000105246	EBI3	4.34617e-06	2.19945
ENSG00000237753		4.33223e-06	2.00448
ENSG00000139182	CLSTN3	3.9312e-06	1.18893
ENSG00000136231	IGF2BP3	3.79214e-06	1.18288
ENSG00000099308	MAST3	3.72549e-06	1.03908
ENSG00000248682	ARHGAP22-IT1	3.50362e-06	3.37171
ENSG00000167470	MIDN	3.29375e-06	1.90298
ENSG00000197472	ZNF695	3.21541e-06	-1.42007
ENSG00000213261	EEF1B2P6	3.16208e-06	1.70643
ENSG00000154710	RABGEF1	3.15769e-06	1.10203
ENSG00000246582		3.13636e-06	1.6849
ENSG00000168062	BATF2	3.02675e-06	4.77135
ENSG00000279672		2.84257e-06	1.58795
ENSG00000178531	CTXN1	2.80228e-06	2.34382
ENSG00000174738	NR1D2	2.71008e-06	-2.21483
ENSG00000261286	ATP2C2-AS1	2.64108e-06	2.61273
ENSG00000197249	SERPINA1	2.52365e-06	6.13767
ENSG00000082146	STRADB	2.47622e-06	-1.16506
ENSG00000262160		2.4543e-06	-1.15773
ENSG00000116711	PLA2G4A	2.3708e-06	1.21839
ENSG00000164109	MAD2L1	2.02564e-06	-1.14866
ENSG00000025772	TOMM34	1.96429e-06	1.09616
ENSG00000141314	RHBDL3	1.84657e-06	-1.68538
ENSG00000095209	TMEM38B	1.79402e-06	-1.20421
ENSG00000149089	APIP	1.77075e-06	-1.07159
ENSG00000146233	CYP39A1	1.74699e-06	-2.65019
ENSG00000275183	LENG9	1.72874e-06	-1.04744
ENSG00000185043	CIB1	1.67192e-06	1.41129
ENSG00000251247	ZNF345	1.6564e-06	-1.73836
ENSG00000130813	SHFL	1.62002e-06	1.05689
ENSG00000144647	POMGNT2	1.48149e-06	1.17935
ENSG00000175879	HOXD8	1.42335e-06	-1.19125
ENSG00000108556	CHRNE	1.41612e-06	3.52522
ENSG00000198860	TSEN15	1.40221e-06	-1.42662
ENSG00000175611	LINC00476	1.27398e-06	-1.60741
ENSG00000244187	TMEM141	1.26948e-06	1.15626
ENSG00000133773	CCDC59	1.20381e-06	-1.12414
ENSG00000269958		1.18971e-06	1.36373
ENSG00000199377	RNU5F-1	1.16607e-06	1.80658
ENSG00000271394		1.16601e-06	2.43676
ENSG00000160712	IL6R	1.09124e-06	-1.10977
ENSG00000116667	C1orf21	1.0813e-06	-1.04835
ENSG00000100292	HMOX1	1.03103e-06	2.0679
ENSG00000008516	MMP25	1.02596e-06	1.47456
ENSG00000149968	MMP3	1.00478e-06	3.03229
ENSG00000221994	ZNF630	9.72547e-07	4.18077
ENSG00000089327	FXYD5	9.64221e-07	1.05177
ENSG00000151575	TEX9	9.44851e-07	-1.32061
ENSG00000138792	ENPEP	9.35738e-07	3.25101
ENSG00000008300	CELSR3	9.19029e-07	1.74533
ENSG00000121152	NCAPH	8.78622e-07	-1.31526
ENSG00000101347	SAMHD1	8.62108e-07	1.07237
ENSG00000139974	SLC38A6	8.31367e-07	1.15001
ENSG00000140961	OSGIN1	8.31311e-07	1.12225
ENSG00000129038	LOXL1	8.30416e-07	1.25127
ENSG00000188997	KCTD21	7.70981e-07	1.52871
ENSG00000068831	RASGRP2	7.16943e-07	-1.75042
ENSG00000233223		7.07324e-07	-2.34844
ENSG00000130429	ARPC1B	6.91609e-07	2.00689
ENSG00000144749	LRIG1	6.70768e-07	-1.13284
ENSG00000147799	ARHGAP39	6.66777e-07	1.05457
ENSG00000145386	CCNA2	6.44013e-07	-1.22684
ENSG00000169750	RAC3	6.27962e-07	1.10543
ENSG00000140451	PIF1	6.26959e-07	-1.17381
ENSG00000106330	MOSPD3	6.22782e-07	2.33856
ENSG00000151164	RAD9B	5.80651e-07	-1.87063
ENSG00000170037	CNTROB	5.7412e-07	1.40378
ENSG00000034510	TMSB10	5.60954e-07	1.40525
ENSG00000168890	TMEM150A	5.42004e-07	1.22571
ENSG00000112312	GMNN	5.15894e-07	-1.4021
ENSG00000120833	SOCS2	4.81177e-07	-1.2463
ENSG00000130208	APOC1	4.71457e-07	2.88237
ENSG00000177842	ZNF620	4.60098e-07	-1.57724
ENSG00000111801	BTN3A3	4.3606e-07	1.15322
ENSG00000278637	H4C1	4.30661e-07	-1.57577
ENSG00000103599	IQCH	4.24411e-07	-1.20822
ENSG00000200312	RN7SKP255	4.11912e-07	2.30465
ENSG00000141576	RNF157	4.0176e-07	1.34402
ENSG00000106804	C5	3.93485e-07	1.69489
ENSG00000165949	IFI27	3.72234e-07	7.68141
ENSG00000210195	MT-TT	3.45427e-07	-1.50041
ENSG00000213976		3.36848e-07	-1.3862
ENSG00000201793	RN7SKP9	3.27476e-07	2.21246
ENSG00000255717	SNHG1	3.25888e-07	-1.46182
ENSG00000163874	ZC3H12A	3.18028e-07	1.1541
ENSG00000283959		3.14893e-07	2.70568
ENSG00000139668	WDFY2	3.06495e-07	1.70808
ENSG00000243181		2.95569e-07	-2.41244
ENSG00000272316		2.84206e-07	-1.92062
ENSG00000279822		2.75765e-07	1.85142
ENSG00000117245	KIF17	2.67065e-07	-3.09819
ENSG00000152439	ZNF773	2.62108e-07	-1.33208
ENSG00000170439	METTL7B	2.57245e-07	3.12901
ENSG00000076555	ACACB	2.56605e-07	-1.25295
ENSG00000135828	RNASEL	2.5326e-07	1.16633
ENSG00000118849	RARRES1	2.50534e-07	-2.13045
ENSG00000185112	FAM43A	2.47384e-07	-1.83631
ENSG00000061656	SPAG4	2.43463e-07	2.44779
ENSG00000204947	ZNF425	2.3661e-07	-1.70108
ENSG00000184661	CDCA2	2.35467e-07	-1.40458
ENSG00000188112	C6orf132	2.10363e-07	-1.14739
ENSG00000115884	SDC1	2.04231e-07	1.12897
ENSG00000133641	C12orf29	2.03964e-07	-1.00643
ENSG00000240024	LINC00888	1.92798e-07	-1.03266
ENSG00000175482	POLD4	1.87944e-07	2.15608
ENSG00000128016	ZFP36	1.85965e-07	1.2917
ENSG00000016402	IL20RA	1.76454e-07	-1.92776
ENSG00000178462	TUBAL3	1.72007e-07	7.64929
ENSG00000127666	TICAM1	1.64542e-07	1.19611
ENSG00000267519		1.52896e-07	2.02022
ENSG00000079337	RAPGEF3	1.47031e-07	1.26205
ENSG00000135441	BLOC1S1	1.42602e-07	1.05977
ENSG00000023171	GRAMD1B	1.39642e-07	4.81072
ENSG00000185130	H2BC13	1.28704e-07	-1.25162
ENSG00000088832	FKBP1A	1.22561e-07	1.18319
ENSG00000128394	APOBEC3F	1.20039e-07	2.75083
ENSG00000187867	PALM3	1.18672e-07	1.7549
ENSG00000164904	ALDH7A1	1.10326e-07	-1.30149
ENSG00000213445	SIPA1	1.07352e-07	1.47788
ENSG00000278463	H2AC4	1.01842e-07	-1.52401
ENSG00000198843	SELENOT	9.15096e-08	1.9352
ENSG00000166275	BORCS7	8.37192e-08	-1.36009
ENSG00000145414	NAF1	7.7284e-08	-1.09468
ENSG00000174514	MFSD4A	7.57334e-08	-2.53289
ENSG00000122741	DCAF10	7.4086e-08	-1.2616
ENSG00000156860	FBRS	7.37603e-08	1.26747
ENSG00000143797	MBOAT2	7.28873e-08	1.10453
ENSG00000145819	ARHGAP26	6.97947e-08	-1.07256
ENSG00000101161	PRPF6	6.77155e-08	1.03759
ENSG00000153531	ADPRHL1	6.49635e-08	-1.16972
ENSG00000110455	ACCS	5.90987e-08	-1.36131
ENSG00000185825	BCAP31	5.60988e-08	1.03514
ENSG00000186166	CCDC84	5.45213e-08	-1.03589
ENSG00000255874	LINC00346	4.98485e-08	1.42637
ENSG00000181381	DDX60L	4.70966e-08	2.56689
ENSG00000119703	ZC2HC1C	4.54512e-08	3.26347
ENSG00000200879	SNORD14E	4.22379e-08	2.76398
ENSG00000156970	BUB1B	3.76117e-08	-1.40126
ENSG00000099282	TSPAN15	3.58985e-08	-1.05964
ENSG00000132141	CCT6B	3.57309e-08	-1.63399
ENSG00000243742	RPLP0P2	3.46884e-08	-2.3916
ENSG00000187193	MT1X	3.27656e-08	3.06537
ENSG00000163191	S100A11	3.21294e-08	1.25188
ENSG00000144642	RBMS3	3.08846e-08	-3.86332
ENSG00000116922	C1orf109	3.04159e-08	-1.12631
ENSG00000173457	PPP1R14B	3.03242e-08	1.15869
ENSG00000143222	UFC1	2.95003e-08	1.12431
ENSG00000157216	SSBP3	2.94464e-08	1.06173
ENSG00000166924	NYAP1	2.92556e-08	1.15833
ENSG00000142731	PLK4	2.78221e-08	-1.05813
ENSG00000254093	PINX1	2.67219e-08	1.53759
ENSG00000126254	RBM42	2.67115e-08	1.55177
ENSG00000023572	GLRX2	2.49712e-08	-1.49823
ENSG00000131037	EPS8L1	2.44967e-08	1.50915
ENSG00000091986	CCDC80	2.44646e-08	1.68901
ENSG00000135636	DYSF	2.41988e-08	-1.55718
ENSG00000203791	EEF1AKMT2	2.11934e-08	-1.11541
ENSG00000131781	FMO5	1.99147e-08	2.72162
ENSG00000092621	PHGDH	1.85851e-08	-1.40459
ENSG00000251669	FAM86EP	1.76645e-08	-1.56398
ENSG00000156298	TSPAN7	1.69122e-08	1.95346
ENSG00000254615		1.53029e-08	1.00131
ENSG00000219545	UMAD1	1.49362e-08	-1.1647
ENSG00000113758	DBN1	1.45119e-08	1.21705
ENSG00000198146	ZNF770	1.39731e-08	-1.03052
ENSG00000183186	C2CD4C	1.34472e-08	1.39263
ENSG00000282849		1.34259e-08	3.78008
ENSG00000213949	ITGA1	1.22913e-08	-1.28116
ENSG00000109674	NEIL3	1.15935e-08	-1.00588
ENSG00000104973	MED25	1.15659e-08	1.35113
ENSG00000138623	SEMA7A	1.10643e-08	8.27878
ENSG00000169733	RFNG	1.09221e-08	1.0227
ENSG00000104517	UBR5	1.06556e-08	1.12207
ENSG00000050405	LIMA1	1.05899e-08	2.53673
ENSG00000134440	NARS1	1.04342e-08	-1.18562
ENSG00000263006	ROCK1P1	1.0215e-08	-1.96292
ENSG00000224577	LINC01117	9.81916e-09	2.51764
ENSG00000047597	XK	9.44679e-09	-1.07854
ENSG00000155962	CLIC2	9.11057e-09	2.23456
ENSG00000123080	CDKN2C	8.52821e-09	-2.03755
ENSG00000277075	H2AC8	7.63131e-09	-1.21349
ENSG00000250510	GPR162	7.55105e-09	1.82268
ENSG00000227354	RBM26-AS1	7.04295e-09	-1.81862
ENSG00000148950	IMMP1L	6.89922e-09	-1.06189
ENSG00000162520	SYNC	6.77486e-09	1.56968
ENSG00000147231	RADX	6.66662e-09	-1.28538
ENSG00000188938	FAM120AOS	6.35695e-09	-1.02846
ENSG00000144366	GULP1	6.29863e-09	-1.24737
ENSG00000196937	FAM3C	6.0894e-09	1.1862
ENSG00000163297	ANTXR2	6.00937e-09	3.13283
ENSG00000065361	ERBB3	5.78557e-09	-1.16048
ENSG00000105011	ASF1B	5.72259e-09	-1.13865
ENSG00000180233	ZNRF2	5.41026e-09	-1.1469
ENSG00000071575	TRIB2	5.32984e-09	-1.64581
ENSG00000152253	SPC25	5.18491e-09	-1.21093
ENSG00000176225	RTTN	4.95655e-09	-1.14555
ENSG00000147439	BIN3	4.65092e-09	1.29165
ENSG00000185338	SOCS1	4.55125e-09	4.08637
ENSG00000114315	HES1	4.27782e-09	-2.22626
ENSG00000056558	TRAF1	4.16883e-09	1.89948
ENSG00000012211	PRICKLE3	4.15558e-09	1.11269
ENSG00000127824	TUBA4A	4.14483e-09	-1.13498
ENSG00000137831	UACA	4.08267e-09	-1.20658
ENSG00000183431	SF3A3	4.06956e-09	-1.06351
ENSG00000089159	PXN	4.06778e-09	2.52796
ENSG00000256235	SMIM3	4.03058e-09	1.4057
ENSG00000227403	LINC01806	3.94937e-09	-1.59588
ENSG00000198576	ARC	3.58576e-09	2.34908
ENSG00000166484	MAPK7	3.32063e-09	1.3284
ENSG00000197885	NKIRAS1	3.21957e-09	-1.08949
ENSG00000142227	EMP3	3.18417e-09	2.00281
ENSG00000009950	MLXIPL	3.18059e-09	-3.33517
ENSG00000114353	GNAI2	3.12089e-09	1.02312
ENSG00000247596	TWF2	3.07667e-09	1.98871
ENSG00000188596	CFAP54	2.95189e-09	5.23464
ENSG00000103423	DNAJA3	2.90551e-09	-1.01401
ENSG00000143494	VASH2	2.88625e-09	-1.11834
ENSG00000244879	GABPB1-AS1	2.81981e-09	-1.11138
ENSG00000145555	MYO10	2.75574e-09	1.06664
ENSG00000150527	MIA2	2.52836e-09	-1.48631
ENSG00000134369	NAV1	2.38779e-09	-1.18449
ENSG00000159216	RUNX1	1.94892e-09	-1.03143
ENSG00000187720	THSD4	1.85167e-09	-1.22611
ENSG00000186577	SMIM29	1.79184e-09	1.88321
ENSG00000124574	ABCC10	1.77333e-09	1.3209
ENSG00000179862	CITED4	1.75389e-09	1.40342
ENSG00000151136	BTBD11	1.72976e-09	-1.33586
ENSG00000263740	RN7SL4P	1.71474e-09	1.23399
ENSG00000256269	HMBS	1.69915e-09	-1.074
ENSG00000130176	CNN1	1.49404e-09	-2.55634
ENSG00000235385	LINC02154	1.49204e-09	2.53502
ENSG00000238105	GOLGA2P5	1.46728e-09	-1.97557
ENSG00000147684	NDUFB9	1.43355e-09	1.02343
ENSG00000127870	RNF6	1.43136e-09	-1.10148
ENSG00000118507	AKAP7	1.38029e-09	-1.66414
ENSG00000139832	RAB20	1.34456e-09	-1.22475
ENSG00000215845	TSTD1	1.30286e-09	1.50999
ENSG00000120437	ACAT2	1.24718e-09	-1.40869
ENSG00000125534	PPDPF	1.14825e-09	1.65809
ENSG00000196544	BORCS6	1.00504e-09	1.25953
ENSG00000204334	ERICH2	9.63224e-10	-2.76965
ENSG00000270607		9.29039e-10	3.00217
ENSG00000121211	MND1	9.26823e-10	-1.21125
ENSG00000081087	OSTM1	8.5401e-10	-1.00642
ENSG00000130783	CCDC62	7.84764e-10	2.1061
ENSG00000133111	RFXAP	7.53154e-10	-1.81155
ENSG00000163536	SERPINI1	6.55593e-10	2.20237
ENSG00000157456	CCNB2	5.81611e-10	-1.20255
ENSG00000112715	VEGFA	4.9628e-10	-1.93105
ENSG00000145331	TRMT10A	4.71142e-10	-1.47454
ENSG00000159840	ZYX	4.64146e-10	1.34766
ENSG00000005189	REXO5	4.5162e-10	-1.54859
ENSG00000135127	BICDL1	4.19417e-10	-1.3895
ENSG00000278588	H2BC10	3.81328e-10	-1.57832
ENSG00000147180	ZNF711	3.8128e-10	-1.57745
ENSG00000167552	TUBA1A	3.58429e-10	2.63762
ENSG00000165915	SLC39A13	3.46078e-10	1.25273
ENSG00000006468	ETV1	3.39959e-10	-1.56561
ENSG00000079432	CIC	3.16449e-10	1.26364
ENSG00000228065	LINC01515	2.93322e-10	-2.1627
ENSG00000165121		2.87559e-10	-1.25493
ENSG00000114670	NEK11	2.71163e-10	1.42733
ENSG00000115541	HSPE1	2.6902e-10	1.08381
ENSG00000123908	AGO2	2.55669e-10	1.43218
ENSG00000136883	KIF12	2.42379e-10	1.59389
ENSG00000275714	H3C1	2.38443e-10	-1.65145
ENSG00000129667	RHBDF2	2.34146e-10	1.31957
ENSG00000198182	ZNF607	2.25095e-10	-1.06215
ENSG00000126583	PRKCG	2.24415e-10	1.77901
ENSG00000231185	SPRY4-AS1	2.03106e-10	2.11604
ENSG00000087301	TXNDC16	1.76941e-10	-1.52727
ENSG00000151623	NR3C2	1.66159e-10	-2.42293
ENSG00000114395	CYB561D2	1.4244e-10	1.31609
ENSG00000186638	KIF24	1.38985e-10	-1.25965
ENSG00000138182	KIF20B	1.38362e-10	-1.15197
ENSG00000277534		1.1748e-10	-1.28194
ENSG00000140830	TXNL4B	1.16724e-10	-1.22697
ENSG00000163898	LIPH	1.00458e-10	-2.43871
ENSG00000169570	DTWD2	9.43876e-11	-1.14171
ENSG00000071242	RPS6KA2	9.39796e-11	-2.36165
ENSG00000164674	SYTL3	9.37856e-11	-1.32789
ENSG00000177606	JUN	9.34747e-11	2.54303
ENSG00000248367		9.32716e-11	2.75698
ENSG00000120314	WDR55	8.47141e-11	1.15444
ENSG00000175322	ZNF519	7.8388e-11	-1.8701
ENSG00000137449	CPEB2	7.83016e-11	1.25495
ENSG00000207445	SNORD15B	7.70051e-11	1.11116
ENSG00000169756	LIMS1	7.6451e-11	-1.11017
ENSG00000104369	JPH1	6.67898e-11	-1.32827
ENSG00000158373	H2BC5	6.54055e-11	-1.37275
ENSG00000102781	KATNAL1	5.78083e-11	1.38002
ENSG00000131196	NFATC1	5.51739e-11	-1.65521
ENSG00000168685	IL7R	5.39999e-11	-4.45085
ENSG00000124126	PREX1	5.31696e-11	2.74858
ENSG00000173530	TNFRSF10D	5.2667e-11	1.12484
ENSG00000167397	VKORC1	5.1229e-11	1.36356
ENSG00000174370	C11orf45	4.44881e-11	4.35199
ENSG00000215788	TNFRSF25	3.9953e-11	1.43701
ENSG00000171817	ZNF540	3.88169e-11	-2.88488
ENSG00000229619	MBNL1-AS1	3.87227e-11	-1.65984
ENSG00000104915	STX10	3.78502e-11	1.26405
ENSG00000261801	LOXL1-AS1	3.72812e-11	1.06134
ENSG00000229140	CCDC26	3.35435e-11	1.10744
ENSG00000130304	SLC27A1	3.30737e-11	1.20527
ENSG00000129911	KLF16	3.24816e-11	1.32012
ENSG00000188613	NANOS1	3.18888e-11	-2.13136
ENSG00000252835	SCARNA21	3.01631e-11	2.01195
ENSG00000233080	LINC01399	2.97327e-11	3.23058
ENSG00000143369	ECM1	2.90441e-11	4.69075
ENSG00000142669	SH3BGRL3	2.67909e-11	1.8673
ENSG00000131791	PRKAB2	2.55493e-11	-1.49432
ENSG00000064692	SNCAIP	2.4869e-11	3.55306
ENSG00000124201	ZNFX1	2.30563e-11	1.44449
ENSG00000179630	LACC1	2.11752e-11	1.71738
ENSG00000198168	SVIP	1.96206e-11	-1.27257
ENSG00000106686	SPATA6L	1.89885e-11	1.47196
ENSG00000196597	ZNF782	1.89645e-11	-1.05553
ENSG00000273033	LINC02035	1.88152e-11	-1.61235
ENSG00000176170	SPHK1	1.74009e-11	1.14969
ENSG00000188760	TMEM198	1.69806e-11	2.69097
ENSG00000110171	TRIM3	1.64626e-11	1.03399
ENSG00000253982		1.49294e-11	1.409
ENSG00000164111	ANXA5	1.44628e-11	1.1684
ENSG00000203485	INF2	1.38091e-11	1.4778
ENSG00000173269	MMRN2	1.33797e-11	2.97168
ENSG00000177034	MTX3	1.3332e-11	-1.27792
ENSG00000162909	CAPN2	1.14116e-11	1.3538
ENSG00000179820	MYADM	1.12982e-11	2.0908
ENSG00000080823	MOK	1.10745e-11	1.46813
ENSG00000081041	CXCL2	1.07829e-11	4.17394
ENSG00000186222	BLOC1S4	1.06936e-11	1.00467
ENSG00000111981	ULBP1	1.05965e-11	-2.23499
ENSG00000103496	STX4	9.9255e-12	1.42215
ENSG00000256053	COA8	9.8701e-12	1.01934
ENSG00000197050	ZNF420	8.84792e-12	-1.02197
ENSG00000014216	CAPN1	7.80653e-12	1.5567
ENSG00000111907	TPD52L1	6.95433e-12	-1.03743
ENSG00000108830	RND2	6.60727e-12	-1.91747
ENSG00000198753	PLXNB3	6.14986e-12	3.11738
ENSG00000152078	TLCD4	5.78282e-12	-1.59676
ENSG00000224167	LINC01357	5.60907e-12	1.38668
ENSG00000164078	MST1R	5.60407e-12	-1.43655
ENSG00000163743	RCHY1	5.40457e-12	-1.12488
ENSG00000180346	TIGD2	5.30131e-12	-1.62555
ENSG00000023445	BIRC3	5.25557e-12	1.77712
ENSG00000212443	SNORA53	4.67804e-12	-2.00604
ENSG00000165548	TMEM63C	4.61087e-12	1.39901
ENSG00000162069	BICDL2	4.29923e-12	2.52812
ENSG00000132661	NXT1	4.26292e-12	1.06602
ENSG00000120784	ZFP30	4.10449e-12	-1.34122
ENSG00000142733	MAP3K6	3.83182e-12	1.04031
ENSG00000182185	RAD51B	3.63687e-12	1.11804
ENSG00000111145	ELK3	3.63576e-12	1.32769
ENSG00000204682	MIR1915HG	3.62232e-12	-1.85263
ENSG00000105497	ZNF175	3.39095e-12	2.12549
ENSG00000278828	H3C10	3.2131e-12	-1.38087
ENSG00000168476	REEP4	3.17724e-12	1.26605
ENSG00000124225	PMEPA1	3.11151e-12	-2.4669
ENSG00000065328	MCM10	3.0963e-12	-1.13438
ENSG00000180596	H2BC4	2.58327e-12	-1.37767
ENSG00000174371	EXO1	2.57017e-12	-1.17511
ENSG00000188107	EYS	2.46003e-12	2.50095
ENSG00000186470	BTN3A2	2.14195e-12	-1.19781
ENSG00000144369	FAM171B	2.09821e-12	-1.12292
ENSG00000154358	OBSCN	2.07012e-12	-1.10767
ENSG00000227053	MUC12-AS1	2.05824e-12	3.92933
ENSG00000163808	KIF15	2.04103e-12	-1.16715
ENSG00000102554	KLF5	1.99774e-12	-1.11086
ENSG00000101057	MYBL2	1.94555e-12	-1.20871
ENSG00000115525	ST3GAL5	1.89004e-12	-2.13324
ENSG00000183111	ARHGEF37	1.82732e-12	-1.41856
ENSG00000164162	ANAPC10	1.81744e-12	-1.2081
ENSG00000188486	H2AX	1.76148e-12	-1.41702
ENSG00000064042	LIMCH1	1.70741e-12	-1.15104
ENSG00000146950	SHROOM2	1.60516e-12	-1.90512
ENSG00000157557	ETS2	1.56919e-12	-1.21226
ENSG00000137955	RABGGTB	1.534e-12	-1.09054
ENSG00000265817	FSBP	1.5159e-12	-1.26702
ENSG00000130649	CYP2E1	1.40576e-12	-2.11995
ENSG00000271605	MILR1	1.3598e-12	-3.0129
ENSG00000129484	PARP2	1.09135e-12	-1.19899
ENSG00000204540	PSORS1C1	1.07159e-12	2.9653
ENSG00000170561	IRX2	1.04361e-12	-1.00242
ENSG00000198331	HYLS1	1.00198e-12	-1.80773
ENSG00000226752	CUTALP	9.73666e-13	-1.05955
ENSG00000125835	SNRPB	9.46132e-13	1.19628
ENSG00000183598	H3C13	8.78186e-13	-1.38288
ENSG00000198780	FAM169A	8.39107e-13	-1.33961
ENSG00000129474	AJUBA	7.71827e-13	-1.17682
ENSG00000107551	RASSF4	7.56728e-13	1.3606
ENSG00000261061		6.98552e-13	-1.36482
ENSG00000182871	COL18A1	6.77347e-13	1.98637
ENSG00000137135	ARHGEF39	5.56888e-13	-1.9065
ENSG00000179841	AKAP5	5.34683e-13	-1.69672
ENSG00000185305	ARL15	5.09814e-13	-1.12438
ENSG00000115649	CNPPD1	5.06595e-13	1.20204
ENSG00000104885	DOT1L	4.96936e-13	1.64753
ENSG00000154781	CCDC174	4.96381e-13	-1.48067
ENSG00000170917	NUDT6	4.86722e-13	-1.3308
ENSG00000183760	ACP7	4.67182e-13	3.26818
ENSG00000141574	SECTM1	4.57523e-13	3.3281
ENSG00000253958	CLDN23	4.13003e-13	3.52449
ENSG00000173320	STOX2	4.12892e-13	-4.58298
ENSG00000250714		3.95128e-13	3.4932
ENSG00000107614	TRDMT1	3.60489e-13	-1.32204
ENSG00000162482	AKR7A3	3.37064e-13	1.18601
ENSG00000189077	TMEM120A	3.09863e-13	1.50998
ENSG00000132718	SYT11	3.02758e-13	3.63378
ENSG00000105339	DENND3	2.80553e-13	1.10736
ENSG00000168495	POLR3D	2.36255e-13	1.3356
ENSG00000161677	JOSD2	2.34923e-13	1.37999
ENSG00000167895	TMC8	2.23599e-13	-3.80313
ENSG00000119547	ONECUT2	2.23044e-13	-1.06692
ENSG00000221963	APOL6	2.21934e-13	1.87145
ENSG00000147003	CLTRN	2.15383e-13	-4.4628
ENSG00000172270	BSG	2.11831e-13	1.31755
ENSG00000256008		2.04059e-13	-4.04728
ENSG00000144395	CCDC150	1.95621e-13	-1.33324
ENSG00000134070	IRAK2	1.87961e-13	1.10152
ENSG00000261716	H2BC20P	1.72529e-13	-1.54989
ENSG00000172927	MYEOV	1.71307e-13	2.20582
ENSG00000122958	VPS26A	1.67089e-13	-1.13449
ENSG00000163864	NMNAT3	1.54099e-13	-1.68282
ENSG00000232533		1.53988e-13	1.43172
ENSG00000142945	KIF2C	1.32228e-13	-1.4365
ENSG00000166295	ANAPC16	1.2601e-13	-1.35662
ENSG00000225339		1.22125e-13	3.10795
ENSG00000130475	FCHO1	1.10245e-13	1.12247
ENSG00000120262	CCDC170	1.06359e-13	-3.00776
ENSG00000085117	CD82	1.00364e-13	-2.25167
ENSG00000108379	WNT3	8.9817e-14	-1.50928
ENSG00000167034	NKX3-1	8.68194e-14	1.87256
ENSG00000139154	AEBP2	8.4821e-14	-1.23888
ENSG00000160233	LRRC3	7.78266e-14	1.66993
ENSG00000188986	NELFB	7.53841e-14	1.0631
ENSG00000162980	ARL5A	7.38298e-14	-1.10745
ENSG00000033100	CHPF2	7.12763e-14	1.3045
ENSG00000273802	H2BC8	6.82787e-14	-1.16113
ENSG00000142408	CACNG8	6.4504e-14	4.16825
ENSG00000189164	ZNF527	6.25056e-14	-1.0341
ENSG00000251022	THAP9-AS1	6.07292e-14	-1.21109
ENSG00000169193	CCDC126	5.88418e-14	-1.08003
ENSG00000090776	EFNB1	4.87388e-14	1.32943
ENSG00000116750	UCHL5	4.60743e-14	-1.1644
ENSG00000105136	ZNF419	4.4853e-14	-1.37583
ENSG00000149782	PLCB3	4.29656e-14	1.32425
ENSG00000153291	SLC25A27	4.29656e-14	-1.45282
ENSG00000166104		4.08562e-14	2.17484
ENSG00000143819	EPHX1	3.58602e-14	-1.54044
ENSG00000122952	ZWINT	3.4639e-14	-1.33207
ENSG00000168502	MTCL1	2.85327e-14	1.3413
ENSG00000055044	NOP58	2.84217e-14	-1.03287
ENSG00000179873	NLRP11	2.79776e-14	-1.83586
ENSG00000123219	CENPK	2.4758e-14	-1.21489
ENSG00000258602	LINC01629	2.45359e-14	5.45573
ENSG00000126903	SLC10A3	2.29816e-14	1.10335
ENSG00000196456	ZNF775	2.27596e-14	1.77859
ENSG00000148634	HERC4	2.25375e-14	1.03925
ENSG00000163364	LINC01116	2.24265e-14	1.86534
ENSG00000197324	LRP10	2.16493e-14	1.99196
ENSG00000112343	TRIM38	2.12053e-14	1.09141
ENSG00000169249	ZRSR2	2.06501e-14	-1.38238
ENSG00000084731	KIF3C	1.9984e-14	1.50457
ENSG00000153094	BCL2L11	1.82077e-14	-1.03108
ENSG00000021826	CPS1	1.67644e-14	3.71829
ENSG00000162426	SLC45A1	1.65423e-14	2.5409
ENSG00000246089		1.62093e-14	2.00771
ENSG00000105404	RABAC1	1.60982e-14	1.70142
ENSG00000164056	SPRY1	1.60982e-14	-1.26549
ENSG00000254004	ZNF260	1.27676e-14	-1.12073
ENSG00000158806	NPM2	1.19904e-14	1.58068
ENSG00000237765	FAM200B	1.19904e-14	-1.07375
ENSG00000136874	STX17	1.18794e-14	-1.09132
ENSG00000101188	NTSR1	1.09912e-14	1.49545
ENSG00000099814	CEP170B	1.02141e-14	1.40308
ENSG00000111424	VDR	1.02141e-14	-1.26163
ENSG00000099904	ZDHHC8	9.32587e-15	1.24113
ENSG00000006638	TBXA2R	9.21485e-15	2.59416
ENSG00000273983	H3C8	8.54872e-15	-2.03207
ENSG00000160408	ST6GALNAC6	8.21565e-15	2.1282
ENSG00000182718	ANXA2	8.21565e-15	1.6251
ENSG00000026025	VIM	7.88258e-15	1.71502
ENSG00000100003	SEC14L2	7.10543e-15	1.24073
ENSG00000269378		5.9952e-15	2.13717
ENSG00000256268	LINC02454	5.88418e-15	-2.28407
ENSG00000167637	ZNF283	5.55112e-15	-1.27722
ENSG00000257167	TMPO-AS1	5.55112e-15	-2.60175
ENSG00000126107	HECTD3	4.66294e-15	1.37802
ENSG00000226608	FTLP3	4.32987e-15	2.38467
ENSG00000163577	EIF5A2	3.9968e-15	-1.35545
ENSG00000213160	KLHL23	3.88578e-15	-1.00359
ENSG00000246273	SBF2-AS1	3.66374e-15	-1.68014
ENSG00000156374	PCGF6	3.55271e-15	-1.12435
ENSG00000213722	DDAH2	3.21965e-15	2.18091
ENSG00000176454	LPCAT4	2.88658e-15	1.09219
ENSG00000198342	ZNF442	2.88658e-15	-1.60999
ENSG00000066468	FGFR2	2.66454e-15	-1.10034
ENSG00000117984	CTSD	2.33147e-15	1.07922
ENSG00000171223	JUNB	2.33147e-15	1.24769
ENSG00000184602	SNN	2.33147e-15	1.23591
ENSG00000106211	HSPB1	2.22045e-15	1.18017
ENSG00000196247	ZNF107	2.22045e-15	-1.08195
ENSG00000221890	NPTXR	1.9984e-15	-2.77235
ENSG00000198039	ZNF273	1.77636e-15	-1.14251
ENSG00000058668	ATP2B4	1.66533e-15	3.70899
ENSG00000251493	FOXD1	1.55431e-15	2.65736
ENSG00000176986	SEC24C	1.44329e-15	1.26449
ENSG00000129354	AP1M2	1.33227e-15	-1.84022
ENSG00000250899		1.22125e-15	-1.58475
ENSG00000156398	SFXN2	1.11022e-15	-1.19348
ENSG00000163249	CCNYL1	1.11022e-15	1.02347
ENSG00000177697	CD151	1.11022e-15	1.27636
ENSG00000198715	GLMP	1.11022e-15	1.29334
ENSG00000120913	PDLIM2	9.99201e-16	1.91122
ENSG00000205277	MUC12	9.99201e-16	3.41485
ENSG00000171222	SCAND1	8.88178e-16	1.34281
ENSG00000178878	APOLD1	8.88178e-16	-2.75842
ENSG00000261167		8.88178e-16	-1.53098
ENSG00000158856	DMTN	7.77156e-16	1.20868
ENSG00000188747	NOXA1	7.77156e-16	-1.91778
ENSG00000233452	STXBP5-AS1	7.77156e-16	3.62535
ENSG00000099364	FBXL19	6.66134e-16	1.02667
ENSG00000214063	TSPAN4	6.66134e-16	1.07944
ENSG00000187098	MITF	5.55112e-16	-1.79752
ENSG00000136770	DNAJC1	4.44089e-16	-1.36477
ENSG00000167065	DUSP18	4.44089e-16	1.9081
ENSG00000167106	FAM102A	4.44089e-16	1.51735
ENSG00000168487	BMP1	4.44089e-16	1.50135
ENSG00000136943	CTSV	3.33067e-16	-1.90874
ENSG00000158691	ZSCAN12	3.33067e-16	-1.72211
ENSG00000160051	IQCC	3.33067e-16	3.17565
ENSG00000175573	C11orf68	3.33067e-16	2.84757
ENSG00000101624	CEP76	2.22045e-16	-1.15351
ENSG00000105048	TNNT1	2.22045e-16	1.69169
ENSG00000133805	AMPD3	2.22045e-16	2.27639
ENSG00000135116	HRK	2.22045e-16	-1.39995
ENSG00000161013	MGAT4B	2.22045e-16	1.18986
ENSG00000173258	ZNF483	2.22045e-16	-1.7387
ENSG00000182985	CADM1	2.22045e-16	-1.64709
ENSG00000089723	OTUB2	1.11022e-16	1.27071
ENSG00000129675	ARHGEF6	1.11022e-16	1.51907
ENSG00000154380	ENAH	1.11022e-16	-2.51235
ENSG00000163624	CDS1	1.11022e-16	-1.63306
ENSG00000172590	MRPL52	1.11022e-16	1.2663
ENSG00000177105	RHOG	1.11022e-16	1.04287
ENSG00000180263	FGD6	1.11022e-16	-1.75816
ENSG00000184489	PTP4A3	1.11022e-16	-2.03729
ENSG00000001084	GCLC	0	-1.14155
ENSG00000001461	NIPAL3	0	-1.02573
ENSG00000001630	CYP51A1	0	1.93079
ENSG00000002746	HECW1	0	2.76349
ENSG00000003147	ICA1	0	-1.40818
ENSG00000003436	TFPI	0	3.5382
ENSG00000004700	RECQL	0	2.26107
ENSG00000005001	PRSS22	0	2.39515
ENSG00000005187	ACSM3	0	2.4936
ENSG00000005801	ZNF195	0	-1.10718
ENSG00000005884	ITGA3	0	2.27481
ENSG00000006634	DBF4	0	-1.10131
ENSG00000006756	ARSD	0	-1.24958
ENSG00000006757	PNPLA4	0	-1.52654
ENSG00000007944	MYLIP	0	-1.27018
ENSG00000008277	ADAM22	0	-1.64666
ENSG00000008311	AASS	0	-1.4577
ENSG00000008324	SS18L2	0	1.42359
ENSG00000010030	ETV7	0	3.51285
ENSG00000010278	CD9	0	1.35692
ENSG00000010292	NCAPD2	0	-1.7644
ENSG00000011422	PLAUR	0	1.41978
ENSG00000012048	BRCA1	0	-1.1898
ENSG00000012061	ERCC1	0	2.24014
ENSG00000013364	MVP	0	2.93402
ENSG00000013563	DNASE1L1	0	2.25757
ENSG00000013588	GPRC5A	0	-2.8617
ENSG00000014164	ZC3H3	0	1.93909
ENSG00000014919	COX15	0	-1.55869
ENSG00000016391	CHDH	0	-1.11286
ENSG00000017483	SLC38A5	0	1.76706
ENSG00000018408	WWTR1	0	1.58859
ENSG00000019144	PHLDB1	0	1.25227
ENSG00000021355	SERPINB1	0	1.32449
ENSG00000024422	EHD2	0	5.90845
ENSG00000024526	DEPDC1	0	-2.19305
ENSG00000025293	PHF20	0	1.14062
ENSG00000025708	TYMP	0	1.58911
ENSG00000025796	SEC63	0	-2.40067
ENSG00000027847	B4GALT7	0	1.02107
ENSG00000029153	ARNTL2	0	1.27419
ENSG00000030110	BAK1	0	2.10856
ENSG00000031081	ARHGAP31	0	1.73696
ENSG00000035115	SH3YL1	0	2.42323
ENSG00000035862	TIMP2	0	6.96726
ENSG00000037241	RPL26L1	0	1.11777
ENSG00000040275	SPDL1	0	-1.41002
ENSG00000041880	PARP3	0	1.71405
ENSG00000041982	TNC	0	-7.03171
ENSG00000042493	CAPG	0	1.07039
ENSG00000042753	AP2S1	0	1.03022
ENSG00000043355	ZIC2	0	-2.04494
ENSG00000047365	ARAP2	0	-1.74347
ENSG00000047634	SCML1	0	-1.13973
ENSG00000048052	HDAC9	0	2.71874
ENSG00000049130	KITLG	0	-1.70403
ENSG00000049245	VAMP3	0	1.07268
ENSG00000049247	UTS2	0	4.52367
ENSG00000050438	SLC4A8	0	3.23639
ENSG00000051341	POLQ	0	-1.2422
ENSG00000054277	OPN3	0	2.95978
ENSG00000056736	IL17RB	0	-1.88341
ENSG00000057019	DCBLD2	0	1.05627
ENSG00000059122	FLYWCH1	0	2.05175
ENSG00000059728	MXD1	0	-2.22279
ENSG00000059758	CDK17	0	1.85728
ENSG00000060491	OGFR	0	1.97142
ENSG00000060558	GNA15	0	4.77169
ENSG00000060656	PTPRU	0	-1.29874
ENSG00000062716	VMP1	0	-1.02312
ENSG00000064601	CTSA	0	1.25935
ENSG00000064687	ABCA7	0	-2.45932
ENSG00000065809	FAM107B	0	-2.26025
ENSG00000066697	MSANTD3	0	1.03764
ENSG00000066735	KIF26A	0	2.46474
ENSG00000066827	ZFAT	0	1.03196
ENSG00000067082	KLF6	0	2.86609
ENSG00000067141	NEO1	0	-1.14792
ENSG00000067225	PKM	0	1.724
ENSG00000067533	RRP15	0	-4.33621
ENSG00000067798	NAV3	0	3.28198
ENSG00000069020	MAST4	0	4.8957
ENSG00000069275	NUCKS1	0	-1.44326
ENSG00000069667	RORA	0	-1.82245
ENSG00000069974	RAB27A	0	-1.43411
ENSG00000070087	PFN2	0	-1.08335
ENSG00000070182	SPTB	0	-3.93968
ENSG00000070718	AP3M2	0	-2.1813
ENSG00000070831	CDC42	0	1.01358
ENSG00000071073	MGAT4A	0	-1.2071
ENSG00000072110	ACTN1	0	1.68255
ENSG00000072121	ZFYVE26	0	1.67084
ENSG00000072682	P4HA2	0	1.59204
ENSG00000072840	EVC	0	8.30266
ENSG00000074219	TEAD2	0	1.49249
ENSG00000074527	NTN4	0	-3.4415
ENSG00000074590	NUAK1	0	-1.69845
ENSG00000075213	SEMA3A	0	3.20928
ENSG00000075303	SLC25A40	0	-1.0197
ENSG00000075426	FOSL2	0	-1.47355
ENSG00000076067	RBMS2	0	-1.65058
ENSG00000076685	NT5C2	0	-1.31293
ENSG00000078018	MAP2	0	-5.25933
ENSG00000078081	LAMP3	0	-3.42166
ENSG00000078399	HOXA9	0	-1.4212
ENSG00000079308	TNS1	0	1.60996
ENSG00000080189	SLC35C2	0	1.15887
ENSG00000080503	SMARCA2	0	-1.10293
ENSG00000080824	HSP90AA1	0	1.01942
ENSG00000080845	DLGAP4	0	1.38196
ENSG00000080986	NDC80	0	-1.58487
ENSG00000082213	C5orf22	0	-1.05795
ENSG00000083097	DOP1A	0	-1.22091
ENSG00000083223	TUT7	0	1.15818
ENSG00000083544	TDRD3	0	-1.09815
ENSG00000083799	CYLD	0	-1.71774
ENSG00000084710	EFR3B	0	-4.88291
ENSG00000085063	CD59	0	1.65226
ENSG00000085831	TTC39A	0	-2.10246
ENSG00000086712	TXLNG	0	-2.01655
ENSG00000087086	FTL	0	1.23677
ENSG00000087111	PIGS	0	-1.85918
ENSG00000087253	LPCAT2	0	5.04097
ENSG00000088179	PTPN4	0	-1.64636
ENSG00000088888	MAVS	0	1.30528
ENSG00000089057	SLC23A2	0	-1.41325
ENSG00000090612	ZNF268	0	-1.36502
ENSG00000090924	PLEKHG2	0	1.03464
ENSG00000090989	EXOC1	0	1.07104
ENSG00000091436	MAP3K20	0	-1.34009
ENSG00000091651	ORC6	0	-1.18852
ENSG00000092470	WDR76	0	-1.17725
ENSG00000092758	COL9A3	0	1.39658
ENSG00000093183	SEC22C	0	1.21606
ENSG00000094804	CDC6	0	-1.52962
ENSG00000095015	MAP3K1	0	-2.40678
ENSG00000095321	CRAT	0	1.06158
ENSG00000095752	IL11	0	2.00555
ENSG00000095951	HIVEP1	0	1.80246
ENSG00000096433	ITPR3	0	1.89524
ENSG00000096654	ZNF184	0	-1.04795
ENSG00000096872	IFT74	0	-1.0519
ENSG00000097007	ABL1	0	1.40515
ENSG00000099204	ABLIM1	0	-1.57582
ENSG00000099250	NRP1	0	4.0051
ENSG00000099256	PRTFDC1	0	-1.69573
ENSG00000099331	MYO9B	0	1.78578
ENSG00000099377	HSD3B7	0	2.69953
ENSG00000099622	CIRBP	0	-1.14807
ENSG00000099849	RASSF7	0	1.30971
ENSG00000100036	SLC35E4	0	1.14818
ENSG00000100097	LGALS1	0	3.32546
ENSG00000100154	TTC28	0	-1.46936
ENSG00000100281	HMGXB4	0	-1.18619
ENSG00000100350	FOXRED2	0	-1.02944
ENSG00000100612	DHRS7	0	1.16486
ENSG00000100784	RPS6KA5	0	-1.20411
ENSG00000100994	PYGB	0	1.03988
ENSG00000101000	PROCR	0	1.78691
ENSG00000101017	CD40	0	1.51436
ENSG00000101150	TPD52L2	0	1.36145
ENSG00000101152	DNAJC5	0	1.04824
ENSG00000101160	CTSZ	0	1.41485
ENSG00000101182	PSMA7	0	1.17171
ENSG00000101187	SLCO4A1	0	3.1165
ENSG00000101189	MRGBP	0	1.62617
ENSG00000101190	TCFL5	0	1.01846
ENSG00000101193	GID8	0	1.05635
ENSG00000101194	SLC17A9	0	1.89469
ENSG00000101199	ARFGAP1	0	1.32703
ENSG00000101213	PTK6	0	3.75533
ENSG00000101220	C20orf27	0	1.43457
ENSG00000101236	RNF24	0	1.17452
ENSG00000101246	ARFRP1	0	2.07827
ENSG00000101294	HM13	0	1.19637
ENSG00000101384	JAG1	0	-1.26228
ENSG00000101407	TTI1	0	1.02119
ENSG00000101474	APMAP	0	1.15038
ENSG00000101665	SMAD7	0	-3.94707
ENSG00000101680	LAMA1	0	2.36523
ENSG00000101773	RBBP8	0	-1.91918
ENSG00000101849	TBL1X	0	-2.00388
ENSG00000101955	SRPX	0	5.71036
ENSG00000102007	PLP2	0	1.26949
ENSG00000102189	EEA1	0	-1.09607
ENSG00000102265	TIMP1	0	4.08027
ENSG00000102316	MAGED2	0	1.05993
ENSG00000102471	NDFIP2	0	-1.04006
ENSG00000102678	FGF9	0	-5.69362
ENSG00000102934	PLLP	0	-3.5884
ENSG00000103034	NDRG4	0	1.4343
ENSG00000103042	SLC38A7	0	1.59241
ENSG00000103043	VAC14	0	1.39299
ENSG00000103066	PLA2G15	0	1.4719
ENSG00000103316	CRYM	0	4.08255
ENSG00000103540	CCP110	0	-1.11585
ENSG00000103642	LACTB	0	1.36163
ENSG00000103647	CORO2B	0	3.58397
ENSG00000104419	NDRG1	0	2.48471
ENSG00000104450	SPAG1	0	-1.84812
ENSG00000104522	TSTA3	0	1.07307
ENSG00000104549	SQLE	0	1.57864
ENSG00000104689	TNFRSF10A	0	1.78085
ENSG00000104714	ERICH1	0	1.25034
ENSG00000104738	MCM4	0	-1.09075
ENSG00000104783	KCNN4	0	9.24859
ENSG00000104870	FCGRT	0	-6.88957
ENSG00000104976	SNAPC2	0	2.05948
ENSG00000104998	IL27RA	0	1.53138
ENSG00000105245	NUMBL	0	1.32367
ENSG00000105289	TJP3	0	-3.98466
ENSG00000105357	MYH14	0	-1.68727
ENSG00000105472	CLEC11A	0	4.42117
ENSG00000105514	RAB3D	0	1.07176
ENSG00000105559	PLEKHA4	0	3.91099
ENSG00000105750	ZNF85	0	-1.37881
ENSG00000105755	ETHE1	0	1.01768
ENSG00000105810	CDK6	0	-1.04906
ENSG00000105971	CAV2	0	-1.08506
ENSG00000106049	HIBADH	0	-1.38889
ENSG00000106066	CPVL	0	4.51856
ENSG00000106078	COBL	0	-2.51405
ENSG00000106089	STX1A	0	3.07388
ENSG00000106333	PCOLCE	0	2.01361
ENSG00000106366	SERPINE1	0	6.5063
ENSG00000106397	PLOD3	0	1.6006
ENSG00000106462	EZH2	0	-1.59946
ENSG00000106771	TMEM245	0	-1.18076
ENSG00000106803	SEC61B	0	1.2312
ENSG00000106948	AKNA	0	-3.12933
ENSG00000107242	PIP5K1B	0	-3.78835
ENSG00000107281	NPDC1	0	1.05545
ENSG00000107404	DVL1	0	1.28389
ENSG00000107819	SFXN3	0	1.12493
ENSG00000107938	EDRF1	0	-1.01715
ENSG00000107957	SH3PXD2A	0	5.852
ENSG00000108055	SMC3	0	-1.07686
ENSG00000108384	RAD51C	0	-1.70086
ENSG00000108387	SEPTIN4	0	5.47398
ENSG00000108443	RPS6KB1	0	-1.07394
ENSG00000108559	NUP88	0	-1.83637
ENSG00000108582	CPD	0	-1.1192
ENSG00000108679	LGALS3BP	0	-1.33209
ENSG00000108828	VAT1	0	1.52992
ENSG00000108848	LUC7L3	0	-1.37485
ENSG00000108854	SMURF2	0	2.31008
ENSG00000109572	CLCN3	0	-1.12878
ENSG00000109654	TRIM2	0	-3.06295
ENSG00000109736	MFSD10	0	1.45786
ENSG00000109805	NCAPG	0	-1.25938
ENSG00000109971	HSPA8	0	1.12377
ENSG00000110047	EHD1	0	1.44391
ENSG00000110080	ST3GAL4	0	1.0352
ENSG00000110427	KIAA1549L	0	2.31174
ENSG00000110719	TCIRG1	0	1.03048
ENSG00000110723	EXPH5	0	-1.70406
ENSG00000110888	CAPRIN2	0	2.44307
ENSG00000111110	PPM1H	0	-1.89464
ENSG00000111247	RAD51AP1	0	-1.43292
ENSG00000111252	SH2B3	0	2.83251
ENSG00000111276	CDKN1B	0	-1.6969
ENSG00000111450	STX2	0	1.38395
ENSG00000111490	TBC1D30	0	3.46746
ENSG00000111615	KRR1	0	-1.25828
ENSG00000111885	MAN1A1	0	1.52004
ENSG00000111961	SASH1	0	-1.30827
ENSG00000112118	MCM3	0	-1.12617
ENSG00000112144	ICK	0	-1.02849
ENSG00000112237	CCNC	0	-1.16153
ENSG00000112293	GPLD1	0	-2.17875
ENSG00000112294	ALDH5A1	0	-1.32325
ENSG00000112305	SMAP1	0	2.54305
ENSG00000112394	SLC16A10	0	-1.42892
ENSG00000112414	ADGRG6	0	-1.7507
ENSG00000112541	PDE10A	0	5.74319
ENSG00000112559	MDFI	0	-1.29729
ENSG00000112851	ERBIN	0	-1.1243
ENSG00000113448	PDE4D	0	-2.63756
ENSG00000113456	RAD1	0	-1.48577
ENSG00000113790	EHHADH	0	1.27404
ENSG00000114019	AMOTL2	0	-2.26215
ENSG00000114107	CEP70	0	-1.20237
ENSG00000114200	BCHE	0	4.08135
ENSG00000114853	ZBTB47	0	1.26668
ENSG00000115163	CENPA	0	-1.52265
ENSG00000115295	CLIP4	0	-4.70411
ENSG00000115425	PECR	0	-1.71315
ENSG00000115540	MOB4	0	-1.30167
ENSG00000115616	SLC9A2	0	-2.70295
ENSG00000115641	FHL2	0	1.90435
ENSG00000115756	HPCAL1	0	2.08587
ENSG00000115963	RND3	0	-2.92192
ENSG00000116285	ERRFI1	0	1.62555
ENSG00000116675	DNAJC6	0	-1.87927
ENSG00000116678	LEPR	0	1.81269
ENSG00000116717	GADD45A	0	-1.96075
ENSG00000116741	RGS2	0	1.62723
ENSG00000116791	CRYZ	0	1.24268
ENSG00000116983	HPCAL4	0	-2.8404
ENSG00000116990	MYCL	0	-2.52009
ENSG00000116991	SIPA1L2	0	-1.64064
ENSG00000117152	RGS4	0	9.29363
ENSG00000117228	GBP1	0	1.90108
ENSG00000117525	F3	0	-1.35826
ENSG00000117650	NEK2	0	-1.35207
ENSG00000117862	TXNDC12	0	-1.45148
ENSG00000118197	DDX59	0	-1.14009
ENSG00000118257	NRP2	0	-2.61044
ENSG00000118276	B4GALT6	0	3.18983
ENSG00000118369	USP35	0	1.34596
ENSG00000118496	FBXO30	0	1.10105
ENSG00000118523	CCN2	0	-5.16575
ENSG00000118855	MFSD1	0	1.53331
ENSG00000119326	CTNNAL1	0	-2.05369
ENSG00000119408	NEK6	0	-1.0882
ENSG00000119630	PGF	0	2.20869
ENSG00000119632	IFI27L2	0	1.54554
ENSG00000119669	IRF2BPL	0	1.00559
ENSG00000119681	LTBP2	0	7.73885
ENSG00000119771	KLHL29	0	-1.25107
ENSG00000119862	LGALSL	0	-1.58061
ENSG00000119888	EPCAM	0	5.50159
ENSG00000119900	OGFRL1	0	-3.26951
ENSG00000119927	GPAM	0	-1.33691
ENSG00000119969	HELLS	0	-1.0061
ENSG00000119986	AVPI1	0	-1.38462
ENSG00000120053	GOT1	0	-2.08396
ENSG00000120217	CD274	0	3.58564
ENSG00000120253	NUP43	0	-1.43926
ENSG00000120324	PCDHB10	0	-2.13156
ENSG00000120451	SNX19	0	2.77608
ENSG00000120539	MASTL	0	-1.21559
ENSG00000120688	WBP4	0	-1.01294
ENSG00000120690	ELF1	0	1.85923
ENSG00000120694	HSPH1	0	1.94235
ENSG00000120756	PLS1	0	-1.53106
ENSG00000120802	TMPO	0	-1.35844
ENSG00000120885	CLU	0	-3.31944
ENSG00000120889	TNFRSF10B	0	1.06184
ENSG00000120896	SORBS3	0	2.08519
ENSG00000121039	RDH10	0	-1.67452
ENSG00000121316	PLBD1	0	1.45989
ENSG00000121350	PYROXD1	0	-1.57489
ENSG00000121440	PDZRN3	0	3.18954
ENSG00000121454	LHX4	0	-2.64481
ENSG00000121621	KIF18A	0	-1.61853
ENSG00000121797	CCRL2	0	3.67869
ENSG00000121988	ZRANB3	0	-1.18605
ENSG00000122378	PRXL2A	0	1.45531
ENSG00000122512	PMS2	0	-1.09138
ENSG00000122786	CALD1	0	-1.31606
ENSG00000122861	PLAU	0	4.40271
ENSG00000123384	LRP1	0	1.95339
ENSG00000123607	TTC21B	0	-1.43137
ENSG00000123636	BAZ2B	0	1.08621
ENSG00000123689	G0S2	0	3.92571
ENSG00000123739	PLA2G12A	0	-2.42064
ENSG00000124143	ARHGAP40	0	1.46619
ENSG00000124171	PARD6B	0	-1.09439
ENSG00000124172	ATP5F1E	0	1.04442
ENSG00000124380	SNRNP27	0	-1.06633
ENSG00000124406	ATP8A1	0	-1.9147
ENSG00000124575	H1-3	0	-1.33213
ENSG00000124641	MED20	0	-1.16457
ENSG00000124762	CDKN1A	0	1.51396
ENSG00000124788	ATXN1	0	-2.00371
ENSG00000124839	RAB17	0	-7.60337
ENSG00000124942	AHNAK	0	1.89154
ENSG00000125089	SH3TC1	0	6.35696
ENSG00000125148	MT2A	0	3.45619
ENSG00000125266	EFNB2	0	4.80736
ENSG00000125503	PPP1R12C	0	1.62782
ENSG00000125510	OPRL1	0	1.87522
ENSG00000125520	SLC2A4RG	0	1.51011
ENSG00000125637	PSD4	0	1.87318
ENSG00000125731	SH2D3A	0	-1.90609
ENSG00000125744	RTN2	0	2.39392
ENSG00000125753	VASP	0	1.61
ENSG00000125844	RRBP1	0	1.77319
ENSG00000125863	MKKS	0	-1.6737
ENSG00000125877	ITPA	0	1.09606
ENSG00000125970	RALY	0	1.08149
ENSG00000126010	GRPR	0	-6.82797
ENSG00000126391	FRMD8	0	1.69868
ENSG00000126458	RRAS	0	1.89554
ENSG00000126522	ASL	0	1.2534
ENSG00000126561	STAT5A	0	1.10213
ENSG00000126878	AIF1L	0	-1.13785
ENSG00000127423	AUNIP	0	-1.28275
ENSG00000127561	SYNGR3	0	2.13341
ENSG00000127955	GNAI1	0	-1.31008
ENSG00000128266	GNAZ	0	-1.3437
ENSG00000128294	TPST2	0	1.11493
ENSG00000128309	MPST	0	1.14309
ENSG00000128487	SPECC1	0	-1.27398
ENSG00000128534	LSM8	0	-1.7315
ENSG00000128805	ARHGAP22	0	3.27702
ENSG00000129071	MBD4	0	-2.42177
ENSG00000129116	PALLD	0	-1.11802
ENSG00000129197	RPAIN	0	-1.31811
ENSG00000129295	LRRC6	0	4.94498
ENSG00000129810	SGO1	0	-1.56167
ENSG00000130021	PUDP	0	-2.51156
ENSG00000130158	DOCK6	0	1.14767
ENSG00000130203	APOE	0	4.21172
ENSG00000130513	GDF15	0	-5.37398
ENSG00000130584	ZBTB46	0	1.9321
ENSG00000130589	HELZ2	0	3.13144
ENSG00000130699	TAF4	0	1.00181
ENSG00000130706	ADRM1	0	1.24518
ENSG00000130741	EIF2S3	0	-1.66204
ENSG00000130768	SMPDL3B	0	-2.06085
ENSG00000130818	ZNF426	0	-2.63673
ENSG00000130827	PLXNA3	0	1.00878
ENSG00000130844	ZNF331	0	-2.37105
ENSG00000131016	AKAP12	0	4.14941
ENSG00000131023	LATS1	0	-1.32404
ENSG00000131153	GINS2	0	-1.28901
ENSG00000131236	CAP1	0	1.47993
ENSG00000131375	CAPN7	0	-1.12987
ENSG00000131459	GFPT2	0	10.446
ENSG00000131650	KREMEN2	0	1.67231
ENSG00000131669	NINJ1	0	-1.00825
ENSG00000131747	TOP2A	0	-1.68561
ENSG00000131979	GCH1	0	-1.09296
ENSG00000131981	LGALS3	0	1.69446
ENSG00000132002	DNAJB1	0	1.81178
ENSG00000132031	MATN3	0	5.34913
ENSG00000132109	TRIM21	0	1.68108
ENSG00000132182	NUP210	0	-1.03975
ENSG00000132329	RAMP1	0	-6.31236
ENSG00000132334	PTPRE	0	3.63155
ENSG00000132357	CARD6	0	5.92189
ENSG00000132436	FIGNL1	0	-1.17598
ENSG00000132793	LPIN3	0	2.69791
ENSG00000132825	PPP1R3D	0	1.24685
ENSG00000132837	DMGDH	0	-3.93309
ENSG00000132849	PATJ	0	-1.68311
ENSG00000133105	RXFP2	0	4.5373
ENSG00000133119	RFC3	0	-1.49922
ENSG00000133302	SLF1	0	-1.22536
ENSG00000133488	SEC14L4	0	2.20393
ENSG00000133961	NUMB	0	1.00317
ENSG00000134086	VHL	0	-1.21028
ENSG00000134107	BHLHE40	0	2.46583
ENSG00000134531	EMP1	0	1.51596
ENSG00000134668	SPOCD1	0	6.94026
ENSG00000134717	BTF3L4	0	-1.6665
ENSG00000134954	ETS1	0	1.916
ENSG00000134986	NREP	0	-4.68119
ENSG00000135046	ANXA1	0	-2.24795
ENSG00000135047	CTSL	0	1.04495
ENSG00000135048	CEMIP2	0	-1.57217
ENSG00000135070	ISCA1	0	-1.12425
ENSG00000135083	CCNJL	0	2.11505
ENSG00000135090	TAOK3	0	1.10611
ENSG00000135269	TES	0	10.2615
ENSG00000135318	NT5E	0	5.53367
ENSG00000135404	CD63	0	1.49897
ENSG00000135423	GLS2	0	-1.14605
ENSG00000135424	ITGA7	0	1.92193
ENSG00000135525	MAP7	0	-1.00937
ENSG00000135953	MFSD9	0	-1.04243
ENSG00000136040	PLXNC1	0	2.61745
ENSG00000136122	BORA	0	-1.10178
ENSG00000136153	LMO7	0	-2.41528
ENSG00000136159	NUDT15	0	-1.03138
ENSG00000136167	LCP1	0	4.34297
ENSG00000136235	GPNMB	0	-4.14802
ENSG00000136237	RAPGEF5	0	-1.52186
ENSG00000136280	CCM2	0	1.31075
ENSG00000136490	LIMD2	0	1.55661
ENSG00000136492	BRIP1	0	-2.02011
ENSG00000136531	SCN2A	0	4.43764
ENSG00000136824	SMC2	0	-1.33648
ENSG00000136830	NIBAN2	0	2.21392
ENSG00000136840	ST6GALNAC4	0	1.90085
ENSG00000136842	TMOD1	0	-2.02532
ENSG00000136854	STXBP1	0	1.53937
ENSG00000136867	SLC31A2	0	1.23254
ENSG00000136877	FPGS	0	1.50466
ENSG00000136925	TSTD2	0	-1.02319
ENSG00000136936	XPA	0	-1.53551
ENSG00000136982	DSCC1	0	-1.22062
ENSG00000137076	TLN1	0	1.51891
ENSG00000137266	SLC22A23	0	-2.59287
ENSG00000137267	TUBB2A	0	1.79657
ENSG00000137269	LRRC1	0	-1.23999
ENSG00000137309	HMGA1	0	2.70849
ENSG00000137393	RNF144B	0	-2.3865
ENSG00000137409	MTCH1	0	1.12766
ENSG00000137802	MAPKBP1	0	1.09037
ENSG00000137807	KIF23	0	-1.54649
ENSG00000137819	PAQR5	0	1.35233
ENSG00000137871	ZNF280D	0	-1.98559
ENSG00000137941	TTLL7	0	1.22648
ENSG00000137962	ARHGAP29	0	-1.93679
ENSG00000138032	PPM1B	0	-1.35093
ENSG00000138119	MYOF	0	-1.28553
ENSG00000138160	KIF11	0	-1.50851
ENSG00000138180	CEP55	0	-1.07827
ENSG00000138376	BARD1	0	-1.3081
ENSG00000138413	IDH1	0	-1.46784
ENSG00000138678	GPAT3	0	1.52841
ENSG00000138769	CDKL2	0	4.61596
ENSG00000138796	HADH	0	-1.07099
ENSG00000138821	SLC39A8	0	-1.23593
ENSG00000139132	FGD4	0	-2.39216
ENSG00000139278	GLIPR1	0	6.13186
ENSG00000139318	DUSP6	0	1.08204
ENSG00000139324	TMTC3	0	-1.02247
ENSG00000139350	NEDD1	0	-1.02136
ENSG00000139410	SDSL	0	-1.59485
ENSG00000139618	BRCA2	0	-1.42326
ENSG00000139625	MAP3K12	0	1.47911
ENSG00000139629	GALNT6	0	1.52341
ENSG00000139636	LMBR1L	0	1.5012
ENSG00000139734	DIAPH3	0	-1.75935
ENSG00000139793	MBNL2	0	-2.12647
ENSG00000139800	ZIC5	0	-1.84632
ENSG00000140199	SLC12A6	0	3.63964
ENSG00000140284	SLC27A2	0	-1.3804
ENSG00000140320	BAHD1	0	1.1004
ENSG00000140379	BCL2A1	0	6.4665
ENSG00000140416	TPM1	0	-1.25534
ENSG00000140464	PML	0	1.63743
ENSG00000140545	MFGE8	0	-1.85965
ENSG00000140548	ZNF710	0	1.85008
ENSG00000140575	IQGAP1	0	1.09704
ENSG00000140632	GLYR1	0	-1.01828
ENSG00000140678	ITGAX	0	3.28259
ENSG00000140682	TGFB1I1	0	1.81312
ENSG00000140807	NKD1	0	-1.76084
ENSG00000140832	MARVELD3	0	-2.29537
ENSG00000140848	CPNE2	0	1.08952
ENSG00000140950	MEAK7	0	2.03911
ENSG00000141505	ASGR1	0	2.09159
ENSG00000141510	TP53	0	-1.78702
ENSG00000141971	MVB12A	0	1.0146
ENSG00000142002	DPP9	0	1.09355
ENSG00000142065	ZFP14	0	-2.1107
ENSG00000142156	COL6A1	0	-1.23836
ENSG00000142694	EVA1B	0	1.45617
ENSG00000142765	SYTL1	0	-3.79102
ENSG00000142798	HSPG2	0	-1.10785
ENSG00000142867	BCL10	0	1.35742
ENSG00000142871	CCN1	0	-1.42517
ENSG00000142949	PTPRF	0	-1.07566
ENSG00000143079	CTTNBP2NL	0	1.3674
ENSG00000143153	ATP1B1	0	-2.09889
ENSG00000143162	CREG1	0	-1.06174
ENSG00000143320	CRABP2	0	-3.07641
ENSG00000143353	LYPLAL1	0	-2.7115
ENSG00000143384	MCL1	0	1.09999
ENSG00000143398	PIP5K1A	0	-1.29954
ENSG00000143476	DTL	0	-1.247
ENSG00000143493	INTS7	0	-1.28609
ENSG00000143537	ADAM15	0	1.00842
ENSG00000143815	LBR	0	-1.36746
ENSG00000143971	ETAA1	0	-1.60695
ENSG00000144645	OSBPL10	0	-1.70652
ENSG00000144677	CTDSPL	0	-1.8041
ENSG00000144724	PTPRG	0	-1.1693
ENSG00000144824	PHLDB2	0	-3.0208
ENSG00000144843	ADPRH	0	4.69527
ENSG00000144935	TRPC1	0	2.39831
ENSG00000145107	TM4SF19	0	2.18813
ENSG00000145349	CAMK2D	0	-1.52285
ENSG00000145777	TSLP	0	-2.83275
ENSG00000145860	RNF145	0	-1.08546
ENSG00000145911	N4BP3	0	1.1377
ENSG00000146072	TNFRSF21	0	-3.41611
ENSG00000146112	PPP1R18	0	2.49864
ENSG00000146263	MMS22L	0	-1.05668
ENSG00000146267	FAXC	0	-1.20563
ENSG00000146281	PM20D2	0	-1.09637
ENSG00000146376	ARHGAP18	0	-1.85366
ENSG00000146386	ABRACL	0	1.0834
ENSG00000146411	SLC2A12	0	-3.10712
ENSG00000146416	AIG1	0	-1.42727
ENSG00000146592	CREB5	0	-3.35506
ENSG00000146918	NCAPG2	0	-1.33134
ENSG00000147224	PRPS1	0	-1.09005
ENSG00000147416	ATP6V1B2	0	1.22731
ENSG00000147454	SLC25A37	0	1.27467
ENSG00000147457	CHMP7	0	1.36335
ENSG00000147592	LACTB2	0	-1.01561
ENSG00000147601	TERF1	0	-1.1884
ENSG00000148019	CEP78	0	-1.54584
ENSG00000148154	UGCG	0	-1.05008
ENSG00000148450	MSRB2	0	-1.5139
ENSG00000148516	ZEB1	0	4.59202
ENSG00000148671	ADIRF	0	2.59466
ENSG00000148677	ANKRD1	0	-8.95191
ENSG00000148700	ADD3	0	-1.92845
ENSG00000148834	GSTO1	0	1.05911
ENSG00000148926	ADM	0	-1.93228
ENSG00000149177	PTPRJ	0	-1.06802
ENSG00000149212	SESN3	0	-2.86243
ENSG00000149257	SERPINH1	0	1.16535
ENSG00000149428	HYOU1	0	-1.4624
ENSG00000149554	CHEK1	0	-1.32561
ENSG00000149600	COMMD7	0	1.05174
ENSG00000149657	LSM14B	0	1.27872
ENSG00000150054	MPP7	0	-2.97566
ENSG00000150093	ITGB1	0	1.61578
ENSG00000150347	ARID5B	0	-2.91061
ENSG00000150764	DIXDC1	0	-1.44906
ENSG00000150995	ITPR1	0	-1.93606
ENSG00000151276	MAGI1	0	-1.6042
ENSG00000151304	SRFBP1	0	1.05734
ENSG00000151491	EPS8	0	3.56989
ENSG00000151725	CENPU	0	-1.26225
ENSG00000151743	AMN1	0	-2.04544
ENSG00000151876	FBXO4	0	-1.13914
ENSG00000151883	PARP8	0	-1.35426
ENSG00000151929	BAG3	0	1.07931
ENSG00000152256	PDK1	0	-1.80734
ENSG00000152784	PRDM8	0	6.54541
ENSG00000152939	MARVELD2	0	-1.23131
ENSG00000153029	MR1	0	2.4688
ENSG00000153363	LINC00467	0	-1.81262
ENSG00000153563	CD8A	0	4.5645
ENSG00000153714	LURAP1L	0	-3.03869
ENSG00000153721	CNKSR3	0	-1.27282
ENSG00000153933	DGKE	0	-1.40699
ENSG00000154127	UBASH3B	0	-1.50232
ENSG00000154217	PITPNC1	0	1.42279
ENSG00000154229	PRKCA	0	-1.29107
ENSG00000154319	FAM167A	0	-4.99987
ENSG00000154328	NEIL2	0	1.88237
ENSG00000154429	CCSAP	0	-1.13404
ENSG00000154640	BTG3	0	-1.14151
ENSG00000154642	C21orf91	0	-1.29283
ENSG00000154839	SKA1	0	-1.65469
ENSG00000154920	EME1	0	-1.56503
ENSG00000154930	ACSS1	0	6.19459
ENSG00000155330	C16orf87	0	-1.46845
ENSG00000155366	RHOC	0	1.80067
ENSG00000155367	PPM1J	0	1.69702
ENSG00000156253	RWDD2B	0	-1.4309
ENSG00000156453	PCDH1	0	-1.62944
ENSG00000156510	HKDC1	0	-5.70179
ENSG00000156535	CD109	0	1.14936
ENSG00000156587	UBE2L6	0	1.0742
ENSG00000156675	RAB11FIP1	0	-1.04954
ENSG00000156802	ATAD2	0	-1.21697
ENSG00000156876	SASS6	0	-1.72527
ENSG00000157045	NTAN1	0	1.05076
ENSG00000157184	CPT2	0	-1.52382
ENSG00000157191	NECAP2	0	1.1173
ENSG00000157227	MMP14	0	4.71859
ENSG00000157240	FZD1	0	-1.73295
ENSG00000157388	CACNA1D	0	5.91616
ENSG00000157423	HYDIN	0	4.92714
ENSG00000157617	C2CD2	0	1.61168
ENSG00000157680	DGKI	0	5.94735
ENSG00000157870	PRXL2B	0	1.24878
ENSG00000157873	TNFRSF14	0	5.77304
ENSG00000158079	PTPDC1	0	-1.73145
ENSG00000158109	TPRG1L	0	1.08848
ENSG00000158290	CUL4B	0	-1.58029
ENSG00000158406	H4C8	0	-1.72274
ENSG00000158747	NBL1	0	1.05505
ENSG00000158769	F11R	0	1.42121
ENSG00000158792	SPATA2L	0	1.23948
ENSG00000158863	FAM160B2	0	1.6511
ENSG00000158941	CCAR2	0	1.51548
ENSG00000158966	CACHD1	0	-1.36268
ENSG00000159128	IFNGR2	0	1.10493
ENSG00000159314	ARHGAP27	0	1.3522
ENSG00000159433	STARD9	0	1.08815
ENSG00000159784	FAM131B	0	3.22869
ENSG00000160310	PRMT2	0	1.20025
ENSG00000160326	SLC2A6	0	1.63278
ENSG00000160352	ZNF714	0	-1.73884
ENSG00000160570	DEDD2	0	1.14296
ENSG00000160588	MPZL3	0	-1.62326
ENSG00000160801	PTH1R	0	2.51845
ENSG00000160932	LY6E	0	1.09616
ENSG00000160953	PWWP3A	0	1.00917
ENSG00000160972	PPP1R16A	0	1.67775
ENSG00000161249	DMKN	0	-1.07356
ENSG00000161381	PLXDC1	0	-2.35352
ENSG00000161638	ITGA5	0	1.30262
ENSG00000161681	SHANK1	0	3.56593
ENSG00000162066	AMDHD2	0	1.12349
ENSG00000162073	PAQR4	0	1.42612
ENSG00000162076	FLYWCH2	0	1.38505
ENSG00000162302	RPS6KA4	0	1.19965
ENSG00000162496	DHRS3	0	-4.33542
ENSG00000162545	CAMK2N1	0	1.65887
ENSG00000162595	DIRAS3	0	6.60221
ENSG00000162607	USP1	0	-1.49284
ENSG00000162664	ZNF326	0	-1.33795
ENSG00000162733	DDR2	0	-4.41086
ENSG00000162772	ATF3	0	-2.82588
ENSG00000162804	SNED1	0	-1.96123
ENSG00000163006	CCDC138	0	-1.19074
ENSG00000163053	SLC16A14	0	-2.14698
ENSG00000163171	CDC42EP3	0	-1.4523
ENSG00000163312	HELQ	0	-1.02458
ENSG00000163389	POGLUT1	0	-1.0861
ENSG00000163482	STK36	0	1.47513
ENSG00000163539	CLASP2	0	-1.0702
ENSG00000163565	IFI16	0	5.74845
ENSG00000163596	ICA1L	0	-1.90699
ENSG00000163602	RYBP	0	-1.25717
ENSG00000163697	APBB2	0	-1.20296
ENSG00000163814	CDCP1	0	2.02345
ENSG00000163884	KLF15	0	-1.80736
ENSG00000163918	RFC4	0	-1.19693
ENSG00000164104	HMGB2	0	-1.60928
ENSG00000164124	TMEM144	0	-1.30789
ENSG00000164185	ZNF474	0	7.58254
ENSG00000164236	ANKRD33B	0	-1.87998
ENSG00000164342	TLR3	0	-2.23673
ENSG00000164403	SHROOM1	0	1.39514
ENSG00000164506	STXBP5	0	1.13689
ENSG00000164535	DAGLB	0	-1.12107
ENSG00000164543	STK17A	0	1.89565
ENSG00000164647	STEAP1	0	1.90237
ENSG00000164684	ZNF704	0	-4.96387
ENSG00000164713	BRI3	0	1.00121
ENSG00000164733	CTSB	0	1.68865
ENSG00000164741	DLC1	0	3.31548
ENSG00000164744	SUN3	0	6.79726
ENSG00000164845	FAM86FP	0	-3.2183
ENSG00000164855	TMEM184A	0	-4.92407
ENSG00000164949	GEM	0	5.25108
ENSG00000164951	PDP1	0	-1.20671
ENSG00000164985	PSIP1	0	-2.10649
ENSG00000165025	SYK	0	2.94992
ENSG00000165030	NFIL3	0	-1.89907
ENSG00000165164	CFAP47	0	5.05344
ENSG00000165272	AQP3	0	-2.87402
ENSG00000165410	CFL2	0	-1.07593
ENSG00000165434	PGM2L1	0	1.72592
ENSG00000165480	SKA3	0	-1.30552
ENSG00000165490	DDIAS	0	-1.37359
ENSG00000165512	ZNF22	0	-1.27956
ENSG00000165591	FAAH2	0	-3.42368
ENSG00000165730	STOX1	0	-1.66112
ENSG00000165810	BTNL9	0	4.62853
ENSG00000165832	TRUB1	0	-1.12855
ENSG00000165861	ZFYVE1	0	1.12854
ENSG00000165891	E2F7	0	-1.18805
ENSG00000165895	ARHGAP42	0	-1.02997
ENSG00000165996	HACD1	0	1.61934
ENSG00000165997	ARL5B	0	-1.18549
ENSG00000166012	TAF1D	0	-1.51109
ENSG00000166165	CKB	0	3.23873
ENSG00000166228	PCBD1	0	1.00051
ENSG00000166313	APBB1	0	1.18451
ENSG00000166333	ILK	0	1.04045
ENSG00000166340	TPP1	0	1.6433
ENSG00000166575	TMEM135	0	-1.16428
ENSG00000166582	CENPV	0	-1.06137
ENSG00000166598	HSP90B1	0	1.0555
ENSG00000166803	PCLAF	0	-1.41732
ENSG00000166833	NAV2	0	2.77477
ENSG00000166900	STX3	0	-1.05725
ENSG00000166925	TSC22D4	0	1.03711
ENSG00000166938	DIS3L	0	-2.12306
ENSG00000166949	SMAD3	0	-3.26164
ENSG00000166971	AKTIP	0	-1.36492
ENSG00000167103	PIP5KL1	0	2.67852
ENSG00000167186	COQ7	0	-1.17302
ENSG00000167384	ZNF180	0	-1.15883
ENSG00000167447	SMG8	0	1.38533
ENSG00000167565	SERTAD3	0	1.59242
ENSG00000167608	TMC4	0	-3.12568
ENSG00000167617	CDC42EP5	0	2.57314
ENSG00000167625	ZNF526	0	1.06708
ENSG00000167645	YIF1B	0	2.21214
ENSG00000167670	CHAF1A	0	-1.05413
ENSG00000167693	NXN	0	-2.34365
ENSG00000167702	KIFC2	0	1.68857
ENSG00000167716	WDR81	0	1.37142
ENSG00000167767	KRT80	0	-4.37784
ENSG00000167772	ANGPTL4	0	6.26487
ENSG00000167779	IGFBP6	0	3.51927
ENSG00000167977	KCTD5	0	1.98712
ENSG00000167995	BEST1	0	-4.3217
ENSG00000168016	TRANK1	0	4.3193
ENSG00000168038	ULK4	0	1.92262
ENSG00000168152	THAP9	0	-1.77667
ENSG00000168214	RBPJ	0	1.3245
ENSG00000168283	BMI1	0	-1.919
ENSG00000168288	MMADHC	0	-1.54814
ENSG00000168298	H1-4	0	-2.08283
ENSG00000168453	HR	0	5.2694
ENSG00000168566	SNRNP48	0	-1.05293
ENSG00000168811	IL12A	0	-2.07092
ENSG00000169047	IRS1	0	-2.32137
ENSG00000169136	ATF5	0	-1.42469
ENSG00000169213	RAB3B	0	-1.69918
ENSG00000169221	TBC1D10B	0	1.09115
ENSG00000169231	THBS3	0	2.89567
ENSG00000169288	MRPL1	0	-1.02506
ENSG00000169372	CRADD	0	2.50443
ENSG00000169429	CXCL8	0	3.64724
ENSG00000169715	MT1E	0	2.68448
ENSG00000169752	NRG4	0	-5.30773
ENSG00000169762	TAPT1	0	-1.40646
ENSG00000169855	ROBO1	0	-2.69468
ENSG00000169895	SYAP1	0	-1.34648
ENSG00000169908	TM4SF1	0	11.8086
ENSG00000170017	ALCAM	0	-1.25456
ENSG00000170144	HNRNPA3	0	-1.18319
ENSG00000170175	CHRNB1	0	-1.24799
ENSG00000170312	CDK1	0	-1.48068
ENSG00000170348	TMED10	0	1.33664
ENSG00000170417	TMEM182	0	-1.30281
ENSG00000170448	NFXL1	0	-1.16003
ENSG00000170545	SMAGP	0	1.4081
ENSG00000170619	COMMD5	0	1.2346
ENSG00000170899	GSTA4	0	-1.00695
ENSG00000171055	FEZ2	0	-2.03857
ENSG00000171084	FAM86JP	0	-3.85188
ENSG00000171160	MORN4	0	-1.35169
ENSG00000171219	CDC42BPG	0	-5.65239
ENSG00000171365	CLCN5	0	-1.21648
ENSG00000171388	APLN	0	-2.21764
ENSG00000171428	NAT1	0	1.71029
ENSG00000171448	ZBTB26	0	-1.05038
ENSG00000171617	ENC1	0	-3.58806
ENSG00000171621	SPSB1	0	1.95124
ENSG00000171700	RGS19	0	1.8324
ENSG00000171843	MLLT3	0	-1.16878
ENSG00000171858	RPS21	0	1.4176
ENSG00000171877	FRMD5	0	-2.41487
ENSG00000171992	SYNPO	0	2.1216
ENSG00000172006	ZNF554	0	-2.45371
ENSG00000172081	MOB3A	0	1.29791
ENSG00000172115	CYCS	0	-1.00363
ENSG00000172137	CALB2	0	4.60177
ENSG00000172183	ISG20	0	1.56405
ENSG00000172244	C5orf34	0	-1.40176
ENSG00000172379	ARNT2	0	-1.25897
ENSG00000172456	FGGY	0	1.37538
ENSG00000172575	RASGRP1	0	-1.22917
ENSG00000172687	ZNF738	0	-1.74502
ENSG00000172785	CBWD1	0	-1.02987
ENSG00000172819	RARG	0	1.33279
ENSG00000172932	ANKRD13D	0	1.12256
ENSG00000172986	GXYLT2	0	-2.10238
ENSG00000173068	BNC2	0	7.92556
ENSG00000173137	ADCK5	0	1.21811
ENSG00000173156	RHOD	0	-1.61213
ENSG00000173166	RAPH1	0	-1.40991
ENSG00000173221	GLRX	0	5.14425
ENSG00000173253	DMRT2	0	-1.38859
ENSG00000173273	TNKS	0	1.11973
ENSG00000173334	TRIB1	0	1.68142
ENSG00000173349	SFT2D3	0	-1.30235
ENSG00000173418	NAA20	0	1.07102
ENSG00000173442	EHBP1L1	0	1.63303
ENSG00000173621	LRFN4	0	1.10076
ENSG00000173674	EIF1AX	0	-1.64489
ENSG00000173715	C11orf80	0	1.25778
ENSG00000173726	TOMM20	0	-1.02643
ENSG00000173727		0	2.64181
ENSG00000173821	RNF213	0	1.3702
ENSG00000173846	PLK3	0	1.49005
ENSG00000173848	NET1	0	-1.09424
ENSG00000173890	GPR160	0	-1.01154
ENSG00000174021	GNG5	0	1.97957
ENSG00000174130	TLR6	0	1.26267
ENSG00000174136	RGMB	0	2.90101
ENSG00000174705	SH3PXD2B	0	1.43952
ENSG00000174796	THAP6	0	-1.37935
ENSG00000174799	CEP135	0	-1.393
ENSG00000174938	SEZ6L2	0	1.31187
ENSG00000175183	CSRP2	0	-1.17303
ENSG00000175197	DDIT3	0	-1.88923
ENSG00000175550	DRAP1	0	1.93998
ENSG00000175592	FOSL1	0	1.06446
ENSG00000175745	NR2F1	0	-1.83371
ENSG00000176014	TUBB6	0	-1.65716
ENSG00000176055	MBLAC2	0	-1.8375
ENSG00000176222	ZNF404	0	-2.07198
ENSG00000176244	ACBD7	0	-2.44078
ENSG00000176406	RIMS2	0	-3.93062
ENSG00000176641	RNF152	0	-1.86536
ENSG00000176697	BDNF	0	-3.71479
ENSG00000176714	CCDC121	0	-2.99294
ENSG00000176720	BOK	0	1.18039
ENSG00000177000	MTHFR	0	-1.49206
ENSG00000177096	PHETA2	0	2.81001
ENSG00000177181	RIMKLA	0	-2.11691
ENSG00000177239	MAN1B1	0	1.04966
ENSG00000177380	PPFIA3	0	1.35333
ENSG00000177425	PAWR	0	-1.75742
ENSG00000177542	SLC25A22	0	1.28477
ENSG00000177548	RABEP2	0	2.19254
ENSG00000178031	ADAMTSL1	0	1.39953
ENSG00000178078	STAP2	0	6.23032
ENSG00000178150	ZNF114	0	-1.50878
ENSG00000178209	PLEC	0	3.06802
ENSG00000178295	GEN1	0	-1.22966
ENSG00000178685	PARP10	0	4.75165
ENSG00000178719	GRINA	0	2.01933
ENSG00000178752	ERFE	0	-1.36631
ENSG00000178922	HYI	0	-1.23049
ENSG00000178980	SELENOW	0	1.1266
ENSG00000179456	ZBTB18	0	-1.4866
ENSG00000179526	SHARPIN	0	1.83697
ENSG00000179632	MAF1	0	1.1911
ENSG00000179859	RNF227	0	1.23576
ENSG00000179889	PDXDC1	0	-1.33476
ENSG00000179918	SEPHS2	0	-1.18346
ENSG00000179950	PUF60	0	1.03677
ENSG00000180448		0	1.22747
ENSG00000180479	ZNF571	0	-1.45735
ENSG00000180592	SKIDA1	0	-4.532
ENSG00000180855	ZNF443	0	-1.90219
ENSG00000180917	CMTR2	0	1.05976
ENSG00000180921	FAM83H	0	1.26485
ENSG00000181085	MAPK15	0	2.97956
ENSG00000181104	F2R	0	5.69064
ENSG00000181135	ZNF707	0	1.56986
ENSG00000181264	TLCD5	0	-1.191
ENSG00000181392	SYNE4	0	-4.47518
ENSG00000181418	DDN	0	-2.10906
ENSG00000181704	YIPF6	0	-1.03812
ENSG00000181722	ZBTB20	0	3.47451
ENSG00000181830	SLC35C1	0	2.17514
ENSG00000182325	FBXL6	0	1.88516
ENSG00000182372	CLN8	0	2.21252
ENSG00000182544	MFSD5	0	1.52637
ENSG00000182551	ADI1	0	-1.34497
ENSG00000182628	SKA2	0	-1.42078
ENSG00000182809	CRIP2	0	3.05732
ENSG00000183049	CAMK1D	0	-1.045
ENSG00000183337	BCOR	0	1.79182
ENSG00000183520	UTP11	0	-1.33203
ENSG00000183665	TRMT12	0	1.92113
ENSG00000183696	UPP1	0	1.88353
ENSG00000183723	CMTM4	0	-1.1053
ENSG00000183814	LIN9	0	-1.25036
ENSG00000183853	KIRREL1	0	-1.3497
[truncated: 237 more rows]

## Sheet: G13D_WT
Supplementary Table 2H. Transcripts with significantly different expression level in RKO KRAS G13D as compared to RKO BRAF WT.
[truncated: 877 more rows]

[truncated: 2 more sheets: HCT116 V600E G13D, HCT116 V600 WT]
