# Supplementary material for: Common and mutation specific phenotypes of KRAS and BRAF mutations in colorectal cancer cells revealed by integrative -omics analysis
Source: J Exp Clin Cancer Res. 2021 Jul 7;40:225. doi: 10.1186/s13046-021-02025-2 (PMC8265010; doi:10.1186/s13046-021-02025-2)
Supplement: Supplementary file 2 — Additional file 2:Supplementary Table 1. . Primers used for isogenic cell model generation and validation. List of primers for generating isogenic cell models for different KRAS and BRAF mutations using rAAV mediated genome editing (2 A). Primers for validations by Sanger sequencing for presence of mutations of interest of KRAS and BRAF (2B) and the validation results (2 C). Supplementary Table 2. Differentially Expressed Genes (DEGs) in KRAS and BRAF isogenic cell models. Differentially expressed genes (DEGs) with ㅣlog2 FCㅣ > 1 and FDR ≤ 0.05 from comparisons of RKO cells with KRAS G12C/D/V/G13D to wildtype (2 A, C, E, G) or BRAF V600E (2B, D, F, H) and HCT116 BRAF V600E to HCT116 (2I) or HCT116 KRAS WT (2 J). FDR, False Discovery Rate; log2FC, log2 transformed fold change of gene expression. Supplementary Table 3. Differentially Expressed Genes (DEGs) from overlapped Venn regions (Supplementary Fig. 5 A-D and F) and their trend of expression in the transcriptome datasets with logFC values. Differentially expressed genes (DEGs) with ㅣlog2 FCㅣ > 1 and FDR ≤ 0.05 from comparisons of RKO cells with KRAS G12C/D/V and G13D to wildtype or BRAF V600E were identified in the overlapped regions of the Venn diagramme analysis (Supplementary Fig. 5 A-D and F, Additional File 1).The “Trend of expressions” were determined as all negative, negative log2FC value in both of the comparisons; all positive, positive log2FC value in both of the comparisons and mixed, negative and positive log2FC value in one or another. Here, FDR, False Discovery Rate; log2FC, log2 transformed fold change of gene expression. Supplementary Table 4. Expression status of Differentially Expressed Genes (DEGs) from KRAS and BRAF isogenic cell models in TCGA CRC samples harboring different KRAS mutations. The representations of DEGs from our transcriptome datasets into TCGA transcriptome datasets of colon and rectum samples harboring KRAS G12/C/D/V/13D mutation in comparisons to samples with no mutations in [file 13046_2021_2025_MOESM2_ESM.zip › Supplementary Table 3 RNAseq_List1_2_3_direction.xlsx]

## Sheet: Trends_expression_Overlap
Supplementary Table 3. Trends of expression of DEGs from overlapping Venn regions (Supplementary figure 5A-D and F)
RKO KRAS G12C				RKO KRAS G12D				RKO KRAS G12V				RKO KRAS G13D				HCT116
Gene	vs. V600E	vs. WT	Trend of expression	Gene	vs. V600E	vs. WT	Trend of expression	Gene	vs. V600E	vs. WT	Trend of expression	Gene	vs. V600E	vs. WT	Trend of expression	Gene	vs. V600E	vs. WT	Trend of expression
LIG3	-1.09008	-1.38392	all negative	ANLN	-1.76217	-1.38417	all negative	CALCOCO1	1.10348	1.06757	all positive	NUCKS1	-1.44326	-1.28013	all negative	WNT16	-1.4888	1.45427	mixed
MAP3K14	-1.61965	2.27371	mixed	UBR7	-1.21611	1.18986	mixed	TRIM22	1.62975	1.2941	all positive	HMGXB4	-1.18619	1.27397	mixed	TMEM132A	1.19923	-1.53328	mixed
TMEM38A	1.1422	-1.70883	mixed	MAN2B2	1.00629	3.46325	all positive	PCED1A	1.25873	1.07361	all positive	LUC7L3	-1.37485	-1.08126	all negative	ALOX5	5.00323	1.02661	all positive
B9D1	-1.72306	-1.89627	all negative	SNAI2	3.20868	-1.40772	mixed	HK2	1.00043	1.0151	all positive	CCNC	-1.16153	-1.38453	all negative	CYP24A1	-6.61212	1.77597	mixed
NFKB1	1.21258	1.04816	all positive	HMGB3	-1.02791	1.08577	mixed	NAGLU	1.02487	1.32702	all positive	CCDC138	-1.19074	-1.23425	all negative	IKZF2	1.92824	-6.79515	mixed
OPTN	1.64691	3.45074	all positive	RAB27B	2.77528	-1.17688	mixed	ATG16L2	1.21711	1.20033	all positive	E2F7	-1.18805	-1.18593	all negative	HDAC9	1.52323	-1.28	mixed
SRSF6	-1.21932	1.1487	mixed	ASPM	-1.31751	-1.68808	all neg	FAAHP1	1.33623	-1.11454	mixed	TSC22D4	1.03711	1.05011	all positive	CC2D2A	-1.76387	-1.16167	all neg
UQCC2	-1.38704	-1.42639	all negative	SMC1A	-1.13256	1.35304	mixed	LINC00475	3.10032	2.08142	all positive	CYCS	-1.00363	-1.00832	all negative	MCF2L2	1.34861	-1.39277	mixed
FNBP1L	1.3185	-1.46424	mixed	MCM2	-1.10642	1.56612	mixed	ABCA17P	1.84418	1.4113	all positive	FGGY	1.37538	-1.09498	mixed	SERPINB3	4.6962	1.03009	all positive
TMEM132B	3.13257	2.464	all positive	SPAG5	-1.71863	1.08927	mixed	BMPR1A	-1.04254	2.54751	mixed	PDXDC1	-1.33476	1.08072	mixed	MSH4	1.69865	-1.07291	mixed
GLB1L2	-1.02215	-1.22405	all negative	UBE2T	-1.42615	1.94323	mixed	GSEC	1.49934	1.30299	all positive	SLC25A29	1.15064	-1.12422	mixed	ME1	-1.21231	1.64299	mixed
GLYCTK	-1.54776	1.04519	mixed	LIPE	-2.39394	-1.97488	all negative	CYP27B1	1.23381	4.07063	all positive	ZNF273	-1.14251	-1.24041	all negative	PRR11	-1.94342	-3.73893	all negative
CPLX1	-1.92527	4.35245	mixed	EXD2	1.29876	1.36858	all positive	RHBDL1	1.16233	3.50264	all positive	JUNB	1.24769	1.49561	all positive	DAPP1	4.40916	-1.96482	mixed
KRT8	1.11779	-1.12295	mixed	AURKA	-1.10408	-1.36689	all negative	LINC01135	2.90041	1.70478	all positive	CEP170B	1.40308	-1.28573	mixed	SEMA3A	-1.71319	2.25246	mixed
ALG14	-1.29265	-1.0646	all negative	TPX2	-1.11144	-1.18052	all negative	CUBN	4.22089	1.46076	all positive	FCHO1	1.12247	1.02965	all positive	SEMA3C	-1.19936	-1.04145	all negative
GCNT4	1.84095	3.92757	all positive	TRIOBP	1.32531	1.19991	all positive	FBLIM1	3.4416	2.08084	all positive	TRDMT1	-1.32204	1.133	mixed	MAP2	1.7109	-1.96819	mixed
PPARA	1.3151	-1.57383	mixed	MICALL1	1.53101	-1.57041	mixed	LINC02606	2.14596	2.23492	all positive	ANAPC10	-1.2081	1.26732	mixed	SLC26A4	1.80869	2.02447	all positive
FITM2	-1.1036	1.41371	mixed	LMF2	1.30389	-1.49959	mixed	WDR97	1.49993	3.50268	all positive	LINC01357	1.38668	-1.09461	mixed	SUSD2	-3.95513	-7.96893	all negative
ASPH	2.05164	-1.20987	mixed	TTLL1	1.05477	1.01567	all positive	ANO7L1	2.21297	1.06895	all positive	PRKCG	1.77901	3.37149	all positive	HNF4A	-4.17646	-2.3001	all negative
IL32	1.1202	2.98712	all positive	ARSA	1.83879	-1.48173	mixed	SLC6A13	3.83381	-1.07429	mixed	SMIM3	1.4057	1.08005	all pos	STS	2.60124	-1.2277	mixed
IRF1	1.11456	2.47992	all positive	MYH9	1.10494	-1.23679	mixed	C11orf91	3.01458	3.61513	all positive	SSBP3	1.06173	2.07462	all positive	FGF9	3.67417	2.86926	all positive
NOL6	-1.18071	2.28249	mixed	PMM1	1.03605	-1.27215	mixed	SYNE1	3.89954	2.52842	all positive	RN7SKP9	2.21246	1.85059	all positive	CAV1	-3.86298	-1.32977	all negative
ZNF337-AS1	-1.41874	1.60739	mixed	CDKN3	-2.00839	1.55183	mixed	PTCH2	2.24259	2.89654	all positive	APIP	-1.07159	6.20129	mixed	CPVL	-6.96594	2.13834	mixed
VAMP8	5.07107	1.08093	all positive	SNTA1	-2.45201	-1.18025	all negative	LRRC66	2.08042	2.04674	all positive	RPL3P2	2.14663	1.36306	all positive	GLIS3	2.35851	2.52847	all positive
MIRLET7A1HG	-1.39677	2.0541	mixed	NXT2	-1.14205	-1.00886	all negative	SAXO2	1.78637	2.12668	all positive	RN7SKP175	3.02676	1.10782	all positive	PDLIM1	-1.78549	-1.35966	all negative
ZNF674-AS1	-1.42605	4.05301	mixed	CBX1	-1.06356	-1.74105	all negative	SNAI3-AS1	1.11976	1.872	all positive	SH3BP5L	1.48962	1.10703	all positive	DKK1	-3.54353	-1.4972	all negative
AOC2	1.92309	1.67349	all positive	TMEM97	-1.05338	-1.12172	all neg	IL22RA1	-1.07951	1.49268	mixed	PNMA1	1.28443	2.37589	all positive	RNF43	-2.36462	1.11891	mixed
LINC00680	-1.92276	1.03222	mixed	NMU	-1.81029	-1.39224	all negative	GAPDHP71	3.22162	1.95007	all positive	RPL41P2	2.03943	1.01919	all positive	DHX58	4.76376	-1.18873	mixed
PRR7	-1.27346	3.94174	mixed	CDCA3	-1.40212	-1.2014	all negative	LHX3	1.94075	2.39292	all positive	FAM171A2	1.1314	1.809	all positive	ANXA10	-5.55317	-2.34803	all negative
GDAP1	-1.38742	1.93436	mixed	LMNB1	-1.53786	-1.38942	all negative	VPS13B-DT	1.69919	2.29734	all positive	ZSWIM3	1.29667	1.05022	all positive	NEDD9	5.64457	-7.74745	mixed
MIR31	3.67917	1.3046	all positive	ECT2	-1.1289	1.00615	mixed					PGAM1P8	2.05706	3.09828	all positive	NCOA7	2.41829	-2.98532	mixed
SMCO2	2.26232	1.38862	all positive	ARHGEF2	1.01353	-1.45425	mixed					NLRP3	4.21361	2.55868	all positive	CLIC5	3.78081	-2.03032	mixed
HSD17B14	-2.43413	2.2275	mixed	CDC20	-1.35031	-1.15725	all negative					MAP1LC3C	4.85897	1.26154	all positive	PDE4D	3.85832	-3.45672	mixed
TMEM269	2.18799	1.36912	all positive	CNTRL	-1.51929	-1.80928	all negative					RPL13AP25	1.12139	1.81041	all positive	KCNC4	1.72152	1.71855	all positive
COL7A1	2.73606	1.13986	all positive	CCDC77	-1.11495	-1.63019	all negative					MTCO1P12	1.62496	4.96002	all positive	NRP2	3.25703	-4.68179	mixed
PIK3R1	1.24258	-2.39818	mixed	CIT	-1.76769	1.03949	mixed					RPS4XP3	2.29991	1.85135	all positive	SGK1	2.08453	-4.80252	mixed
DTX3L	1.33256	-1.15807	mixed	DLGAP5	-1.01107	1.00834	mixed					NEURL2	1.31626	3.03401	all positive	TNFSF18	-5.92506	1.18937	mixed
PROX1	1.47349	-1.72563	mixed	PIMREG	-1.92754	-1.23976	all negative					MTCO3P12	1.62519	1.07904	all positive	SMAD9	2.81363	1.02914	all positive
SNHG26	-1.59205	1.29077	mixed	DLG4	1.24567	-2.16474	mixed					RPL7AP30	2.0495	2.21498	all positive	PRXL2A	-7.0347	-1.15252	all negative
SMO	2.67149	-1.12286	mixed	CCNB1	-1.59122	-1.08093	all negative					FES	2.01604	2.23934	all positive	ACVR1C	1.39659	1.27103	all positive
OBSCN-AS1	1.71876	1.87972	all positive	TMEM106C	-1.00978	-1.61134	all negative					RPS10P3	1.64003	2.44453	all positive	EREG	-2.21039	-6.72364	all negative
PCDH18	-1.75837	1.06535	mixed	CDCA8	-1.7159	-1.21193	all negative					MTCO2P12	2.30844	2.06539	all positive	F10	-5.60761	3.47386	mixed
IRF2	1.2652	-1.1952	mixed	TROAP	-1.4795	1.2974	mixed					HSPA1B	1.16594	1.68023	all positive	GNAI1	-1.12458	2.12135	mixed
MCPH1-AS1	2.50775	1.40486	all positive	CTDSPL2	-1.22483	1.91973	mixed					RN7SKP230	2.31989	1.13324	all positive	APOL3	4.63063	-4.9445	mixed
DNM3	3.52299	1.03602	all positive	NUSAP1	-2.04785	-1.42526	all negative					TAFA3	1.12095	1.34144	all positive	MTUS1	-2.33944	1.27375	mixed
MYOM1	2.42144	1.47417	all positive	RMDN3	-1.0798	1.03208	mixed					RPL7AP11	2.14722	1.31902	all positive	ATP8B3	-1.92929	1.45763	mixed
THBS4	1.46632	2.32896	all positive	GCHFR	-1.31111	4.93939	mixed					HSPA8P5	2.03125	1.1098	all positive	UNC13A	-2.63926	2.43823	mixed
TSGA10	1.24428	-1.05018	mixed	BCAR3	1.74097	3.12679	all positive					RPL17P43	1.37171	1.16635	all positive	PPP1R1B	3.82333	-5.40871	mixed
SLC1A1	1.17795	2.1522	all positive	CENPE	-1.8328	-1.56756	all negative					RN7SL674P	2.13366	-1.15948	mixed	IRAK2	1.81934	-1.41858	mixed
NTRK2	2.69944	1.44649	all positive	GAS2L3	-1.55133	4.90268	mixed									PTPN22	3.68412	-3.74836	mixed
LOXL2	1.63987	1.45056	all positive	COPS3	-1.1693	1.27387	mixed									VTCN1	4.50432	-1.98633	mixed
PLSCR1	1.6243	2.17765	all positive	NUF2	-1.86591	-2.02519	all negative									DSC3	-2.00063	-1.27062	all negative
CCDC102A	1.07393	1.62988	all positive	SSBP2	-1.00476	-1.42427	all negative									DTNA	-6.21663	3.01803	mixed
IFNAR2	1.45403	2.8472	all positive	CCT6A	-1.05382	-1.87262	all negative									TBX3	4.21747	-5.47673	mixed
CFAP58	1.47375	-1.09787	mixed	GINS4	-1.32358	5.02252	mixed									ELF5	2.83563	2.77333	all positive
FAM227B	1.03014	2.28752	all positive	NCAPD3	-1.02005	-1.51751	all negative									MYO7A	-4.05064	-1.2653	all negative
TMEM236	2.26328	1.14577	all positive	HAUS1	-1.05689	2.90925	mixed									SYTL2	3.61256	2.02022	all positive
OR7E7P	2.89949	1.1591	all positive	BABAM2	-1.28601	-1.40355	all negative									THBS1	3.50485	2.15618	all positive
TF	2.66875	2.57355	all positive	CDC25C	-1.22299	1.84383	mixed									ARHGAP29	-1.79121	-2.21429	all negative
NTN5	2.15077	1.50186	all positive	FAM189B	1.40807	-1.73022	mixed									ITPRID2	-2.78371	-1.46396	all negative
RN7SKP97	2.93815	1.76307	all positive	FMNL3	1.07575	-2.90716	mixed									MMRN1	3.1052	1.59614	all positive
NFKBIE	1.48665	-1.12616	mixed	DNAJB4	-1.37799	1.07849	mixed									CHST4	3.94296	-1.96961	mixed
DLEC1	2.7089	-1.04975	mixed	CDC25A	-1.11266	-1.17604	all negative									ZFP14	-6.11965	-1.5893	all negative
MIR4453HG	-1.35262	3.98895	mixed	POC1A	-1.15297	3.22379	mixed									EMP3	-2.9688	-2.61468	all negative
LINC02516	5.1372	2.14615	all positive	SAP30	-1.05447	4.43213	mixed									ZNF614	-7.16466	1.13765	mixed
ELL2	1.3563	-1.02564	mixed	PTTG1	-1.77745	-1.05467	all negative									PLK2	1.08043	1.00945	all positive
ANKS1B	1.0268	-1.1995	mixed	MELK	-1.04286	-1.84563	all negative									ARHGAP18	-2.06571	-1.66242	all negative
				EML5	-1.70437	2.67704	mixed									HTR7	-3.99658	-1.04587	all negative
				MFSD3	1.09115	-1.58647	mixed									ANKRD22	1.20542	1.60833	all positive
				ABCA3	1.14716	1.21496	all positive									MMP14	-4.37597	-6.8237	all negative
				RFWD3	-1.11776	4.19557	mixed									TENT5B	-1.84148	-1.71478	all negative
				ARL13B	-1.48535	-1.25546	all negative									LY6E	1.99799	-7.23894	mixed
				BUB1	-1.65534	-1.2512	all negative									GBP2	3.00256	-1.11852	mixed
				RHNO1	-1.24073	3.48503	mixed									TGFBR2	-1.60215	-2.32386	all negative
				AURKB	-1.57304	-1.78014	all negative									PRKCI	-2.56676	1.20137	mixed
				CHEK2	-1.00464	1.33965	mixed									TIPARP	1.27302	-1.77477	mixed
				KNTC1	-1.35038	1.59079	mixed									FOXQ1	5.39104	-1.35166	mixed
				MAPK11	1.53785	1.40372	all positive									TMEM200A	-2.12204	-3.61374	all negative
				ISG15	2.1569	1.16444	all positive									ZNF704	1.40344	-1.83204	mixed
				FAM72A	-2.00612	2.39673	mixed									SUN3	-5.5886	-2.66266	all negative
				MRTFA	1.1207	-1.16735	mixed									ABCA1	3.26107	3.37013	all positive
				ZNF734P	4.43167	-1.22154	mixed									LETM2	-2.94217	-5.70882	all negative
				COL11A2	2.66278	1.09465	all positive									MAMDC2	2.08167	1.63158	all positive
				H3P6	-1.32006	2.58772	mixed									CDX2	2.24996	-1.67548	mixed
				KIFC1	-1.10422	3.06152	mixed									DENND2B	1.49726	-4.55832	mixed
				SHANK3	1.10194	-1.69168	mixed									OR51B5	-2.17798	-2.1045	all negative
				BPGM	-1.02401	1.74124	mixed									KLK5	2.76708	1.17965	all positive
				ZNF648	2.58832	-1.40082	mixed									KLK6	1.52346	2.12458	all positive
				MBOAT1	-1.41554	-1.11027	all negative									ANGPTL4	-3.03389	-1.42609	all negative
				LINC02361	1.34309	-1.38416	mixed									AXIN2	1.86965	-2.24243	mixed
				FOXM1	-1.47772	2.56464	mixed									ATOH8	4.99958	1.21438	all positive
				FANCM	-1.18981	-1.20719	all negative									ENC1	-4.57156	1.01151	mixed
				HAUS8	-1.23565	-1.13076	all negative									MIR31HG	2.05879	-4.47534	mixed
				MKI67	-1.22207	-1.15247	all negative									FRMD3	4.56594	1.13406	all positive
				VGF	1.24057	1.07468	all positive									SNTB1	3.40333	-2.07237	mixed
				DMBT1	4.93382	-1.00204	mixed									SUCLG2	-1.08338	2.50567	mixed
				PTPRH	1.43762	-1.45894	mixed									SYNPO2	2.24565	-1.06591	mixed
				GNG12-AS1	1.80158	-2.08388	mixed									OVOL1	1.26207	1.07587	all positive
				ARL3	-1.01536	-1.21382	all negative									ARL4D	1.54843	-1.33813	mixed
				MIR924HG	-2.02877	-1.03783	all negative									GATA2	3.29831	1.28023	all positive
				CDC7	-1.17279	2.32733	mixed									TLCD5	-1.30035	-3.01724	all negative
				NPEPL1	1.04274	-1.42043	mixed									PDE4B	-9.55068	-1.88716	all negative
				ASTE1	-1.04923	1.2111	mixed									PBX1	1.02936	-1.95168	mixed
				PSG3	3.43548	1.08277	all positive									IFITM1	5.18968	-3.02116	mixed
				ADAM21	1.29881	2.96771	all positive									MITF	1.96272	-1.10231	mixed
				HIRIP3	-1.30813	-1.284	all negative									DCUN1D3	1.45907	-2.07682	mixed
				STYK1	-2.19877	3.29921	mixed									HLA-DRB1	2.21577	-2.62888	mixed
				NDUFA13	1.37954	-1.21015	mixed									S100A4	-1.54619	1.02277	mixed
				SCOC	2.40562	2.53561	all positive									MYL6B	-1.1012	1.33179	mixed
				TTLL6	3.05628	2.8364	all positive									S100A10	-2.06083	-1.0243	all negative
				FABP6	1.20445	-1.33558	mixed									LPAR1	1.20525	1.39097	all positive
				NUPR1	2.31984	-1.11471	mixed									SH3BGRL2	1.17435	-1.8091	mixed
				CLSPN	-1.15105	-1.85784	all negative									EPS8L3	4.51047	2.42737	all positive
				RYR1	3.0335	-1.0151	mixed									LTN1	1.57778	1.42109	all positive
				MST1	2.22285	2.8383	all positive									TGM2	2.20575	1.64792	all positive
				GPR78	1.84449	4.39683	all positive									SERPINB4	4.67167	-1.69966	mixed
				PHYHIP	2.66464	-1.98007	mixed									HCP5	2.98415	1.14795	all positive
				CYP4F11	2.51456	-1.53324	mixed									LINC02593	5.1783	-2.38861	mixed
				KDM6B	1.18412	-1.60737	mixed									LNCAROD	-4.62552	1.68243	mixed
				SCN4B	2.81708	2.89908	all positive									HLA-B	2.2948	-1.79549	mixed
				RUNDC3A	3.02613	1.09877	all positive									KIAA0040	-1.13766	1.44722	mixed
				PSG4	2.43078	2.01512	all positive									MTCO1P12	2.26283	-1.27462	mixed
				ACOT2	1.13932	2.33463	all positive									APOBEC3G	10.0937	-1.01183	mixed
				MT-RNR2	1.20349	2.55504	all positive									GATA2-AS1	2.30491	1.02918	all positive
				SGO1-AS1	1.90385	-1.15997	mixed									ZNF585B	-3.62998	-2.23426	all negative
				CPA4	3.00669	1.70004	all positive									FMN1	2.33159	-1.05422	mixed
				PLPP3	1.14164	-1.72633	mixed									SNHG19	-1.38578	-1.85723	all negative
				RINL	2.99033	-1.6691	mixed									OR51B2	-2.02867	-1.54458	all negative
				LINC02323	1.12498	3.43455	all positive									ATG12	-2.30512	-1.26223	all negative
				TRIM72	-1.30833	1.27281	mixed									PHOSPHO1	2.14098	1.00576	all positive
				EGR3	1.55021	-1.6432	mixed									NCKAP5	4.65317	3.8039	all positive
				LINC00431	4.13515	2.85335	all positive									SNORA53	1.50248	1.85094	all positive
				AKR1C3	2.84196	1.49945	all positive									SLC22A17	-1.9891	2.25866	mixed
				PSG5	1.76679	-1.43721	mixed									HCFC1R1	-1.33344	-2.12048	all negative
				CHCHD2P2	2.14721	1.65651	all positive									ZSCAN16	1.20063	-5.96817	mixed
				FAM72D	-2.2521	2.13391	mixed									ZNF350	-4.9667	-1.6524	all negative
				SLC4A4	3.00638	1.1203	all positive									ZNF566	-1.27014	1.15012	mixed
				MAPK8IP2	1.41983	1.35946	all positive									CCL28	4.25535	1.04609	all positive
				PTPRM	2.08856	-1.23807	mixed									SLCO1B3	-4.78349	2.2315	mixed
				LINC01602	3.52039	-1.63344	mixed									ZNF608	-2.67323	-1.16883	all negative
				ATP1A3	1.32882	1.24611	all positive									ST6GALNAC5	-4.88783	1.74824	mixed
				DYDC2	1.6727	-1.21926	mixed									KRT7	1.77185	-4.34047	mixed
																CASC19	-1.13576	1.1517	mixed
																FRAS1	-1.69076	1.94923	mixed
																LRRIQ1	-4.71704	2.21616	mixed
																SERPINI1	1.17668	4.01548	all positive
																CR2	1.24174	1.11453	all positive
																HLA-A	1.29998	-3.60629	mixed
																ZNF850	-4.08511	-1.53321	all negative
																IFITM2	1.24729	-2.41608	mixed
																BEGAIN	-1.55079	-1.91469	all negative
																OLFML2A	-1.06243	-1.14941	all negative
																NAALADL2	1.76859	-2.25326	mixed
																KLK7	1.14911	-1.33137	mixed
																SRPX2	1.42361	-4.37229	mixed
																APOLD1	-1.07143	1.61531	mixed
																TFPI	-1.94002	1.79132	mixed
																PLA2R1	-4.79232	1.35021	mixed
																CREB5	2.71694	-1.13643	mixed
																TMEM170B	1.19189	-4.28812	mixed
																SCD5	1.23775	-1.03571	mixed
																ZBTB20	-1.00636	-4.91904	all negative
																ARL14EPL	-2.69674	1.56768	mixed
																PAG1	1.12113	-2.90579	mixed
																ABHD8	-4.90622	-1.63266	all negative
																GPAT3	-1.14229	1.06825	mixed
																PTMAP5	-1.23764	-4.26021	all negative
																SSPN	2.82902	1.35794	all positive
																DNAH10OS	1.55024	-4.62153	mixed
																RBM3	-1.43488	-1.28013	all negative
																LINC01270	-1.12813	1.48369	mixed
																TCN2	-4.03238	-1.76983	all negative
																PON3	-1.37005	1.48455	mixed
																TMSB4Y	4.24567	1.52005	all positive
																LCN2	1.51003	-5.12826	mixed
																DOCK4	1.22583	-2.04612	mixed
																AKAP12	-2.31743	-1.59713	all negative
																RNVU1-22	-1.75981	2.53564	mixed
																ACAA2	-1.70928	-1.5721	all negative
																ADGRF1	-1.321	2.63078	mixed
																COL9A2	-3.4589	-1.488	all negative
																SYT1	-1.81112	-4.37027	all negative
																NLGN1	3.21613	1.28288	all positive
																DNM3	1.41473	1.09452	all positive
																PLEKHG2	-1.79647	-2.09216	all negative
																PRDM5	-1.85114	-1.22596	all negative
																POLR3G	-1.15264	-2.92932	all negative
																SPRY4-AS1	-1.3102	-2.06945	all negative
																CCDC3	-2.18072	-3.62549	all negative
																PTMAP2	-1.11942	-3.58655	all negative
																COCH	-1.13668	-1.97357	all negative
																NA	-2.83255	-1.2788	all negative
																ANXA3	-2.49704	-1.01584	all negative
																ANO4	-2.23339	2.51946	mixed
																COQ2	-1.13865	1.5846	mixed
																NT5E	-3.02703	-1.42802	all negative
																RUNX1	-2.20793	-1.1384	all negative
																ZNF860	-1.2623	1.67383	mixed
																SERPINB8	1.0951	-2.38643	mixed
																POF1B	1.46682	1.07547	all positive
																ALDH16A1	-1.08951	1.08941	mixed
																CDK6	-1.01932	-5.2433	all negative
																SLFN5	1.27259	1.03821	all positive
																ATP6V1C2	-1.5502	2.06339	mixed
																C4BPAP1	-1.53367	-1.13928	all negative
																CAVIN2	1.50461	1.56195	all positive
																DNAH2	-1.89489	-1.3101	all negative
																ALOX15P1	1.3246	1.96157	all positive
																THBD	1.50225	-1.62862	mixed
																SH2D5	-1.08156	-2.6732	all negative
																CACNA1D	1.96084	1.53187	all positive
																LINC01979	1.70906	1.80142	all positive
																CASS4	1.95892	1.17807	all positive
																NA	-2.34188	2.4669	mixed
																CSRNP3	-2.90692	1.15623	mixed
																SPNS3	1.13259	1.12652	all positive
																RNVU1-31	-1.77277	-4.1352	all negative
																NTN1	-1.35347	2.48937	mixed
																NTSR1	-1.18018	1.01078	mixed
																SFXN2	-1.39087	-1.24533	all negative
																KCNN4	-1.47743	-1.20514	all negative
																TMEM169	2.23309	1.7216	all positive
																ZNF280A	-2.34059	1.60476	mixed
																MIR1915HG	-1.07515	-4.19406	all negative
																GRIN2B	-1.47151	1.5404	mixed
																FRMD4A	1.1771	-1.62668	mixed
																S100A6	-1.5099	-1.89869	all negative
																MKRN2OS	-3.31656	-1.08742	all negative
																KATNAL1	-1.67205	1.67698	mixed
																RPS6KA5	-1.25191	1.90953	mixed
																SNHG9	-2.08997	-1.05113	all negative
																SERPINB7	2.24212	1.36001	all positive
																IL10RB	1.11338	-2.87792	mixed
																MAP2K6	2.11722	1.00797	all positive
																GPR87	-2.37815	2.67192	mixed
																RNVU1-27	-1.38312	2.24778	mixed
																RNVU1-19	-1.69857	-1.94563	all negative
