# Supplementary material for: Common and mutation specific phenotypes of KRAS and BRAF mutations in colorectal cancer cells revealed by integrative -omics analysis
Source: J Exp Clin Cancer Res. 2021 Jul 7;40:225. doi: 10.1186/s13046-021-02025-2 (PMC8265010; doi:10.1186/s13046-021-02025-2)
Supplement: Supplementary file 2 — Additional file 2:Supplementary Table 1. . Primers used for isogenic cell model generation and validation. List of primers for generating isogenic cell models for different KRAS and BRAF mutations using rAAV mediated genome editing (2 A). Primers for validations by Sanger sequencing for presence of mutations of interest of KRAS and BRAF (2B) and the validation results (2 C). Supplementary Table 2. Differentially Expressed Genes (DEGs) in KRAS and BRAF isogenic cell models. Differentially expressed genes (DEGs) with ㅣlog2 FCㅣ > 1 and FDR ≤ 0.05 from comparisons of RKO cells with KRAS G12C/D/V/G13D to wildtype (2 A, C, E, G) or BRAF V600E (2B, D, F, H) and HCT116 BRAF V600E to HCT116 (2I) or HCT116 KRAS WT (2 J). FDR, False Discovery Rate; log2FC, log2 transformed fold change of gene expression. Supplementary Table 3. Differentially Expressed Genes (DEGs) from overlapped Venn regions (Supplementary Fig. 5 A-D and F) and their trend of expression in the transcriptome datasets with logFC values. Differentially expressed genes (DEGs) with ㅣlog2 FCㅣ > 1 and FDR ≤ 0.05 from comparisons of RKO cells with KRAS G12C/D/V and G13D to wildtype or BRAF V600E were identified in the overlapped regions of the Venn diagramme analysis (Supplementary Fig. 5 A-D and F, Additional File 1).The “Trend of expressions” were determined as all negative, negative log2FC value in both of the comparisons; all positive, positive log2FC value in both of the comparisons and mixed, negative and positive log2FC value in one or another. Here, FDR, False Discovery Rate; log2FC, log2 transformed fold change of gene expression. Supplementary Table 4. Expression status of Differentially Expressed Genes (DEGs) from KRAS and BRAF isogenic cell models in TCGA CRC samples harboring different KRAS mutations. The representations of DEGs from our transcriptome datasets into TCGA transcriptome datasets of colon and rectum samples harboring KRAS G12/C/D/V/13D mutation in comparisons to samples with no mutations in [file 13046_2021_2025_MOESM2_ESM.zip › Supplementary Table 4 RNAseq_TCGA_Colon_rectum.xlsx]

## Sheet: RKO G12C_V600E
Supplementary table 4A. Expression of DEGs RKO KRAS G12C vs RKO BRAF V600E in the TCGA CRC cohort.
TCGA sample type	GeneName	TCGA Log2FC	DiffExpr Log2FC	Directionality
TCGA Colon samples with KRAS G12 mutation	BCHE	3.33705	4.56982	Positive
	GPM6A	3.00967	1.69052	Positive
	MT1M	2.68711	3.51106	Positive
	FOXD1	-2.10268	2.60671	Opposing
	TUBAL3	1.8123	4.75751	Positive
	MAP2	2.24397	-4.38412	Opposing
	PLIN1	2.32333	2.47786	Positive
	LRRC69	-2.19168	2.34593	Opposing
	ADRA2C	1.89492	-1.83587	Opposing
	NOTUM	2.12265	-3.35492	Opposing
	LAMA1	1.77728	2.03507	Positive
	CNN1	2.1537	-4.15271	Opposing
	FRMPD1	2.09527	-3.88797	Opposing
	SYNC	1.5263	1.40101	Positive
	AKAP12	1.71392	3.70992	Positive
	CORO2B	1.518	3.31526	Positive
	SRPX	1.58913	5.25294	Positive
TCGA rectum samples with KRAS G12 mutation	CALCB	5.09512	-5.26748	Opposing
	NOTUM	4.30254	-2.84682	Opposing
	MATN3	-3.9478	5.71791	Opposing
	NTSR1	3.22704	1.22207	Positive
	FBXO2	3.11291	-2.01769	Opposing

## Sheet: RKO G12C_WT
Supplementary table 4B. Expression of DEGs RKO KRAS G12C vs RKO BRAF WT in the TCGA CRC cohort.
TCGA sample type	GeneName	TCGA Log2FC	DiffExpr Log2FC	Directionality
TCGA Colon samples with KRAS G12 mutation	TMEM71	2.39119	4.83162	Positive
	TUBAL3	1.8123	5.64133	Positive
	PLIN1	2.32333	2.6368	Positive
	NOTUM	2.12265	1.62441	Positive
	DSCC1	-1.02614	-1.1807	Negative
	LY6K	-1.76962	-3.19503	Negative
	SYNC	1.5263	1.00945	Positive
	CACNB4	1.52656	1.19904	Positive
	RGS9	1.6333	1.00599	Positive
	CD163L1	1.75951	5.0113	Positive
TCGA rectum samples with KRAS G12 mutation	NOTUM	4.30254	1.62441	Positive

## Sheet: RKO G12D_V600E
Supplementary table 4C. Expression of DEGs from RKO KRAS G12D vs RKO BRAF V600E in the TCGA CRC cohort.
TCGA sample type	GeneName	TCGA Log2FC	DiffExpr Log2FC	Directionality
TCGA Colon samples with KRAS G12 mutation	HOTAIR	-3.51042	-1.40809	Negative
	BCHE	3.33705	4.14532	Positive
	TMEM71	2.39119	-2.21459	Opposing
	MT1M	2.68711	3.33616	Positive
	FOXD1	-2.10268	3.26902	Opposing
	TUBAL3	1.8123	5.16557	Positive
	MAP2	2.24397	-6.23291	Opposing
	NOTUM	2.12265	-2.78087	Opposing
	LAMA1	1.77728	1.94983	Positive
	FRMPD1	2.09527	-3.27757	Opposing
	DSCC1	-1.02614	-1.16783	Negative
	SYNC	1.5263	1.62208	Positive
	AKAP12	1.71392	4.67317	Positive
	CORO2B	1.518	3.69329	Positive
	SRPX	1.58913	5.68368	Positive
TCGA rectum samples with KRAS G12 mutation	CALCB	5.09512	-3.50945	Opposing
	NOTUM	4.30254	-2.78087	Opposing
	FCER2	4.04686	2.41358	Positive
	MATN3	-3.9478	4.13727	Opposing
	CALB2	3.23558	5.12341	Positive
	NTSR1	3.22704	1.67764	Positive
	FBXO2	3.11291	-1.01572	Opposing

## Sheet: RKO G12D_WT 
Supplementary table 4D. Expression of DEGs RKO KRAS G12D vs RKO BRAF WT in the TCGA CRC cohort.
TCGA sample type	GeneName	TCGA Log2FC	DiffExpr Log2FC	Directionality
TCGA Colon samples with KRAS G12 mutation	TMEM71	2.39119	4.83162	Positive
	TUBAL3	1.8123	5.64133	Positive
	PLIN1	2.32333	2.6368	Positive
	NOTUM	2.12265	1.62441	Positive
	DSCC1	-1.02614	-1.1807	Negative
	LY6K	-1.76962	-3.19503	Negative
	SYNC	1.5263	1.00945	Positive
	CACNB4	1.52656	1.19904	Positive
	RGS9	1.6333	1.00599	Positive
	CD163L1	1.75951	5.0113	Positive
TCGA rectum samples with KRAS G12 mutation	NOTUM	4.30254	1.66903	Positive
	FCER2	4.04686	5.70519	Positive
	CALB2	3.23558	2.81509	Positive

## Sheet: RKO G12V_V600E 
Supplementary table 4E. Expression of DEGs RKO KRAS G12V vs RKO BRAF V600E in the TCGA CRC cohort
TCGA sample type	GeneName	TCGA Log2FC	DiffExpr Log2FC	Directionality
TCGA Colon samples with KRAS G12 mutation	BCHE	3.33705	4.56982	Positive
	GPM6A	3.00967	1.69052	Positive
	MT1M	2.68711	3.51106	Positive
	FOXD1	-2.10268	2.60671	Opposing
	TUBAL3	1.8123	4.75751	Positive
	MAP2	2.24397	-4.38412	Opposing
	PLIN1	2.32333	2.47786	Positive
	LRRC69	-2.19168	2.34593	Opposing
	ADRA2C	1.89492	-1.83587	Opposing
	NOTUM	2.12265	-3.35492	Opposing
	LAMA1	1.77728	2.03507	Positive
	CNN1	2.1537	-4.15271	Opposing
	FRMPD1	2.09527	-3.88797	Opposing
	SYNC	1.5263	1.40101	Positive
	AKAP12	1.71392	3.70992	Positive
	CORO2B	1.518	3.31526	Positive
	SRPX	1.58913	5.25294	Positive
TCGA rectum samples with KRAS G12 mutation	CALB2	3.23558	2.86166	Positive
							GeneName	TCGA Log2FC	DiffExpr Log2FC	Directionality
							CALB2	3.23558	2.86166	Positive

## Sheet: RKO G12V_WT 
Supplementary table 4F. Expression of DEGs RKO KRAS G12V vs RKO BRAF WT in the TCGA CRC cohort.
TCGA sample type	GeneName	TCGA Log2FC	DiffExpr Log2FC	Directionality
TCGA Colon samples with KRAS G12 mutation	TMEM71	2.39119	5.83124	Positive
	BEST3	2.71065	3.91118	Positive
	TUBAL3	1.8123	4.20725	Positive
	LAMA1	1.77728	1.10344	Positive
	DSCC1	-1.02614	-1.57453	Negative
	SYNC	1.5263	1.13301	Positive
	CORO2B	1.518	2.29061	Positive
	CD163L1	1.75951	2.42999	Positive
TCGA rectum samples with KRAS G12 mutation	NOTUM	4.30254	-3.35492	Opposing
	MATN3	-3.9478	4.37199	Opposing
	GPM6A	3.78449	1.69052	Positive
	CALB2	3.23558	5.27508	Positive
	NTSR1	3.22704	1.46951	Positive
	FBXO2	3.11291	-1.64656	Opposing

## Sheet: RKO G13D_V600E
Supplementary table 4G. Expression of DEGs RKO KRAS G13D vs RKO BRAF V600E in the TCGA CRC cohort
TCGA sample type	GeneName	TCGA Log2FC	DiffExpr Log2FC	Directionality
TCGA rectum sample with KRAS G13 mutations	SLC16A14	2.00083	-2.14698	Opposing
	RARG	-1.54772	1.33279	Opposing
	NTSR1	3.91354	1.49545	Positive
	GNAZ	1.42452	-1.3437	Opposing
	KIF17	1.73791	-3.09819	Opposing
	EXO1	-1.09432	-1.17511	Negative
	TRIM2	-1.04994	-3.06295	Negative
	IRX2	-4.65605	-1.00242	Negative
	NOTUM	3.55037	-2.69207	Opposing

## Sheet: RKO G13D_WT
Supplementary table 4H. Expression of DEGs RKO KRAS G13D vs RKO BRAF WT in the TCGA CRC cohort.
TCGA sample type	GeneName	TCGA Log2FC	DiffExpr Log2FC	Directionality
TCGA rectum samples with KRAS G13 mutations	FCER2	5.21821	4.10084	Positive
	SMC4	-1.06946	-1.53193	Negative
	EXO1	-1.09432	-1.64404	Negative
	STC1	-2.57191	5.15649	Opposing
	TTK	-1.26481	-1.10191	Negative
	NOTUM	3.55037	1.76743	Positive
	SH3TC2	-2.4917	4.62778	Opposing

## Sheet: HCT116 G13D_V600E
Supplementary table 4I. Expression of DEGs HCT116 BRAF V600E vs HCT116 KRAF G13D in the TCGA CRC cohort
TCGA sample type	GeneName	TCGA Log2FC	DiffExpr Log2FC	Directionality
TCGA rectum samples with KRAS G13 mutations	KCNIP3	2.16296	1.51983	Positive
	PRKAA2	3.46963	2.06855	Positive
	UTY	-6.19369	5.15967	Opposing
	FRAS1	2.04078	-1.69076	Opposing
	CA2	6.16388	1.59739	Positive
	PRPH	5.04919	-2.6022	Opposing
	RPS4Y1	-8.53868	4.38793	Opposing
	CDA	1.42628	-1.92957	Opposing
	CD22	4.3488	-1.91542	Opposing
	NTSR1	3.91354	-1.18018	Opposing
	DNER	4.05632	3.21407	Positive
	GPR15	3.85558	-2.13918	Opposing
	TSPAN2	1.39094	2.24205	Positive
	B3GALT1	3.59248	2.60681	Positive
	GCNT1	-1.19047	1.08313	Opposing
	MMRN1	3.44525	3.1052	Positive
	SH2D5	3.34275	-1.08156	Opposing
	ANO5	3.25933	1.10309	Positive
	SYT5	2.21608	-2.44111	Opposing
	CFD	3.27712	-1.07724	Opposing
	RASGRF1	3.08365	2.05613	Positive
	FAM189A2	3.04951	1.63928	Positive
	ITGA6	-1.18463	-4.19148	Negative
	ABCG2	3.03089	1.974	Positive

## Sheet: HCT116 V600E_WT
Supplementary table 4J. Expression of DEGs HCT116 BRAF V600E vs HCT116 KRAS WT in the TCGA CRC cohort
TCGA sample type	GeneName	TCGA Log2FC	DiffExpr Log2FC	Directionality
TCGA rectum samples with KRAS G13 mutations	CAPN6	3.80902	-2.89855	Opposing
	PEG10	3.85385	-2.00742	Opposing
	FGF19	3.65434	3.17209	Positive
	NTSR1	3.22704	2.86926	Positive
	MAMDC2	3.2171	-2.07237	Opposing
