# Supplementary material for: Common and mutation specific phenotypes of KRAS and BRAF mutations in colorectal cancer cells revealed by integrative -omics analysis
Source: J Exp Clin Cancer Res. 2021 Jul 7;40:225. doi: 10.1186/s13046-021-02025-2 (PMC8265010; doi:10.1186/s13046-021-02025-2)
Supplement: Supplementary file 2 — Additional file 2:Supplementary Table 1. . Primers used for isogenic cell model generation and validation. List of primers for generating isogenic cell models for different KRAS and BRAF mutations using rAAV mediated genome editing (2 A). Primers for validations by Sanger sequencing for presence of mutations of interest of KRAS and BRAF (2B) and the validation results (2 C). Supplementary Table 2. Differentially Expressed Genes (DEGs) in KRAS and BRAF isogenic cell models. Differentially expressed genes (DEGs) with ㅣlog2 FCㅣ > 1 and FDR ≤ 0.05 from comparisons of RKO cells with KRAS G12C/D/V/G13D to wildtype (2 A, C, E, G) or BRAF V600E (2B, D, F, H) and HCT116 BRAF V600E to HCT116 (2I) or HCT116 KRAS WT (2 J). FDR, False Discovery Rate; log2FC, log2 transformed fold change of gene expression. Supplementary Table 3. Differentially Expressed Genes (DEGs) from overlapped Venn regions (Supplementary Fig. 5 A-D and F) and their trend of expression in the transcriptome datasets with logFC values. Differentially expressed genes (DEGs) with ㅣlog2 FCㅣ > 1 and FDR ≤ 0.05 from comparisons of RKO cells with KRAS G12C/D/V and G13D to wildtype or BRAF V600E were identified in the overlapped regions of the Venn diagramme analysis (Supplementary Fig. 5 A-D and F, Additional File 1).The “Trend of expressions” were determined as all negative, negative log2FC value in both of the comparisons; all positive, positive log2FC value in both of the comparisons and mixed, negative and positive log2FC value in one or another. Here, FDR, False Discovery Rate; log2FC, log2 transformed fold change of gene expression. Supplementary Table 4. Expression status of Differentially Expressed Genes (DEGs) from KRAS and BRAF isogenic cell models in TCGA CRC samples harboring different KRAS mutations. The representations of DEGs from our transcriptome datasets into TCGA transcriptome datasets of colon and rectum samples harboring KRAS G12/C/D/V/13D mutation in comparisons to samples with no mutations in [file 13046_2021_2025_MOESM2_ESM.zip › Supplementary Table 5_Proteomics_DE_filtered TS 20201214.xls]

## Sheet: G12C_V600E
Supplementary table 5A. Differentially expressed Proteins (DEPs) in RKO KRAS G12C as compared to RKO BRAF V600E.
Symbol	Name	Protein IDs	logFC	AveExpr	t	P	adjusted P	B
TOP2A	DNA topoisomerase 2-alpha	P11388;P11388-2;P11388-3;P11388-4;J3KTB7	-1.22294	17.6399	-6.12475	5.43417e-07	0.000267965	6.15042
LCP1	Plastin-2	P13796;Q5TBN3;P13796-2;Q5TBN5	1.44806	20.4508	5.23968	7.9078e-06	0.00159522	3.6499
IFI16	Gamma-interferon-inducible protein 16	Q16666-2;Q16666;Q16666-3;Q16666-6;A0A0A0MRB1;H3BM18;X6RHM1;H3BR88;H3BVE6;X6RHR0;Q6K0P9-6;Q6K0P9-5;Q6K0P9-4;Q6K0P9-3;Q6K0P9-2;Q6K0P9	1.67582	16.6367	4.8972	2.22076e-05	0.00281592	2.68545
S100A2	Protein S100-A2	P29034;R4GN49	1.97473	18.3488	4.82867	2.72813e-05	0.00310447	2.49338
DNAJB11	DnaJ homolog subfamily B member 11	Q9UBS4;H7C2Y5	-1.18378	13.8984	-4.71676	3.81448e-05	0.00360185	2.18064
CRABP2	Cellular retinoic acid-binding protein 2	P29373;Q5SYZ4	-1.68374	15.9607	-4.40234	9.71485e-05	0.00634037	1.3096
SLC7A5	Large neutral amino acids transporter small subunit 1	Q01650;A0A0C4DGL4;H0YJ95;G3V4Z6;Q9UM01	-1.05436	15.9299	-4.28433	0.000137535	0.007354	0.986287
	??	Q5RHS7	1.46034	16.9128	4.23282	0.000159965	0.00783306	0.84591
S100A10	Protein S100-A10	P60903	1.19271	17.6294	4.14625	0.000205999	0.009425	0.611101
MT2A	Metallothionein-2;Metallothionein-1G	P02795;P13640-2;P13640;H3BSF1;H3BSP9;P80294;P04731	1.59156	17.6526	3.77585	0.000598208	0.0192122	-0.375355
NXN	Nucleoredoxin	Q6DKJ4;A0A0G2JQK5;I3L4V6;Q6DKJ4-3;A0A0C4DGI2;Q6DKJ4-2	-1.27621	13.0024	-3.59779	0.000987699	0.0265661	-0.836996
OCRL	Inositol polyphosphate 5-phosphatase OCRL-1	Q01968-2;Q01968	1.06897	13.24	3.49374	0.00131883	0.0312992	-1.1023
MT1E	Metallothionein-1E;Metallothionein-1M	P04732;CON__P67983;Q8N339;H3BU80;Q93083;P07438;P04732-2	1.36985	15.0441	3.43348	0.00155704	0.0338734	-1.25435
VAMP8	Vesicle-associated membrane protein 8	Q9BV40;C9JXZ5;B8ZZT4	1.06797	8.88818	3.40371	0.0016895	0.0350957	-1.32901
FLNA	Filamin-A	P21333-2;P21333;Q60FE5;A0A087WWY3;F8WE98;H0Y5F3;H0Y5C6;H7C2E7	-1.36727	19.4336	-3.20505	0.0028922	0.0484361	-1.81895

## Sheet: G12C_WT
Supplementary table 5B. Differentially expressed Proteins (DEPs) in RKO KRAS G12C as compared to RKO BRAF WT.
Symbol	Name	Protein IDs	logFC	AveExpr	t	P	adjusted P	B
IFI16	Gamma-interferon-inducible protein 16	Q16666-2;Q16666;Q16666-3;Q16666-6;A0A0A0MRB1;H3BM18;X6RHM1;H3BR88;H3BVE6;X6RHR0;Q6K0P9-6;Q6K0P9-5;Q6K0P9-4;Q6K0P9-3;Q6K0P9-2;Q6K0P9	1.17109	16.6367	3.42226	0.00160576	0.0445398	-1.23742
												Supple table 5F: Differentially expressed Proteins (DEPs) in RKO BRAFWt/-/-(KRAS G12D) as compared to RKO BRAFWt/-/- .

## Sheet: G12D_V600E
Supplementary table 5C. Differentially expressed Proteins (DEPs) in RKO KRAS G12D as compared to RKO BRAF V600E.
Symbol	Name	Protein IDs	logFC	AveExpr	t	P	adjusted P	B
LGALS1	Galectin-1	P09382;F8WEI7	1.65134	19.3927	7.60263	6.77493e-09	1.30003e-05	10.3308
S100A10	Protein S100-A10	P60903	2.25732	17.6294	7.51309	8.78792e-09	1.30003e-05	10.0851
ANXA2	Annexin A2;Annexin;Putative annexin A2-like protein	P07355;P07355-2;H0YN42;H0YMD0;H0YMU9;H0YM50;A6NMY6;H0YKS4;H0YNP5;H0YN28;H0YL33;H0YMM1;H0YKZ7;H0YLV6;H0YMT9;H0YKX9;H0YKL9;H0YMW4;H0YNA0;H0YN52;H0YKV8;H0YMD9;H0YNB8;H0YKN4;H0YLE2	1.11709	21.3577	7.31684	1.5587e-08	1.72938e-05	9.54326
PSAT1	Phosphoserine aminotransferase	Q9Y617;Q9Y617-2	-1.03914	17.4948	-6.47704	1.88298e-07	5.96906e-05	7.18077
CD63	Tetraspanin;CD63 antigen	F8VNT9;F8VV56;F8W022;F8VWK8;P08962-3;P08962-2;P08962	1.11479	16.0121	6.15289	4.99193e-07	0.000100701	6.25424
ASNS	Asparagine synthetase [glutamine-hydrolyzing]	P08243-2;P08243;P08243-3;F8WEJ5;C9J057;C9JT45;C9JM09;C9JLN6	-1.06774	17.7518	-5.85867	1.21427e-06	0.000149693	5.409
GNG12	Guanine nucleotide-binding protein G(I)/G(S)/G(O) subunit gamma-12	Q9UBI6	1.18728	16.9651	5.89467	1.08896e-06	0.000149693	5.51259
CTSZ	Cathepsin Z	Q9UBR2	1.05586	15.9866	5.86006	1.20915e-06	0.000149693	5.41302
ITGB1	Integrin beta-1	P05556;P05556-2;P05556-5;P05556-4;P05556-3;E7EQW5;C9JPK5;Q5T3E6;E9PLR6;E7EUI6;E7ERX5;C9JJP8;Q5T3E5;E9PQJ2;H7C4N8;C9JNE0	1.06111	20.083	5.65273	2.26498e-06	0.000231397	4.81614
METTL7B	Methyltransferase-like protein 7B	A0A087WZT2;Q6UX53	1.01396	14.2522	5.53442	3.24092e-06	0.000287664	4.47545
S100A2	Protein S100-A2	P29034;R4GN49	2.15612	18.3488	5.04776	1.41149e-05	0.000720153	3.07737
N/A		Q5RHS7	1.65128	16.9128	4.58248	5.69408e-05	0.00178892	1.75528
DNAJB11	DnaJ homolog subfamily B member 11	Q9UBS4;H7C2Y5	-1.19117	13.8984	-4.54417	6.38142e-05	0.00189442	1.64748
PROCR	Endothelial protein C receptor	A0A0U1RQQ4;Q9UNN8;A0A0U1RRC4	1.04117	16.7254	4.5161	6.93634e-05	0.00196559	1.56863
LCP1	Plastin-2	P13796;Q5TBN3;P13796-2;Q5TBN5	1.26586	20.4508	4.3854	0.000102134	0.00239445	1.20304
JUN	Transcription factor AP-1	P05412	1.18798	15.1832	4.19879	0.000176713	0.00328138	0.686047
CGB	Choriogonadotropin subunit beta variant 1;Choriogonadotropin subunit beta variant 2	P0DN86;P0DN86-2;P0DN87;A6NKQ9-2;Q6NT52;A6NKQ9;K7ELM3;M0R0E6	1.55231	15.4156	4.04215	0.000278742	0.00425105	0.257308
HB?		CON__P01966;G3V1N2;A0A2R8Y7C0;P69905;P02008	1.02063	15.9725	3.86749	0.000460759	0.0056644	-0.214156
TAGLN	Transgelin	Q01995;H0YCU9;E9PJ32	1.23164	18.0949	3.73129	0.000678692	0.00738244	-0.576355
CD44	CD44 antigen	P16070-18;P16070-12;P16070-14;P16070-13;P16070-11;P16070-10;P16070-16;P16070-8;P16070-17;P16070-6;P16070-4;P16070-3;P16070-7;P16070-5;P16070;H0YD13;H0Y2P0;H0YE40;H0YDW7;H0YCV9;H0Y5E4;P16070-15;P16070-9;H0YDX6;E9PKC6;H0YD17;J3KN83;Q86UZ1;P16070-19;H0YF08;H0YD90;H0YEV3;H0YEU1	1.09467	17.2975	3.67511	0.000795208	0.00822257	-0.72421
NXN	Nucleoredoxin	Q6DKJ4;A0A0G2JQK5;I3L4V6;Q6DKJ4-3;A0A0C4DGI2;Q6DKJ4-2	-1.35875	13.0024	-3.66741	0.00081263	0.00825275	-0.74442
CA9	Carbonic anhydrase 9	Q16790;A0A087WYS4	1.80343	9.9418	3.60241	0.000975035	0.0094556	-0.914173
FLNA	Filamin-A	P21333-2;P21333;Q60FE5;A0A087WWY3;F8WE98;H0Y5F3;H0Y5C6;H7C2E7	-1.56344	19.4336	-3.50888	0.00126475	0.0112937	-1.15607
CRABP2	Cellular retinoic acid-binding protein 2	P29373;Q5SYZ4	-1.39208	15.9607	-3.48481	0.00135179	0.0117173	-1.21785
	??	CON__Q3SX09;CON__P02070;A0A2R8Y7R2;E9PFT6;P68871;P02042;A8MUF7;F8W6P5;E9PEW8;A0A2R8Y7X9;P69892;P69891;P02100	1.14989	17.8318	3.41118	0.00165527	0.0134791	-1.4056
CTNNB1	Catenin beta-1	A0A2R8Y804;A0A2R8Y543;A0A2R8Y5C3;A0A2R8Y750;B4DGU4;A0A2R8YCH5;A0A2R8Y5A3;P35222;A0A2R8Y5Z1;A0A2R8Y7Z0;A0A2R8Y6G0;A0A2R8Y815;A0A2R8YG06	-1.17781	15.2231	-2.80065	0.00827247	0.0405671	-2.8791

## Sheet: G12D_WT
Supplementary table 5D. Differentially expressed Proteins (DEPs) in RKO KRAS G12D as compared to RKO BRAF WT.
Symbol	Name	Protein IDs	logFC	AveExpr	t	P	adjusted P	B
LGALS1	Galectin-1	P09382;F8WEI7	1.36664	19.3927	6.2919	3.2839e-07	0.000728698	6.53677
	??	CON__P01966;G3V1N2;A0A2R8Y7C0;P69905;P02008	1.11687	15.9725	4.2322	0.000160255	0.0165399	0.879646
S100A10	Protein S100-A10	P60903	1.24225	17.6294	4.13463	0.000213097	0.0193005	0.619675
CD44	CD44 antigen	P16070-18;P16070-12;P16070-14;P16070-13;P16070-11;P16070-10;P16070-16;P16070-8;P16070-17;P16070-6;P16070-4;P16070-3;P16070-7;P16070-5;P16070;H0YD13;H0Y2P0;H0YE40;H0YDW7;H0YCV9;H0Y5E4;P16070-15;P16070-9;H0YDX6;E9PKC6;H0YD17;J3KN83;Q86UZ1;P16070-19;H0YF08;H0YD90;H0YEV3;H0YEU1	1.19134	17.2975	3.99965	0.000315177	0.0227303	0.263079
	??	CON__Q3SX09;CON__P02070;A0A2R8Y7R2;E9PFT6;P68871;P02042;A8MUF7;F8W6P5;E9PEW8;A0A2R8Y7X9;P69892;P69891;P02100	1.2812	17.8318	3.80071	0.000557403	0.0305402	-0.255237

## Sheet: G12V_V600E
Supplementary table 5E. Differentially expressed Proteins (DEPs) in RKO KRAS G12V as compared to RKO BRAF V600E.
Symbol	Name	Protein IDs	logFC	AveExpr	t	P	adjusted P	B
OCIAD2	OCIA domain-containing protein 2	Q56VL3;D6RD77;J3KPI9;Q56VL3-2	1.20003	17.05	6.72737	8.90704e-08	5.64706e-05	7.86972
SERPINE1	Plasminogen activator inhibitor 1	P05121;P05121-2	1.21946	16.0293	6.06006	6.60601e-07	0.000212294	5.98407
ASNS	Asparagine synthetase [glutamine-hydrolyzing]	P08243-2;P08243;P08243-3;F8WEJ5;C9J057;C9JT45;C9JM09;C9JLN6	-1.04161	17.7518	-5.85644	1.22248e-06	0.000319138	5.40396
S100A2	Protein S100-A2	P29034;R4GN49	2.39188	18.3488	5.73797	1.74969e-06	0.000388257	5.06591
H1-0	Histone H1.0;Histone H1.0, N-terminally processed	P07305;P07305-2	-1.21603	17.6343	-5.69042	2.02068e-06	0.000427038	4.93013
TOP2A	DNA topoisomerase 2-alpha	P11388;P11388-2;P11388-3;P11388-4;J3KTB7	-1.1495	17.6399	-5.64794	2.29804e-06	0.000443422	4.80885
S100A13	Protein S100-A13	Q99584	1.13947	17.2129	5.60913	2.58466e-06	0.000477947	4.69802
UAP1	UDP-N-acetylhexosamine pyrophosphorylase;UDP-N-acetylgalactosamine pyrophosphorylase;UDP-N-acetylglucosamine pyrophosphorylase	Q16222-3;Q16222;Q16222-2	1.28898	18.4517	5.48765	3.73407e-06	0.00059185	4.3511
S100A10	Protein S100-A10	P60903	1.59077	17.6294	5.42536	4.50911e-06	0.000661179	4.17327
DNAJB11	DnaJ homolog subfamily B member 11	Q9UBS4;H7C2Y5	-1.38474	13.8984	-5.41304	4.68038e-06	0.000661179	4.13812
CRIP2	Cysteine-rich protein 2	P52943;H0YFA4;P52943-2;H0YHD8	1.14381	15.9903	5.31814	6.23746e-06	0.000784351	3.86734
GLRX	Glutaredoxin-1	P35754	1.83459	17.7215	5.01919	1.53846e-05	0.00142243	3.01655
N/A		Q5RHS7	1.7653	16.9128	5.01988	1.53525e-05	0.00142243	3.01851
SLC7A5	Large neutral amino acids transporter small subunit 1	Q01650;A0A0C4DGL4;H0YJ95;G3V4Z6;Q9UM01	-1.25224	15.9299	-4.99209	1.66928e-05	0.00149677	2.93968
JUN	Transcription factor AP-1	P05412	1.35205	15.1832	4.8967	2.2241e-05	0.00173751	2.66947
CRABP2	Cellular retinoic acid-binding protein 2	P29373;Q5SYZ4	-1.87027	15.9607	-4.79748	2.99564e-05	0.00201434	2.38918
LGALS1	Galectin-1	P09382;F8WEI7	1.00811	19.3927	4.75587	3.39328e-05	0.00217751	2.27193
LCP1	Plastin-2	P13796;Q5TBN3;P13796-2;Q5TBN5	1.15461	20.4508	4.09876	0.000236529	0.00882114	0.450902
FLNA	Filamin-A	P21333-2;P21333;Q60FE5;A0A087WWY3;F8WE98;H0Y5F3;H0Y5C6;H7C2E7	-1.71231	19.4336	-3.93791	0.000376531	0.0116045	0.0171122
MT2A	Metallothionein-2;Metallothionein-1G	P02795;P13640-2;P13640;H3BSF1;H3BSP9;P80294;P04731	1.68659	17.6526	3.92555	0.000390143	0.0117054	-0.0159759
IFI16	Gamma-interferon-inducible protein 16	Q16666-2;Q16666;Q16666-3;Q16666-6;A0A0A0MRB1;H3BM18;X6RHM1;H3BR88;H3BVE6;X6RHR0;Q6K0P9-6;Q6K0P9-5;Q6K0P9-4;Q6K0P9-3;Q6K0P9-2;Q6K0P9	1.31012	16.6367	3.75606	0.00063274	0.0165182	-0.465709
FOSL1	Fos-related antigen 1	P15407;E9PPX2;E9PKL5;P15407-2	1.13717	15.9224	3.63058	0.000901123	0.0211597	-0.793555
TMSB4X	Thymosin beta-4;Hematopoietic system regulatory peptide	P62328;CON__P21752;O14604	1.21073	16.7118	3.50621	0.00127411	0.0257522	-1.11375
MT1E	Metallothionein-1E;Metallothionein-1M	P04732;CON__P67983;Q8N339;H3BU80;Q93083;P07438;P04732-2	1.38776	15.0441	3.41253	0.00164917	0.0304959	-1.35158
NXN	Nucleoredoxin	Q6DKJ4;A0A0G2JQK5;I3L4V6;Q6DKJ4-3;A0A0C4DGI2;Q6DKJ4-2	-1.20639	13.0024	-3.33657	0.00202898	0.0350373	-1.54215

## Sheet: G12V_WT
Supplementary table 5F. Differentially expressed Proteins (DEPs) in RKO KRAS G12V as compared to RKO BRAF WT.
Symbol	Name	Protein IDs	logFC	AveExpr	t	P	adjusted P	B
GLRX	Glutaredoxin-1	P35754	1.50511	17.7215	4.11777	0.000223809	0.0373444	0.586103

## Sheet: G13D_V600E
Supplementary table 5G: Differentially expressed proteins between RKO KRAS G13D and RKO BRAF V600E.
Symbol	Name	Protein IDs	logFC	AveExpr	t	P	adjusted P	B
PHGDH	D-3-phosphoglycerate dehydrogenase	A0A286YF22;O43175;A0A2C9F2M7;A0A286YFA2;A0A286YFL2;A0A286YFM8;A0A286YF78;A0A286YER3;A0A286YFC8;A0A286YFB2;A0A286YF34;A0A286YFF3;A0A286YFE1;A0A286YFK5	-1.00982	18.3643	-8.33333	8.38318e-10	3.72046e-06	12.2587
PSAT1	Phosphoserine aminotransferase	Q9Y617;Q9Y617-2	-1.12048	17.4948	-6.98398	4.1552e-08	2.81776e-05	8.59938
AHNAK2	Protein AHNAK2	Q8IVF2-3;Q8IVF2;Q8IVF2-2	1.47258	16.6557	6.77831	7.65272e-08	4.24534e-05	8.02362
S100A10	Protein S100-A10	P60903	1.97709	17.6294	6.5804	1.38158e-07	6.81273e-05	7.46607
ASNS	Asparagine synthetase [glutamine-hydrolyzing]	P08243-2;P08243;P08243-3;F8WEJ5;C9J057;C9JT45;C9JM09;C9JLN6	-1.14417	17.7518	-6.27804	3.42384e-07	0.000123542	6.60859
CTSZ	Cathepsin Z	Q9UBR2	1.12391	15.9866	6.23776	3.86523e-07	0.000123542	6.49395
LGALS1	Galectin-1	P09382;F8WEI7	1.33037	19.3927	6.1249	5.43174e-07	0.000150663	6.17221
ASMTL	N-acetylserotonin O-methyltransferase-like protein	O95671-3;O95671-2;O95671	-1.06992	15.4924	-5.9622	8.87855e-07	0.000207384	5.70738
SERPINE1	Plasminogen activator inhibitor 1	P05121;P05121-2	1.19958	16.0293	5.8176	1.37496e-06	0.00028595	5.29354
CD63	Tetraspanin;CD63 antigen	F8VNT9;F8VV56;F8W022;F8VWK8;P08962-3;P08962-2;P08962	1.01275	16.0121	5.58968	2.74149e-06	0.000467911	4.64049
ITGB1	Integrin beta-1	P05556;P05556-2;P05556-5;P05556-4;P05556-3;E7EQW5;C9JPK5;Q5T3E6;E9PLR6;E7EUI6;E7ERX5;C9JJP8;Q5T3E5;E9PQJ2;H7C4N8;C9JNE0	1.04923	20.083	5.58944	2.74348e-06	0.000467911	4.6398
CRIP2	Cysteine-rich protein 2	P52943;H0YFA4;P52943-2;H0YHD8	1.2401	15.9903	5.62688	2.44942e-06	0.000467911	4.7471
CPT1A	Carnitine O-palmitoyltransferase 1, liver isoform	P50416-2;P50416;H3BMD2;H3BUJ0;H3BP22;H3BUV7	-1.04457	15.9906	-5.40765	4.75738e-06	0.000611814	4.11891
DNAJB11	DnaJ homolog subfamily B member 11	Q9UBS4;H7C2Y5	-1.41169	13.8984	-5.38541	5.08864e-06	0.000627316	4.05522
S100A2	Protein S100-A2	P29034;R4GN49	2.13233	18.3488	4.99205	1.66948e-05	0.00137207	2.93175
FASTKD5	FAST kinase domain-containing protein 5	Q7L8L6	1.02775	15.025	4.96747	1.7977e-05	0.00142764	2.86184
CRABP2	Cellular retinoic acid-binding protein 2	P29373;Q5SYZ4	-1.86469	15.9607	-4.66789	4.41418e-05	0.00225174	2.01388
JUN	Transcription factor AP-1	P05412	1.28195	15.1832	4.53093	6.63737e-05	0.00279817	1.62948
LCP1	Plastin-2	P13796;Q5TBN3;P13796-2;Q5TBN5	1.29362	20.4508	4.48157	7.68442e-05	0.00304495	1.49155
FLNA	Filamin-A	P21333-2;P21333;Q60FE5;A0A087WWY3;F8WE98;H0Y5F3;H0Y5C6;H7C2E7	-1.95682	19.4336	-4.39175	0.000100236	0.0038349	1.2415
UAP1	UDP-N-acetylhexosamine pyrophosphorylase;UDP-N-acetylgalactosamine pyrophosphorylase;UDP-N-acetylglucosamine pyrophosphorylase	Q16222-3;Q16222;Q16222-2	1.03829	18.4517	4.31387	0.000126099	0.0045871	1.02572
MT1E	Metallothionein-1E;Metallothionein-1M	P04732;CON__P67983;Q8N339;H3BU80;Q93083;P07438;P04732-2	1.75155	15.0441	4.2033	0.000174397	0.00544224	0.721238
TAGLN	Transgelin	Q01995;H0YCU9;E9PJ32	1.39405	18.0949	4.22331	0.000164484	0.00544224	0.776159
N/A		Q5RHS7	1.51418	16.9128	4.202	0.000175061	0.00544224	0.717675
HMGA1	High mobility group protein HMG-I/HMG-Y	P17096-2	1.00782	15.0438	4.11409	0.000226218	0.00623574	0.477288
GLRN	Glutaredoxin-1	P35754	1.5079	17.7215	4.02599	0.000292081	0.00712029	0.237998
MT1E	Metallothionein-2;Metallothionein-1G	P02795;P13640-2;P13640;H3BSF1;H3BSP9;P80294;P04731	1.74134	17.6526	3.95531	0.000358149	0.00796207	0.0472926
NXN	Nucleoredoxin	Q6DKJ4;A0A0G2JQK5;I3L4V6;Q6DKJ4-3;A0A0C4DGI2;Q6DKJ4-2	-1.4181	13.0024	-3.82759	0.000516335	0.0101817	-0.294199
FOSL1	Fos-related antigen 1	P15407;E9PPX2;E9PKL5;P15407-2	1.1608	15.9224	3.6167	0.000936823	0.0143862	-0.848399
TMSB4X	Thymosin beta-4;Hematopoietic system regulatory peptide	P62328;CON__P21752;O14604	1.23121	16.7118	3.4796	0.00137139	0.0190194	-1.20143
CTNNB1	Catenin beta-1	A0A2R8Y804;A0A2R8Y543;A0A2R8Y5C3;A0A2R8Y750;B4DGU4;A0A2R8YCH5;A0A2R8Y5A3;P35222;A0A2R8Y5Z1;A0A2R8Y7Z0;A0A2R8Y6G0;A0A2R8Y815;A0A2R8YG06	-1.41985	15.2231	-3.37618	0.00182155	0.0228363	-1.46352
FTH1	Ferritin;Ferritin heavy chain;Ferritin heavy chain, N-terminally processed	G3V192;P02794;G3V1D1;E9PPQ4;E9PRK8;E9PKY7	-1.12038	14.5794	-3.2662	0.00245447	0.0275352	-1.73796

## Sheet: G13D_WT
Supplementary table 5H: Differentially expressed Proteins (DEPs) in RKO KRAS G13D as compared to RKO BRAF WT.
Symbol	Name	Protein IDs	logFC	AveExpr	t	P	adjusted P	B
AHNAK2	Protein AHNAK2	Q8IVF2-3;Q8IVF2;Q8IVF2-2	1.24032	16.6557	5.70922	1.90885e-06	0.00328067	4.88292
LGALS1	Galectin-1	P09382;F8WEI7	1.04567	19.3927	4.81417	2.84936e-05	0.0105071	2.44512

## Sheet: MHB32_HCT116_DEP_filtered
Supplementary table 5I: Differentially expressed Proteins (DEPs) in HCT116 BRAF V600E as compared to HCT116 KRAS G13D .
Protein.names	Proteins.IDs	logFC	AveExpr	t	P.Value	adj.P.Val	B
NAD(P)H dehydrogenase [quinone] 1	P15559-2;P15559;B4DLR8;P15559-3;H3BNV2;H3BRK3	1.03472	17.7935	5.2216	8.35197e-06	0.018533	3.38245
Keratin, type II cytoskeletal 7	CON__P08729;CON__Q3KNV1;P08729;CON__Q9DCV7;A0A1W2PRP1;CON__Q14CN4-1;CON__Q6IME9;Q14CN4-3;Q14CN4-2;Q14CN4	2.69467	17.5676	4.55841	6.11685e-05	0.0452443	1.67118
