# Supplementary material for: Common and mutation specific phenotypes of KRAS and BRAF mutations in colorectal cancer cells revealed by integrative -omics analysis
Source: J Exp Clin Cancer Res. 2021 Jul 7;40:225. doi: 10.1186/s13046-021-02025-2 (PMC8265010; doi:10.1186/s13046-021-02025-2)
Supplement: Supplementary file 2 — Additional file 2:Supplementary Table 1. . Primers used for isogenic cell model generation and validation. List of primers for generating isogenic cell models for different KRAS and BRAF mutations using rAAV mediated genome editing (2 A). Primers for validations by Sanger sequencing for presence of mutations of interest of KRAS and BRAF (2B) and the validation results (2 C). Supplementary Table 2. Differentially Expressed Genes (DEGs) in KRAS and BRAF isogenic cell models. Differentially expressed genes (DEGs) with ㅣlog2 FCㅣ > 1 and FDR ≤ 0.05 from comparisons of RKO cells with KRAS G12C/D/V/G13D to wildtype (2 A, C, E, G) or BRAF V600E (2B, D, F, H) and HCT116 BRAF V600E to HCT116 (2I) or HCT116 KRAS WT (2 J). FDR, False Discovery Rate; log2FC, log2 transformed fold change of gene expression. Supplementary Table 3. Differentially Expressed Genes (DEGs) from overlapped Venn regions (Supplementary Fig. 5 A-D and F) and their trend of expression in the transcriptome datasets with logFC values. Differentially expressed genes (DEGs) with ㅣlog2 FCㅣ > 1 and FDR ≤ 0.05 from comparisons of RKO cells with KRAS G12C/D/V and G13D to wildtype or BRAF V600E were identified in the overlapped regions of the Venn diagramme analysis (Supplementary Fig. 5 A-D and F, Additional File 1).The “Trend of expressions” were determined as all negative, negative log2FC value in both of the comparisons; all positive, positive log2FC value in both of the comparisons and mixed, negative and positive log2FC value in one or another. Here, FDR, False Discovery Rate; log2FC, log2 transformed fold change of gene expression. Supplementary Table 4. Expression status of Differentially Expressed Genes (DEGs) from KRAS and BRAF isogenic cell models in TCGA CRC samples harboring different KRAS mutations. The representations of DEGs from our transcriptome datasets into TCGA transcriptome datasets of colon and rectum samples harboring KRAS G12/C/D/V/13D mutation in comparisons to samples with no mutations in [file 13046_2021_2025_MOESM2_ESM.zip › Supplementary Table 6 IPA_RNAseq_EBseq_SK20200506.xlsx]

## Sheet: G12C
Supplementary table 6A: Ingenuity Pathway analysis (IPA) of differentially expressed transcripts in RKO KRAS G12C as compared to RKO BRAF V600E and RKO BRAF WT.
Comparison	Ingenuity Canonical Pathways	-log(p-value)	zScore	Ratio	geneNames	P-value	Adj. p-value
RKO KRAS G12C vs RKO	Hepatic Fibrosis / Hepatic Stellate Cell Activation	5.17		0.267	ACTA2,BAMBI,BAX,CCN2,COL13A1,COL18A1,COL6A1,COL6A3,COL7A1,CXCL3,CXCL8,FGFR2,IFNAR2,IFNGR2,IL6R,KLF6,LEPR,MMP1,MYH14,NFKB1,NFKB2,SERPINE1,SMAD3,SMAD7,TGFB2,TIMP2,VEGFA	6.76083e-06	0.00347507
	Agranulocyte Adhesion and Diapedesis	4.39		0.276	ACTA2,AOC3,C5,CCL20,CLDN23,CXCL2,CXCL3,CXCL8,GNAI1,ICAM2,IL18,ITGA1,ITGA3,ITGA5,ITGB1,MMP1,MMP10,MMP14,MMP19,MSN,MYH14	4.0738e-05	0.0104697
	TNFR2 Signaling	3.63	0	0.385	BIRC2,BIRC3,FOS,MAP3K1,MAP3K14,NFKB1,NFKB2,NFKBIA,NFKBIE,TRAF1	0.000234423	0.0273351
	Th17 Activation Pathway	3.56	0	0.333	CCL20,HSP90B1,IL12A,IL21R,IL6R,IRAK1,IRF4,MYD88,NFATC1,NFKB1,NFKB2,SOCS3	0.000275423	0.0273351
	Granulocyte Adhesion and Diapedesis	3.5		0.261	C5,CCL20,CLDN23,CXCL2,CXCL3,CXCL8,GNAI1,ICAM2,IL18,ITGA1,ITGA3,ITGA5,ITGB1,MMP1,MMP10,MMP14,MMP19,MSN	0.000316228	0.0273351
	Gαq Signaling	3.4	1.09109	0.221	CDC42,DIRAS3,GNA15,GPLD1,ITPR1,ITPR2,ITPR3,NFATC1,NFKB1,NFKB2,NFKBIA,NFKBIE,PIK3CA,PIK3R1,PLCB3,PLCB4,PLD2,PLD6,PPP3CB,PTK2B,RGS2,RHOC,RND1,RND2,RND3	0.000398107	0.0273351
	Hematopoiesis from Pluripotent Stem Cells	3.33		0.545	CD8A,CXCL8,IL12A,IL7,KITLG,LIF	0.000467735	0.0273351
	Death Receptor Signaling	3.33	1.60591	0.247	ACTA2,BIRC2,BIRC3,CRADD,GAS2,HTRA2,MAP3K14,NFKB1,NFKB2,NFKBIA,NFKBIE,PARP10,PARP3,PARP4,RIPK1,TNFRSF10A,TNFRSF10B,TNFRSF21,TNKS	0.000467735	0.0273351
	PI3K Signaling in B Lymphocytes	3.32	0.852803	0.222	ATF3,ATF7,CAMK2D,CARD10,CBL,FOS,IRS1,ITPR1,ITPR2,ITPR3,NFATC1,NFKB1,NFKB2,NFKBIA,NFKBIE,NOTUM,PIK3CA,PIK3R1,PLCB3,PLCB4,PLEKHA4,PPP3CB,RRAS,SYK	0.00047863	0.0273351
	Cardiac Hypertrophy Signaling (Enhanced)	3.23	-1.08866	0.17	ADRA2C,CACNA1D,CAMK2D,CXCL8,DIAPH3,FGF17,FGF9,FGFR2,FICD,FZD1,GNA13,GNA15,GNAI1,HDAC9,IL12A,IL17RB,IL17RD,IL18,IL20RA,IL21R,IL27RA,IL6R,IL7R,ITGA3,ITGA5,ITGB1,ITPR1,ITPR2,ITPR3,LIF,MAP3K1,MAP3K14,NFATC1,NFKB1,NFKB2,NKX2-5,NOTUM,PDE10A,PDE3A,PDE4B,PDE4D,PIK3CA,PIK3R1,PLCB3,PLCB4,PLD6,PPP3CB,RPS6KA5,RRAS,RYR2,SMO,SMPDL3A,TGFB2,WNT3	0.000588844	0.0302666
	Induction of Apoptosis by HIV1	3.09	0	0.275	BAK1,BAX,BIRC2,BIRC3,HTRA2,MAP3K14,NFKB1,NFKB2,NFKBIA,NFKBIE,RIPK1,SLC25A6,TP53,TRAF1	0.000812831	0.0344226
	Phospholipase C Signaling	3.04	1.8	0.191	AHNAK,ARHGEF17,ARHGEF19,ARHGEF6,CDC42,CREB5,DIRAS3,GNA13,GPLD1,HDAC9,ITGA3,ITGA5,ITGB1,ITPR1,ITPR2,ITPR3,NFATC1,NFKB1,NFKB2,PLA2G12A,PLA2G3,PLA2G4C,PLCB3,PLCB4,PLD2,PLD6,PPP3CB,RHOC,RND1,RND2,RND3,RRAS,SYK	0.000912011	0.0344226
	Role of Osteoblasts, Osteoclasts and Chondrocytes in Rheumatoid Arthritis	2.99		0.2	BIRC2,BIRC3,BMP4,BMP8B,CBL,FOS,FZD1,IL18,IL7,ITGA3,ITGA5,ITGB1,LRP1,MAP3K14,MMP1,MMP14,NFATC1,NFKB1,NFKBIA,NFKBIE,PIK3CA,PIK3R1,PPP3CB,PTK2B,RUNX2,SMO,TNFRSF11A,WNT3	0.00102329	0.0344226
	TNFR1 Signaling	2.99	0.57735	0.293	BIRC2,BIRC3,CDC42,CRADD,FOS,MAP3K1,MAP3K14,NFKB1,NFKB2,NFKBIA,NFKBIE,RIPK1	0.00102329	0.0344226
	Neuroinflammation Signaling Pathway	2.99	1.61645	0.188	BACE1,BDNF,BIRC2,BIRC3,BIRC5,CREB5,CXCL8,FOS,FZD1,GRINA,HLA-B,IFNGR2,IL12A,IL18,IL6R,IRAK1,MFGE8,MYD88,NFATC1,NFKB1,NFKB2,PIK3CA,PIK3R1,PLA2G12A,PLA2G3,PLA2G4C,PPP3CB,RIPK1,SLC1A3,SLC6A12,SYK,TGFB2,TICAM1,TLR6	0.00102329	0.0344226
	Role of Pattern Recognition Receptors in Recognition of Bacteria and Viruses	2.97	3.16228	0.232	C5,CXCL8,DDX58,IFIH1,IL12A,IL18,LIF,MYD88,NFKB1,NFKB2,OAS1,OAS2,PIK3CA,PIK3R1,RNASEL,SYK,TGFB2,TICAM1,TLR6	0.00107152	0.0344226
	Role of Tissue Factor in Cancer	2.92		0.225	CCN1,CCN2,CDC42,CXCL8,EGR1,FRK,GNA13,GNA15,ITGA3,ITGB1,MMP1,PIK3CA,PIK3R1,PTK2B,RPS6KA2,RPS6KA5,RRAS,STAT5A,TP53,VEGFA	0.00120226	0.0363508
	Coagulation System	2.89	0.377964	0.412	F2R,F8,PLAU,PROS1,SERPINA1,SERPINE1,TFPI	0.00128825	0.0367867
	TREM1 Signaling	2.85	2.49615	0.271	CXCL3,CXCL8,IL18,IRAK1,ITGA5,ITGAX,ITGB1,LAT2,MYD88,NFKB1,NFKB2,STAT5A,TLR6	0.00141254	0.0370462
	Antioxidant Action of Vitamin C	2.83	-1.06904	0.231	GPLD1,NFKB1,NFKB2,NFKBIA,NFKBIE,NOTUM,NXN,PLA2G12A,PLA2G3,PLA2G4C,PLCB3,PLCB4,PLD2,PLD6,SLC23A2,STAT5A,TXNRD2,TXNRD3	0.00147911	0.0370462
	Toll-like Receptor Signaling	2.82	0.377964	0.259	FOS,IL12A,IL18,IRAK1,MAP3K1,MAP3K14,MYD88,NFKB1,NFKB2,NFKBIA,PPARA,TICAM1,TLR6,TRAF1	0.00151356	0.0370462
	Atherosclerosis Signaling	2.66		0.25	APOC1,APOL1,CLU,COL18A1,CXCL8,IL18,MMP1,NFKB1,NFKB2,PLA2G12A,PLA2G3,PLA2G4C,SERPINA1,TNFRSF14	0.00218776	0.0499534
	Inflammasome pathway	2.64	1.63299	0.429	CTSB,IL18,MYD88,NFKB1,NFKB2,PANX1	0.00229087	0.0499534
	RANK Signaling in Osteoclasts	2.61	0.774597	0.227	BIRC2,BIRC3,CBL,FOS,MAP3K1,MAP3K14,MITF,NFATC1,NFKB1,NFKB2,NFKBIA,NFKBIE,PIK3CA,PIK3R1,PPP3CB,PTK2B,TNFRSF11A	0.00245471	0.0499534
	Tec Kinase Signaling	2.59	2.52357	0.198	ACTA2,CDC42,DIRAS3,FOS,FRK,GNA13,GNA15,GNAI1,ITGA3,ITGA5,ITGB1,NFKB1,NFKB2,PIK3CA,PIK3R1,PTK2B,RHOC,RND1,RND2,RND3,STAT5A,TNFRSF10A,TNFRSF10B,TNFRSF21	0.0025704	0.0499534
	MIF Regulation of Innate Immunity	2.56	1.66667	0.31	FOS,NFKB1,NFKB2,NFKBIA,NFKBIE,PLA2G12A,PLA2G3,PLA2G4C,TP53	0.00275423	0.0499534
	TWEAK Signaling	2.56	-1	0.31	BIRC2,BIRC3,MAP3K14,NFKB1,NFKB2,NFKBIA,NFKBIE,RIPK1,TRAF1	0.00275423	0.0499534
	Phagosome Formation	2.55		0.224	CDC42,DIRAS3,ITGA3,ITGA5,ITGAX,ITGB1,NOTUM,PIK3CA,PIK3R1,PLCB3,PLCB4,RHOC,RND1,RND2,RND3,SYK,TLR6	0.00281838	0.0499534
	Protein Kinase A Signaling	2.55	-0.973329	0.164	ADD3,AKAP12,AKAP5,CAMK2D,CREB5,DUSP18,DUSP2,EBI3,FICD,FLNA,GNA13,GNAI1,H1-0,H1-10,H1-2,H1-4,ITPR1,ITPR2,ITPR3,MAP3K1,NFATC1,NFKB1,NFKB2,NFKBIA,NFKBIE,NOTUM,PDE10A,PDE3A,PDE4B,PDE4D,PLCB3,PLCB4,PLD6,PPP3CB,PTK2B,PTPDC1,PTPN4,PTPN7,PTPRE,PTPRU,RYR2,SMAD3,SMO,SMPDL3A,TGFB2,UBASH3B	0.00281838	0.0499534
RKO KRAS G12C vs RKO BRAF WT	Antigen Presentation Pathway	6.36		0.4	B2M,HLA-B,HLA-C,HLA-E,HLA-F,HLA-G,MR1,PSMB8,TAP1,TAP2	4.36516e-07	0.000127493
	Dendritic Cell Maturation	6.26	3.29983	0.2	B2M,CD83,CREB5,DDR2,HLA-B,HLA-C,HLA-E,HLA-F,ICAM1,IL32,LEPR,MAP3K14,NFKB1,NFKB2,NFKBIA,NFKBIE,NOTUM,PIK3R1,RELB,TLR3	5.49541e-07	0.000127493
	OX40 Signaling Pathway	6.01	0.447214	0.333	B2M,BCL2L1,HLA-B,HLA-C,HLA-E,HLA-F,HLA-G,NFKB1,NFKB2,NFKBIA,NFKBIE	9.77237e-07	0.000151146
	Crosstalk between Dendritic Cells and Natural Killer Cells	4.76	2	0.256	ACTA2,CD83,HLA-B,HLA-C,HLA-E,HLA-F,HLA-G,NFKB1,NFKB2,TLN2,TLR3	1.7378e-05	0.00201585
	PD-1, PD-L1 cancer immunotherapy pathway	4.28	-2.3094	0.2	B2M,BCL2L1,HLA-B,HLA-C,HLA-E,HLA-F,HLA-G,IFNGR2,MR1,PDCD1LG2,PIK3R1,SKP2,SMAD3	5.24807e-05	0.00455372
	Communication between Innate and Adaptive Immune Cells	4.23		0.273	B2M,CD83,CXCL8,HLA-B,HLA-C,HLA-E,HLA-F,HLA-G,TLR3	5.88844e-05	0.00455372
	TREM1 Signaling	4.1	3.16228	0.22	CASP1,CD83,CXCL2,CXCL8,ICAM1,ITGA5,ITGAX,NFKB1,NFKB2,NLRP14,TLR3	7.94328e-05	0.00471442
	Role of IL-17A in Arthritis	4.09		0.238	CXCL1,CXCL2,CXCL3,CXCL8,MMP1,NFKB1,NFKB2,NFKBIA,NFKBIE,PIK3R1	8.12831e-05	0.00471442
	Type I Diabetes Mellitus Signaling	3.68	2.12132	0.176	HLA-B,HLA-C,HLA-E,HLA-F,HLA-G,IFNGR2,IRF1,MAP3K14,NFKB1,NFKB2,NFKBIA,NFKBIE,SOCS3	0.00020893	0.00906435
	Allograft Rejection Signaling	3.66		0.353	B2M,HLA-B,HLA-C,HLA-E,HLA-F,HLA-G	0.000218776	0.00906435
	Hepatic Fibrosis / Hepatic Stellate Cell Activation	3.64		0.152	ACTA2,COL7A1,CXCL2,CXCL8,ICAM1,IFNAR2,IFNGR2,LEPR,LY96,MMP1,MYH3,NFKB1,NFKB2,PDGFA,SMAD3,SMAD7	0.000229087	0.00906435
	Interferon Signaling	3.63	2.82843	0.258	IFI6,IFNAR2,IFNGR2,IRF1,MX1,OAS1,PSMB8,TAP1	0.000234423	0.00906435
	Role of PKR in Interferon Induction and Antiviral Response	3.5	1.60357	0.161	CASP1,DDX58,E2F1,HMGB1,IFIH1,IFNAR2,IFNGR2,IRF1,NFKB1,NFKB2,NFKBIA,NFKBIE,PDGFA,TLR3	0.000316228	0.0109746
	Estrogen-mediated S-phase Entry	3.48	-1.13389	0.28	CCNE2,E2F1,E2F2,E2F5,E2F8,RBL1,SKP2	0.000331131	0.0109746
	Role of Pattern Recognition Receptors in Recognition of Bacteria and Viruses	3.44	2.82843	0.167	C3,C3AR1,CASP1,CXCL8,DDX58,IFIH1,IL17D,LIF,NFKB1,NFKB2,OAS1,PIK3R1,TLR3	0.000363078	0.0112312
	Lymphotoxin β Receptor Signaling	3.28	0.816497	0.209	BCL2L1,CXCL1,MAP3K14,NFKB1,NFKB2,NFKBIA,PIK3R1,RELB,TRAF1	0.000524807	0.0149992
	TNFR2 Signaling	3.26	1.13389	0.259	BIRC3,MAP3K14,NFKB1,NFKB2,NFKBIA,NFKBIE,TRAF1	0.000549541	0.0149992
	Small Cell Lung Cancer Signaling	3.17	1.63299	0.175	BCL2L1,CCNE2,E2F1,FHIT,NFKB1,NFKB2,NFKBIA,NFKBIE,PIK3R1,SKP2,TRAF1	0.000676083	0.0164243
	iNOS Signaling	3.16	2.64575	0.222	IFNGR2,IRAK2,IRF1,LY96,NFKB1,NFKB2,NFKBIA,NFKBIE	0.000691831	0.0164243
	Transcriptional Regulatory Network in Embryonic Stem Cells	3.15		0.25	H4C1,H4C11,H4C12,H4C2,H4C3,H4C8,H4C9	0.000707946	0.0164243
	Neuroinflammation Signaling Pathway	3.07	1.88562	0.119	B2M,BACE1,BIRC3,CASP1,CREB5,CXCL8,HLA-B,HLA-C,HLA-E,HLA-F,HMGB1,ICAM1,IFNGR2,IRAK2,MFGE8,NFATC4,NFKB1,NFKB2,PIK3R1,PLA2G4C,TLR3	0.000851138	0.0183988
	4-1BB Signaling in T Lymphocytes	3.05	1.34164	0.241	MAP3K14,NFKB1,NFKB2,NFKBIA,NFKBIE,TNFRSF9,TRAF1	0.000891251	0.0183988
	Systemic Lupus Erythematosus In B Cell Signaling Pathway	3.04	4.14614	0.119	BCL2L1,CXCL8,IFIH1,IFNAR2,IFNGR2,IL17D,LIF,MAP3K14,MCL1,MRAS,NFATC4,NFKB1,NFKB2,PIK3R1,RAC2,RASD2,RASGRP3,SHC2,SHC3,TLR3,TRAF1	0.000912011	0.0183988
	Autoimmune Thyroid Disease Signaling	2.99		0.333	HLA-B,HLA-C,HLA-E,HLA-F,HLA-G	0.00102329	0.0186872
	Graft-versus-Host Disease Signaling	2.99		0.333	HLA-B,HLA-C,HLA-E,HLA-F,HLA-G	0.00102329	0.0186872
	MIF-mediated Glucocorticoid Regulation	2.98	2.44949	0.273	LY96,NFKB1,NFKB2,NFKBIA,NFKBIE,PLA2G4C	0.00104713	0.0186872
	DNA Methylation and Transcriptional Repression Signaling	2.96		0.233	H4C1,H4C11,H4C12,H4C2,H4C3,H4C8,H4C9	0.00109648	0.0188432
	Hepatic Cholestasis	2.92		0.141	ABCC2,CXCL8,IL17D,IRAK2,LIF,LY96,MAP3K14,NFKB1,NFKB2,NFKBIA,NFKBIE,NR1H3,PPARA,SLCO1B3	0.00120226	0.0199232
	Airway Pathology in Chronic Obstructive Pulmonary Disease	2.79		0.6	CXCL2,CXCL8,MMP1	0.00162181	0.0248403
	Role of IL-17A in Psoriasis	2.79		0.6	CXCL1,CXCL3,CXCL8	0.00162181	0.0248403
	TWEAK Signaling	2.78	-1.13389	0.219	BIRC3,MAP3K14,NFKB1,NFKB2,NFKBIA,NFKBIE,TRAF1	0.00165959	0.0248403
	Chronic Myeloid Leukemia Signaling	2.75		0.141	BCL2L1,E2F1,E2F2,E2F5,E2F8,HDAC9,MRAS,NFKB1,NFKB2,PIK3R1,RASD2,RBL1,SMAD3	0.00177828	0.0257851
	Cell Cycle Control of Chromosomal Replication	2.73	-1.66667	0.176	CDC45,CDC6,CDK17,CDK18,MCM5,MCM7,MCM8,ORC1,PCNA	0.00186209	0.0260039
	Atherosclerosis Signaling	2.72		0.164	APOL1,CXCL8,ICAM1,MMP1,NFKB1,NFKB2,PDGFA,PLA2G4C,PLAAT1,SERPINA1	0.00190546	0.0260039
	Agranulocyte Adhesion and Diapedesis	2.68		0.153	ACTA2,AOC3,CXCL1,CXCL2,CXCL3,CXCL8,ICAM1,ICAM2,ITGA5,MMP1,MYH3	0.0020893	0.0276981
	Toll-like Receptor Signaling	2.55	1.34164	0.167	IRAK2,LY96,MAP3K14,NFKB1,NFKB2,NFKBIA,PPARA,TLR3,TRAF1	0.00281838	0.0361673
	PPAR Signaling	2.54	-1.89737	0.147	MAP3K14,MRAS,NFKB1,NFKB2,NFKBIA,NFKBIE,NR1H3,PDGFA,PPARA,RASD2,SCAND1	0.00288403	0.0361673
	Prostate Cancer Signaling	2.49		0.145	CCNE2,CREB5,E2F1,MRAS,NFKB1,NFKB2,NFKBIA,NFKBIE,NKX3-1,PIK3R1,RASD2	0.00323594	0.0395125
	April Mediated Signaling	2.47	0.377964	0.194	MAP3K14,NFATC4,NFKB1,NFKB2,NFKBIA,NFKBIE,TRAF1	0.00338844	0.0402215
	LXR/RXR Activation	2.46	0	0.152	ABCA1,APOL1,C3,LY96,NFKB1,NFKB2,NR1H3,SERPINA1,TF,TLR3	0.00346737	0.0402215
	Angiopoietin Signaling	2.44	0.377964	0.161	MRAS,NFKB1,NFKB2,NFKBIA,NFKBIE,PIK3R1,RASD2,TIE1,TNIP1	0.00363078	0.0410898
	B Cell Activating Factor Signaling	2.4	1.34164	0.189	MAP3K14,NFATC4,NFKB1,NFKB2,NFKBIA,NFKBIE,TRAF1	0.00398107	0.0429585
	Role of RIG1-like Receptors in Antiviral Innate Immunity	2.4	2	0.214	DDX58,IFIH1,NFKB1,NFKB2,NFKBIA,NFKBIE	0.00398107	0.0429585
	IL-17A Signaling in Airway Cells	2.38	0.816497	0.17	CXCL1,CXCL2,CXCL3,NFKB1,NFKB2,NFKBIA,NFKBIE,PIK3R1	0.00416869	0.0439608
	Role of Macrophages, Fibroblasts and Endothelial Cells in Rheumatoid Arthritis	2.34		0.104	CREB5,CXCL8,F2RL1,ICAM1,IL32,IRAK2,MAP3K14,MMP1,MRAS,NFATC4,NFKB1,NFKBIA,NFKBIE,NOTUM,PDGFA,PIK3R1,RASD2,SMO,SOCS3,TLR3,TRAF1	0.00457088	0.0452144
	Role of Tissue Factor in Cancer	2.33		0.132	BCL2L1,CXCL1,CXCL8,F2RL1,FGF5,FRK,GNA15,HBEGF,MMP1,MRAS,PIK3R1,RASD2	0.00467735	0.0452144
	Molecular Mechanisms of Cancer	2.33		0.0935	BCL2L1,BIRC3,BMP3,BMP8A,CCNE2,CDK17,CDK18,E2F1,E2F2,E2F5,E2F8,GNA15,GNAZ,ITGA5,MRAS,NFKB1,NFKB2,NFKBIA,NFKBIE,PIK3R1,RAC2,RAPGEF3,RASD2,RBL1,RHOD,SMAD3,SMAD6,SMAD7,SMO	0.00467735	0.0452144
	Granzyme A Signaling	2.33		0.308	H1-2,H1-3,H1-4,HMGB2	0.00467735	0.0452144
	Cytotoxic T Lymphocyte-mediated Apoptosis of Target Cells	2.28		0.238	B2M,HLA-B,HLA-C,HLA-E,HLA-F	0.00524807	0.0496961

## Sheet: G12D
Supplementary table 6B. Ingenuity Pathway analysis (IPA) of differentially expressed genes in RKO KRAS G12D as compared to BRAF V600E and BRAF WT
Comparison	Ingenuity Canonical Pathways	-log(p-value)	zScore	Ratio	geneNames	P-value	Adj. p-value
RKO KRAS G12D vs BRAF V600E	Cell Cycle: G2/M DNA Damage Checkpoint Regulation+B3:D54	4.44	1.69775	0.462	ABL1,AURKA,BORA,BRCA1,CCNB1,CCNB2,CCNB3,CDC25C,CDK1,CDKN1A,CHEK1,CHEK2,CKS1B,GADD45A,PLK1,PRKDC,TOP2A,TP53	3.63078e-05	0.0189908
	Mitotic Roles of Polo-Like Kinase	4.16	-2.32379	0.412	CAPN1,CCNB1,CCNB2,CCNB3,CDC20,CDC25A,CDC25C,CDC7,CDK1,CHEK2,FBXO5,HSP90B1,KIF11,KIF23,PLK1,PLK3,PLK4,PPM1J,PTTG1,SMC1A,TGFB1	6.91831e-05	0.0189908
	Coagulation System	3.78	0	0.588	F2R,F3,F8,PLAU,PLAUR,PROS1,SERPINA1,SERPINE1,SERPINF2,TFPI	0.000165959	0.0303704
	ATM Signaling	3.53	0.218218	0.347	ABL1,BLM,BRCA1,CBX1,CCNB1,CCNB2,CCNB3,CDC25A,CDC25C,CDK1,CDKN1A,CHEK1,CHEK2,GADD45A,H2AX,H4C11,JUN,MAPK11,MAPK12,PPM1J,RBBP8,SMC1A,SMC2,TP53,TP73,ZEB1	0.000295121	0.0405053
	Hepatic Fibrosis / Hepatic Stellate Cell Activation	3.36		0.323	BAX,BCL2,CCN2,CD40,COL11A2,COL13A1,COL16A1,COL18A1,COL24A1,COL9A3,CXCL3,CXCL8,FGF1,IL1RL1,IL6R,KLF6,LAMA1,LEPR,LY96,MMP1,MYH14,MYH9,MYL6,PGF,SERPINE1,SMAD7,TGFB1,TIMP1,TIMP2,VEGFA	0.000436516	0.0427978
	Role of CHK Proteins in Cell Cycle Checkpoint Control	3.33	0.57735	0.391	BRCA1,CDC25A,CDC25C,CDK1,CDKN1A,CHEK1,CHEK2,CLSPN,E2F2,E2F8,PLK1,PPM1J,RAD1,RFC2,RFC3,RFC4,RFC5,TP53	0.000467735	0.0427978
RKO KRAS G12C vs BRAF WT	Cell Cycle Control of Chromosomal Replication	10.3	-4.26401	0.449	CDC45,CDC6,CDC7,CDK1,CDK18,CDK2,CHEK2,DBF4,DNA2,LIG1,MCM2,MCM5,MCM7,MCM8,ORC1,ORC6,PCNA,POLA1,POLD1,PRIM1,RPA3,TOP2A	5.01187e-11	2.52097e-08
	Role of BRCA1 in DNA Damage Response	8.48	-2.18282	0.348	BABAM2,BARD1,BLM,BRCA1,BRCA2,BRIP1,CHEK1,CHEK2,E2F1,E2F2,E2F8,FANCB,FANCD2,FANCG,FANCL,FANCM,RAD51,RBBP8,RBL1,RFC2,RFC3,RFC4,RFC5,STAT1	3.31131e-09	8.32795e-07
	Role of CHK Proteins in Cell Cycle Checkpoint Control	7.09	-0.301511	0.375	BRCA1,CDC25A,CDC25C,CDK1,CDK2,CHEK1,CHEK2,CLSPN,E2F1,E2F2,E2F8,PCNA,PPP2R1B,RAD1,RFC2,RFC3,RFC4,RFC5	8.12831e-08	1.36285e-05
	ATM Signaling	6.11	0.229416	0.286	ABL1,BLM,BRCA1,CBX1,CCNB1,CCNB2,CDC25A,CDC25C,CDK1,CDK2,CHEK1,CHEK2,FANCD2,H2AX,MAPK11,PPP2R1B,RAD51,RBBP8,SMC1A,SMC2,SUV39H1,ZEB1	7.76247e-07	9.76131e-05
	NER Pathway	5.51	-0.942809	0.265	CHAF1A,COPS3,DNA2,H4C1,H4C2,H4C3,H4C8,H4C9,LIG1,PCNA,POLA1,POLD1,POLD3,POLD4,POLE2,PRIM1,RFC2,RFC3,RFC4,RFC5,RPA3,TOP2A	3.0903e-06	0.00030438
	Mitotic Roles of Polo-Like Kinase	5.44	-1.73205	0.327	CCNB1,CCNB2,CDC20,CDC25A,CDC25C,CDC7,CDK1,CHEK2,FBXO5,KIF11,KIF23,PLK4,PPP2R1B,PTTG1,SMC1A,WEE1	3.63078e-06	0.00030438
	Estrogen-mediated S-phase Entry	5.06	-2.52982	0.455	CCNA2,CCNE2,CDC25A,CDK1,CDK2,E2F1,E2F2,E2F8,RBL1,SKP2	8.70964e-06	0.00062585
	Cell Cycle: G2/M DNA Damage Checkpoint Regulation	4.95	1.60357	0.333	ABL1,AURKA,BORA,BRCA1,CCNB1,CCNB2,CDC25C,CDK1,CHEK1,CHEK2,CKS1B,SKP2,TOP2A,WEE1	1.12202e-05	0.000705469
	Mismatch Repair in Eukaryotes	4.79		0.533	EXO1,FEN1,PCNA,POLD1,RFC2,RFC3,RFC4,RFC5	1.62181e-05	0.000906412
	DNA Double-Strand Break Repair by Homologous Recombination	4.28		0.538	ABL1,BRCA1,BRCA2,GEN1,LIG1,POLA1,RAD51	5.24807e-05	0.00263978
	Hereditary Breast Cancer Signaling	4.07		0.213	BARD1,BLM,BRCA1,BRCA2,CCNB1,CDC25C,CDK1,CHEK1,CHEK2,E2F1,FANCB,FANCD2,FANCG,FANCL,FANCM,H2AX,MRAS,RAD51,RFC2,RFC3,RFC4,RFC5,WEE1	8.51138e-05	0.00389202
	Atherosclerosis Signaling	3.82		0.259	ALOX12B,APOC1,APOL1,COL11A2,CXCL8,ICAM1,MMP1,MMP3,NFKB2,PDGFA,PLA2G6,PLAAT1,PNPLA3,SERPINA1,TNFRSF14	0.000151356	0.00634434
	Cyclins and Cell Cycle Regulation	3.76	-1.94145	0.246	ABL1,CCNA2,CCNB1,CCNB2,CCNE2,CDC25A,CDK1,CDK2,CDKN2C,E2F1,E2F2,E2F8,PPP2R1B,SKP2,SUV39H1,WEE1	0.00017378	0.00672395
	DNA damage-induced 14-3-3σ Signaling	3.36		0.412	BRCA1,CCNB1,CCNB2,CCNE2,CDK1,CDK2,RAD1	0.000436516	0.0156834
	Interferon Signaling	3.24	2.82843	0.321	IFI6,IFIT1,IFIT3,IFITM1,IRF9,ISG15,MX1,OAS1,STAT1	0.00057544	0.018943
	Hepatic Fibrosis / Hepatic Stellate Cell Activation	3.22		0.204	ACTA2,COL11A2,COL13A1,COL6A1,COL9A3,CXCL2,CXCL8,ICAM1,IL1RAPL1,LAMA1,LY96,MMP1,MYH9,NFKB2,PDGFA,SMAD3,SMAD7,STAT1,TIMP1	0.00060256	0.018943
	Inhibition of Matrix Metalloproteases	3.19	-1.34164	0.389	HSPG2,LRP1,MMP1,MMP11,MMP14,MMP3,TIMP1	0.000645654	0.0191038
	Granulocyte Adhesion and Diapedesis	3.09		0.224	CLDN15,CXCL1,CXCL2,CXCL3,CXCL8,ICAM1,ICAM2,IL1RAPL1,ITGA1,ITGA5,MMP1,MMP11,MMP14,MMP3,SDC3	0.000812831	0.0227141
	Agranulocyte Adhesion and Diapedesis	2.88		0.214	ACTA2,CLDN15,CXCL1,CXCL2,CXCL3,CXCL8,ICAM1,ICAM2,ITGA1,ITGA5,MMP1,MMP11,MMP14,MMP3,MYH9	0.00131826	0.0348991
	PD-1, PD-L1 cancer immunotherapy pathway	2.83	-1.1547	0.228	BCL2L1,CD274,CDK2,HLA-B,HLA-C,HLA-E,HLA-G,JAK3,MR1,PDCD1,PDCD1LG2,SKP2,SMAD3	0.00147911	0.0371996

## Sheet: G12V
Supplementary table 6C. Ingenuity Pathway analysis (IPA) of differentially expressed transcripts in RKO KRAS G12V as compared to BRAF V600E and BRAF WT
Comparison	Ingenuity Canonical Pathways	-log(p-value)	zScore	Ratio	geneNames	P-value	Adj. p-value
RKO KRAS G12V vs RKO BRAF V600E	Hepatic Fibrosis / Hepatic Stellate Cell Activation	4.88		0.296	ACTA2,BAMBI,BAX,BCL2,CCN2,COL13A1,COL18A1,COL20A1,COL5A2,COL6A1,CXCL3,CXCL8,FGFR2,IFNGR2,IL1RAP,IL6R,KLF6,LAMA1,LEPR,LY96,MMP1,MYH14,MYL6,SERPINE1,SMAD3,SMAD7,TIMP1,TIMP2,VEGFA	1.31826e-05	0.00697358
	Coagulation System	4.28	0.333333	0.562	F2R,F3,F8,PLAU,PLAUR,PROS1,SERPINA1,SERPINE1,TFPI	5.24807e-05	0.0138812
RKO KRAS G12V vs RKO BRAF WT	Granulocyte Adhesion and Diapedesis	6.68		0.246	CLDN15,CXCL1,CXCL2,CXCL3,CXCL8,ICAM1,ICAM2,IL1RAP,ITGA5,ITGA6,MMP1,MMP11,MMP14,MMP3,SDC1,SDC3	2.0893e-07	9.65255e-05
	Agranulocyte Adhesion and Diapedesis	5.48		0.214	ACTA2,AOC3,CLDN15,CXCL1,CXCL2,CXCL3,CXCL8,ICAM1,ICAM2,ITGA5,ITGA6,MMP1,MMP11,MMP14,MMP3	3.31131e-06	0.000764913
	Interferon Signaling	4.75	2.12132	0.3	BAK1,IFI6,IFNGR2,IRF9,MX1,OAS1,SOCS1,STAT1,TAP1	1.77828e-05	0.00273855
	Osteoarthritis Pathway	3.81	1.21268	0.141	BMPR1A,CASP1,CASP4,CXCL8,FZD1,HES1,HMGB1,IL1RAP,ITGA5,MMP1,MMP3,PTCH2,PTGS2,PTH1R,RBPJ,SMAD3,SMAD6,SMAD7	0.000154882	0.0178888
	Hepatic Fibrosis / Hepatic Stellate Cell Activation	3.58		0.15	ACTA2,CXCL2,CXCL8,ICAM1,IFNGR2,IL1RAP,LAMA1,LY96,MMP1,SERPINE1,SMAD3,SMAD7,STAT1,TGFA,TIMP1	0.000263027	0.0223637
	Cell Cycle Control of Chromosomal Replication	3.5	-1.26491	0.196	CDC45,CDC6,CDK1,CDK14,CDK17,CDK18,DNA2,MCM8,PCNA,PRIM1	0.000316228	0.0223637
	Inhibition of Matrix Metalloproteases	3.47	-1.34164	0.316	MMP1,MMP11,MMP14,MMP3,SDC1,TIMP1	0.000338844	0.0223637
	Bladder Cancer Signaling	3.28		0.172	ABL1,CXCL8,E2F1,FGF17,FGF5,MMP1,MMP11,MMP14,MMP3,MRAS,THBS1	0.000524807	0.0298292
	Airway Pathology in Chronic Obstructive Pulmonary Disease	3.23		0.75	CXCL2,CXCL8,MMP1	0.000588844	0.0298292
	Leukocyte Extravasation Signaling	3.19	2.13809	0.133	ABL1,ACTA2,ACTN3,ARHGAP4,CLDN15,ICAM1,ITGA5,ITGA6,JAM2,MMP1,MMP11,MMP14,MMP3,RAPGEF3,TIMP1,TXK	0.000645654	0.0298292
	Neuroinflammation Signaling Pathway	3.1	1.41421	0.115	BACE1,BDNF,BIRC3,CALB2,CASP1,CXCL8,FZD1,HLA-B,HLA-E,HMGB1,ICAM1,IFNGR2,IRAK2,IRAK4,MAPK15,MMP3,PLA2G4A,PLA2G4C,PTGS2,SLC6A13,STAT1	0.000794328	0.0333618
	Axonal Guidance Signaling	3		0.098	ABL1,ACE,ADAM8,ADAMTS13,ADAMTS16,ADAMTS6,BDNF,EFNB2,EPHA10,FZD1,GNA15,ITGA5,MMP1,MMP11,MMP14,MMP3,MRAS,NRP1,NRP2,PAPPA2,PLXNC1,PTCH2,RHOD,ROBO3,SEMA3A,SEMA3D,SEMA4B,SEMA7A,SRGAP3,UNC5A	0.001	0.0385
	Role of IL-17A in Psoriasis	2.85		0.6	CXCL1,CXCL3,CXCL8	0.00141254	0.0499475
	TREM1 Signaling	2.82	2.64575	0.19	CASP1,CXCL2,CXCL8,ICAM1,ITGA5,ITGAX,LAT2,NLRP14	0.00151356	0.0499475

## Sheet: G13D
Supplementary table 6D. Ingenuity Pathway analysis (IPA) of differentially expressed genes in RKO KRAS G13D as compared to BRAF V600E and BRAF WT.
Comparison	Ingenuity Canonical Pathways	-log(p-value)	zScore	Ratio	geneNames	P-value	Adj. p-value
RKO KRAS G13D vs RKO BRAF V600E	Regulation of Actin-based Motility by Rho	4.51	1.34164	0.365	ARPC1B,ARPC4,CDC42,DIRAS3,GSN,ITGA3,ITGA5,ITGB1,MYL5,MYL6,PFN2,PIP5K1A,PIP5K1B,PIP5KL1,RAC3,RHOBTB2,RHOC,RHOD,RHOF,RHOG,RND1,RND2,RND3	3.0903e-05	0.0170893
	Semaphorin Signaling in Neurons	3.97		0.395	CDC42,CFL2,DIRAS3,FES,ITGB1,NRP1,RAC3,RHOBTB2,RHOC,RHOD,RHOF,RHOG,RND1,RND2,RND3,SEMA3A,SEMA7A	0.000107152	0.0247603
	ILK Signaling	3.85	1.5667	0.277	ACTN1,ARHGEF6,CDC42,CFL2,CREB5,DIRAS3,FLNA,ILK,IRS1,ITGB1,ITGB4,JUN,LIMS1,MYH14,MYL5,MYL6,PARVA,PGF,PIK3CD,PPM1J,PPP1R14B,PXN,RAC3,RHOBTB2,RHOC,RHOD,RHOF,RHOG,RND1,RND2,RND3,RPS6KA4,RPS6KA5,SNAI1,TGFB1I1,TMSB10/TMSB4X,VEGFA,VIM	0.000141254	0.0247603
	Coagulation System	3.72	0.333333	0.562	F2R,F3,F8,PLAU,PLAUR,PROS1,SERPINA1,SERPINE1,TFPI	0.000190546	0.0247603
	RhoGDI Signaling	3.65	-1.63299	0.284	ARHGEF6,ARPC1B,ARPC4,CDC42,CFL2,DIRAS3,DLC1,GNA15,GNAI1,GNAI2,GNAZ,GNB1L,GNG5,ITGA3,ITGA5,ITGB1,MSN,MYL5,MYL6,PIP5K1A,PIP5K1B,PIP5KL1,PPP1R12C,PRKCA,RAC3,RHOBTB2,RHOC,RHOD,RHOF,RHOG,RND1,RND2,RND3	0.000223872	0.0247603
	Signaling by Rho Family GTPases	3.49	2.12132	0.259	ARHGEF6,ARPC1B,ARPC4,CDC42,CDC42EP3,CDC42EP5,CFL2,DIAPH3,DIRAS3,GNA15,GNAI1,GNAI2,GNAZ,GNB1L,GNG5,IQGAP1,ITGA3,ITGA5,ITGB1,JUN,MAP3K12,MAP3K20,MSN,MYL5,MYL6,PIK3CD,PIP5K1A,PIP5K1B,PIP5KL1,PPP1R12C,PTK2B,RAC3,RHOBTB2,RHOC,RHOD,RHOF,RHOG,RND1,RND2,RND3,SEPTIN4,VIM	0.000323594	0.0274462
	Phagosome Formation	3.4		0.315	CDC42,DIRAS3,ITGA3,ITGA5,ITGAX,ITGB1,NOTUM,PIK3CD,PLCB3,PRKCA,PRKCG,RAC3,RHOBTB2,RHOC,RHOD,RHOF,RHOG,RND1,RND2,RND3,SYK,TLR3,TLR6	0.000398107	0.0274462
	Integrin Signaling	3.37	2.40098	0.258	ABL1,ACTN1,ARHGAP26,ARPC1B,ARPC4,CAPN1,CAPN2,CAPN7,CDC42,DIRAS3,GSN,ILK,ITGA1,ITGA3,ITGA5,ITGA7,ITGAX,ITGB1,ITGB4,LIMS1,MYL5,PARVA,PFN2,PIK3CD,PXN,RAC3,RHOBTB2,RHOC,RHOD,RHOF,RHOG,RND1,RND2,RND3,RRAS,TLN1,TSPAN4,TSPAN5,TSPAN7,VASP,ZYX	0.00042658	0.0274462
	Actin Nucleation by ARP-WASP Complex	3.35	2	0.339	ARPC1B,ARPC4,CDC42,DIRAS3,ITGA3,ITGA5,ITGB1,PPP1R12C,RAC3,RHOBTB2,RHOC,RHOD,RHOF,RHOG,RND1,RND2,RND3,RRAS,VASP	0.000446684	0.0274462
	Axonal Guidance Signaling	3.04		0.221	ABL1,ABLIM1,ADAM15,ADAM22,ADAMTS6,ARHGEF6,ARPC1B,ARPC4,BDNF,BMP1,CDC42,CFL2,EFNB1,EFNB2,FES,FZD1,GNA15,GNAI1,GNAI2,GNAZ,GNB1L,GNG5,ITGA3,ITGA5,ITGB1,KALRN,MMP1,MMP14,MMP25,MMP3,MYL5,MYL6,NFATC1,NOTUM,NRP1,NRP2,NTN4,PFN2,PGF,PIK3CD,PLCB3,PLXNA3,PLXNB3,PLXNC1,PRKCA,PRKCG,PXN,RAC3,RASSF5,RHOD,RND1,ROBO1,RRAS,RTN4R,SEMA3A,SEMA7A,SRGAP1,STK36,TUBA1A,TUBA4A,TUBB2A,TUBB2B,TUBB3,TUBB6,VASP,VEGFA,WNT3,WNT4	0.000912011	0.0493792
	Glioma Invasiveness Signaling	3	1.06904	0.327	CDC42,DIRAS3,F2R,PIK3CD,PLAU,PLAUR,RAC3,RHOBTB2,RHOC,RHOD,RHOF,RHOG,RND1,RND2,RND3,RRAS,TIMP1,TIMP2	0.001	0.0493792
	Tec Kinase Signaling	2.97	2.23607	0.27	CDC42,DIRAS3,FRK,GNA15,GNAI1,GNAI2,GNAZ,GNB1L,GNG5,ITGA3,ITGA5,ITGB1,PIK3CD,PRKCA,PRKCG,PTK2B,RAC3,RHOBTB2,RHOC,RHOD,RHOF,RHOG,RND1,RND2,RND3,STAT5A,TNFRSF10A,TNFRSF10B,TNFRSF21,TNFRSF25	0.00107152	0.0493792
RKO KRAS G13D vs RKO BRAF WT	Role of BRCA1 in DNA Damage Response	5.74	-0.301511	0.232	BARD1,BLM,BRCA1,BRCA2,BRIP1,CHEK1,E2F1,E2F2,E2F7,E2F8,FANCB,RBBP8,RFC2,RFC3,RFC4,RFC5	1.8197e-06	0.000680965
	Granulocyte Adhesion and Diapedesis	5.48		0.234	CLDN15,CXCL2,CXCL8,ICAM1,ICAM2,IL1RAP,IL1RAPL1,ITGA3,ITGA5,MMP1,MMP11,MMP14,MMP3,SDC1,SDC3	3.31131e-06	0.000680965
	Role of CHK Proteins in Cell Cycle Checkpoint Control	5.36	0.707107	0.26	BRCA1,CDK1,CHEK1,E2F1,E2F2,E2F7,E2F8,PCNA,RAD1,RFC2,RFC3,RFC4,RFC5	4.36516e-06	0.000680965
	Mismatch Repair in Eukaryotes	3.89		0.4	EXO1,PCNA,RFC2,RFC3,RFC4,RFC5	0.000128825	0.0132214
	Hepatic Fibrosis / Hepatic Stellate Cell Activation	3.85		0.167	ACTA2,CXCL2,CXCL8,ICAM1,IL1RAP,IL1RAPL1,IL4R,LAMA1,LY96,MMP1,NFKB2,SERPINE1,SMAD3,SMAD7,TGFA,TIMP1	0.000141254	0.0132214
	Osteoarthritis Pathway	3.65	1.69775	0.15	CASP4,CREB3L4,CREB5,CXCL8,FZD2,HMGB1,IL1RAP,IL1RAPL1,ITGA3,ITGA5,MMP1,MMP3,NFKB2,PTH1R,RBPJ,SMAD3,SMAD6,SMAD7	0.000223872	0.0133661
	NER Pathway	3.64	-0.57735	0.167	CHAF1A,DNA2,H4C2,H4C3,H4C8,H4C9,PCNA,POLA1,POLD3,POLD4,PRIM1,RFC2,RFC3,RFC4,RFC5	0.000229087	0.0133661
	Cell Cycle Control of Chromosomal Replication	3.59	-2.7136	0.204	CDC45,CDC6,CDK1,CDK17,DBF4,DNA2,MCM7,ORC1,PCNA,POLA1,PRIM1	0.00025704	0.0133661
	Estrogen-mediated S-phase Entry	3.59	-2.64575	0.304	CCNA2,CCNE2,CDK1,E2F1,E2F2,E2F7,E2F8	0.00025704	0.0133661
	Inhibition of Matrix Metalloproteases	3.38	-1.34164	0.333	MMP1,MMP11,MMP14,MMP3,SDC1,TIMP1	0.000416869	0.0195095
	Opioid Signaling Pathway	3.33	0.894427	0.134	ADCY7,CACNA1D,CACNG8,CREB3L4,CREB5,FOS,GRINA,GRK3,ITPR3,MRAS,NFKB2,OPRL1,PDK1,PRKCG,RAC2,RGS14,RGS19,RGS3,RGS4,RGS5	0.000467735	0.0199
	DNA Double-Strand Break Repair by Homologous Recombination	3.22		0.385	ABL1,BRCA1,BRCA2,GEN1,POLA1	0.00060256	0.0234998
	Leukocyte Extravasation Signaling	3.14	3	0.14	ABL1,ACTA2,ACTN1,CD44,CLDN15,ICAM1,ITGA3,ITGA5,MMP1,MMP11,MMP14,MMP3,PRKCG,RAC2,RAPGEF3,TIMP1,VASP	0.000724436	0.0260797
	Agranulocyte Adhesion and Diapedesis	3.03		0.167	ACTA2,CLDN15,CXCL2,CXCL8,ICAM1,ICAM2,ITGA3,ITGA5,MMP1,MMP11,MMP14,MMP3	0.000933254	0.0311974
