# Supplementary material for: Common and mutation specific phenotypes of KRAS and BRAF mutations in colorectal cancer cells revealed by integrative -omics analysis
Source: J Exp Clin Cancer Res. 2021 Jul 7;40:225. doi: 10.1186/s13046-021-02025-2 (PMC8265010; doi:10.1186/s13046-021-02025-2)
Supplement: Supplementary file 2 — Additional file 2:Supplementary Table 1. . Primers used for isogenic cell model generation and validation. List of primers for generating isogenic cell models for different KRAS and BRAF mutations using rAAV mediated genome editing (2 A). Primers for validations by Sanger sequencing for presence of mutations of interest of KRAS and BRAF (2B) and the validation results (2 C). Supplementary Table 2. Differentially Expressed Genes (DEGs) in KRAS and BRAF isogenic cell models. Differentially expressed genes (DEGs) with ㅣlog2 FCㅣ > 1 and FDR ≤ 0.05 from comparisons of RKO cells with KRAS G12C/D/V/G13D to wildtype (2 A, C, E, G) or BRAF V600E (2B, D, F, H) and HCT116 BRAF V600E to HCT116 (2I) or HCT116 KRAS WT (2 J). FDR, False Discovery Rate; log2FC, log2 transformed fold change of gene expression. Supplementary Table 3. Differentially Expressed Genes (DEGs) from overlapped Venn regions (Supplementary Fig. 5 A-D and F) and their trend of expression in the transcriptome datasets with logFC values. Differentially expressed genes (DEGs) with ㅣlog2 FCㅣ > 1 and FDR ≤ 0.05 from comparisons of RKO cells with KRAS G12C/D/V and G13D to wildtype or BRAF V600E were identified in the overlapped regions of the Venn diagramme analysis (Supplementary Fig. 5 A-D and F, Additional File 1).The “Trend of expressions” were determined as all negative, negative log2FC value in both of the comparisons; all positive, positive log2FC value in both of the comparisons and mixed, negative and positive log2FC value in one or another. Here, FDR, False Discovery Rate; log2FC, log2 transformed fold change of gene expression. Supplementary Table 4. Expression status of Differentially Expressed Genes (DEGs) from KRAS and BRAF isogenic cell models in TCGA CRC samples harboring different KRAS mutations. The representations of DEGs from our transcriptome datasets into TCGA transcriptome datasets of colon and rectum samples harboring KRAS G12/C/D/V/13D mutation in comparisons to samples with no mutations in [file 13046_2021_2025_MOESM2_ESM.zip › Supplementary Table 7 IPA_Proteomics_SK20200506.xlsx]

## Sheet: G12D_V600E
Supplementary table 7A. Ingenuity Pathway analysis (IPA) of differentially expressed proteins in RKO KRAS G12D vs BRAF V600E.
Ingenuity Canonical Pathways	-log(p-value)	zScore	Ratio	geneNames	P-value	Adj. p-value
ILK Signaling	3.44	1	0.0606	CTNNB1, FLNA, ITGB1, JUN	0.000363078	0.0328695
Osteoarthritis Pathway	3.3		0.1	ANXA2, CTNNB1, ITGB1	0.000501187	0.0328695
Wnt/β-catenin Signaling	3.22		0.0938	CD44, CTNNB1, JUN	0.00060256	0.0328695
Role of Osteoblasts, Osteoclasts and Chondrocytes in Rheumatoid Arthritis	3.18		0.0909	CTNNB1, ITGB1, JUN	0.000660693	0.0328695

## Sheet: G13D_V600E
Supplementary table 7B. Ingenuity Pathway analysis (IPA) of differentially expressed proteins in RKO KRAS G13D vs BRAF V600E.
Ingenuity Canonical Pathways	-log(p-value)	zScore	Ratio	geneNames	P-value	Adj. p-value
ILK Signaling	4.03	1.34164	0.0758	CTNNB1, FLNA, ITGB1, JUN, TMSB10/TMSB4X	9.33254e-05	0.0149086
Serine Biosynthesis	3.82		0.667	PHGDH, PSAT1	0.000151356	0.0149086
Hepatic Fibrosis Signaling Pathway	3.51	0.447214	0.0588	CTNNB1, FTH1, ITGB1, JUN, SERPINE1	0.00030903	0.0202929
Superpathway of Serine and Glycine Biosynthesis I	3.3		0.4	PHGDH, PSAT1	0.000501187	0.0246835
Vitamin-C Transport	2.98		0.286	GLRX, NXN	0.00104713	0.0412569
