# Supplementary material for: Common and mutation specific phenotypes of KRAS and BRAF mutations in colorectal cancer cells revealed by integrative -omics analysis
Source: J Exp Clin Cancer Res. 2021 Jul 7;40:225. doi: 10.1186/s13046-021-02025-2 (PMC8265010; doi:10.1186/s13046-021-02025-2)
Supplement: Supplementary file 2 — Additional file 2:Supplementary Table 1. . Primers used for isogenic cell model generation and validation. List of primers for generating isogenic cell models for different KRAS and BRAF mutations using rAAV mediated genome editing (2 A). Primers for validations by Sanger sequencing for presence of mutations of interest of KRAS and BRAF (2B) and the validation results (2 C). Supplementary Table 2. Differentially Expressed Genes (DEGs) in KRAS and BRAF isogenic cell models. Differentially expressed genes (DEGs) with ㅣlog2 FCㅣ > 1 and FDR ≤ 0.05 from comparisons of RKO cells with KRAS G12C/D/V/G13D to wildtype (2 A, C, E, G) or BRAF V600E (2B, D, F, H) and HCT116 BRAF V600E to HCT116 (2I) or HCT116 KRAS WT (2 J). FDR, False Discovery Rate; log2FC, log2 transformed fold change of gene expression. Supplementary Table 3. Differentially Expressed Genes (DEGs) from overlapped Venn regions (Supplementary Fig. 5 A-D and F) and their trend of expression in the transcriptome datasets with logFC values. Differentially expressed genes (DEGs) with ㅣlog2 FCㅣ > 1 and FDR ≤ 0.05 from comparisons of RKO cells with KRAS G12C/D/V and G13D to wildtype or BRAF V600E were identified in the overlapped regions of the Venn diagramme analysis (Supplementary Fig. 5 A-D and F, Additional File 1).The “Trend of expressions” were determined as all negative, negative log2FC value in both of the comparisons; all positive, positive log2FC value in both of the comparisons and mixed, negative and positive log2FC value in one or another. Here, FDR, False Discovery Rate; log2FC, log2 transformed fold change of gene expression. Supplementary Table 4. Expression status of Differentially Expressed Genes (DEGs) from KRAS and BRAF isogenic cell models in TCGA CRC samples harboring different KRAS mutations. The representations of DEGs from our transcriptome datasets into TCGA transcriptome datasets of colon and rectum samples harboring KRAS G12/C/D/V/13D mutation in comparisons to samples with no mutations in [file 13046_2021_2025_MOESM2_ESM.zip › Supplementary Table 8 ImmuneGenes_KRASMuts.xlsx]

## Sheet: IFN_Alpha
Supplementary table 8A. Differential expression of IFN-alpha pathway related genes (Table S2, Liao et al, 2019).
Cell line	RKO								HCT116
Genes	BRAF V600E				BRAF WT				KRAS G13D	KRAS WT
	KRAS G13D	KRAS G12C	KRAS G12D	KRAS G12V	KRAS G13D	KRAS G12C	KRAS G12D	KRAS G12V	BRAF V600E	BRAF V600E
ADAR									1.146
B2M						1.19384			1.91633
B2M						1.19384			1.91633
BATF2	4.77135	4.51731	4.16413	4.86604	3.00721	2.7151	2.52488	3.15534	1.60492
BST2									5.84533
BST2									5.84533
C1S		2.18249				2.84273		2.26514
CASP1						4.66881		4.40352
CCRL2	3.67869	3.4035	3.80335	3.41354	2.68744	2.25992	2.77474	2.39444
CMPK2									5.69648
CSF1									1.80544
DDX60						2.40127	1.12356		2.88544
DHX58			4.23082						4.76376	1.71855
EIF2AK2									2.18931
ELF1	1.85923	1.87951	2.07658	1.88805
EPSTI1									4.068
GBP2					1.90571		1.67468	1.60029	3.00256	2.12458
GMPR			-1.44187
HERC6									2.61815
HLA-C					1.01763	1.14644	1.02533		1.71357
IFI27	7.68141	9.40402	3.80655	9.38583		7.78513	3.14175	8.58667	7.26502
IFI30		-2.1003
IFI35	1.77619	2.08808	1.98304	1.93447					2.275
IFI44			3.25219	5.37004		5.42462	3.07478	4.92068	7.35443
IFI44L		8.97006	5.28074	8.39217		7.66069	4.33233	7.17808
IFIH1		1.68446				2.74051	1.00137	1.40625	3.35715
IFIT2									3.63609
IFIT3							2.45617		4.79871
IFITM1	2.05662		2.09918	2.63604	1.1915		1.27122		5.18968	1.68243
IFITM2	1.24323		1.13818						1.24729	1.14795
IFITM3									1.07046
IL15									1.66142
IL4R					1.05868
IL7		1.51305		1.63365
IRF1		1.11456				1.03602			1.62188
IRF2		1.2652				1.3046
IRF7	2.38184		1.96485	1.20237			1.22812		2.88662
IRF9	2.09767	2.28925	2.87984	2.76794	1.20705		1.97536	1.77792	1.58861
ISG15			2.1569				1.91973		2.25823
ISG20	1.56405		1.73423	1.19803	1.08617		1.24213
LAMP3	-3.42166		-2.57598	-2.67973					1.97995
LAP3									1.19416
LGALS3BP	-1.33209	-1.4928			2.51981	2.35623	3.06821	4.53785	1.88035
LY6E	1.09616								1.99799	1.17965
MX1			1.12849			2.3602	1.72834	1.75136	1.7109
NCOA7									2.41829	1.18937
NMI		1.34254							2.14125
OAS1		7.90599	6.73776	7.10133		4.28207	3.73862	4.13753	7.29132
OASL			1.95874						2.59899
OGFR	1.97142		1.80123	1.29478					1.22997
PARP12									2.23769
PARP14						1.25177			2.59396
PARP9									2.51277
PLSCR1		1.6243				1.44649			2.71042
PROCR	1.78691		1.99472						-1.49384
PSMB8						1.01854
PSMB9									3.26089
PSME1									1.18979
PSME2									1.30981
RSAD2			2.23465			5.02312	3.14083	4.11922	6.79257
SAMD9	2.25154		2.15787				1.12428		3.23364
SAMD9L	3.09293	4.0585	3.05437	3.90781		2.30225	1.32234	2.06381	7.67937
SELL										-1.06458
SP110		1.76045	1.16577	1.50243		1.438		1.2298	2.63157
TAP1		1.29459			1.24221	1.59759		1.20014	2.10872
TDRD7									2.20002
TMEM140									4.23108
TRIM14									1.6882
TRIM21	1.68108	1.81235	1.61497	1.50646	1.1387	1.2608	1.04233		2.41447
TRIM5									1.52507
TXNIP	-1.74504			-1.02671
UBA7		3.70568	1.7145			3.7315	1.77865		5.65271
UBE2L6	1.0742	1.21572			1.04241	1.16064			2.7075
USP18			-1.20714						3.17156

## Sheet: IFN-Gamma
Supplementary table 8B. Differential expression of IFN-Gamma pathway related genes (Table S2, Liao et al, 2019).
Cell line	RKO								HCT116
Genes	BRAF V600E				BRAF WT				KRAS G13D	KRAS WT
	KRAS G13D	KRAS G12C	KRAS G12D	KRAS G12V	KRAS G13D	KRAS G12C	KRAS G12D	KRAS G12V	BRAF V600E	BRAF V600E
GCH1	-1.09296			-1.30577
HERC6									2.61815
HLA-A									1.29998	1.04609
HLA-B		1.91342		1.33351	1.76898	2.74084	1.72367	2.16012	2.2948	1.1517
HLA-DMA									1.29214
HLA-DRB1									2.21577	1.06825
HLA-G		1.32298		1.32188	1.90888	1.87074	1.44717	1.90095
ICAM1					1.29726	2.01814	1.33995	1.41803	1.34567
IFI27	7.68141	9.40402	3.80655	9.38583		7.78513	3.14175	8.58667	7.26502
IFI30		-2.1003
IFI35	1.77619	2.08808	1.98304	1.93447					2.275
IFI44			3.25219	5.37004		5.42462	3.07478	4.92068	7.35443
IFI44L		8.97006	5.28074	8.39217		7.66069	4.33233	7.17808
IFIH1		1.68446				2.74051	1.00137	1.40625	3.35715
IFIT1							2.80326		4.61186
IFIT2									3.63609
IFIT3							2.45617		4.79871
IFITM2	1.24323		1.13818						1.24729	1.14795
IFITM3									1.07046
IFNAR2		1.45403				1.40486			1.00433
IL15									1.66142
IL15RA										1.17295
IL4R					1.05868
IL7		1.51305		1.63365
IRF1		1.11456				1.03602			1.62188
IRF2		1.2652				1.3046
IRF4		3.45114		2.27393		4.80969		3.52186
IRF7	2.38184		1.96485	1.20237			1.22812		2.88662
IRF9	2.09767	2.28925	2.87984	2.76794	1.20705		1.97536	1.77792	1.58861
ISG15			2.1569				1.91973		2.25823
ISG20	1.56405		1.73423	1.19803	1.08617		1.24213
LAP3									1.19416
LGALS3BP	-1.33209	-1.4928			2.51981	2.35623	3.06821	4.53785	1.88035
LY6E	1.09616								1.99799	1.17965
METTL7B	3.12901		3.11339	2.25489		-1.17771
MT2A	3.45619		3.33689	3.77613
MTHFD2	-1.56273			-1.22083
MVP	2.93402	2.35907	3.00695	2.66177	1.24031		1.30804
MX1			1.12849			2.3602	1.72834	1.75136	1.7109
MX2		6.5444	5.22092	5.80392	2.84253	5.83677	4.77391	5.4285		-2.19535
MYD88		1.53579	1.85179	1.50959					1.705
NAMPT										1.01527
NFKB1		1.21258				1.04816
NFKBIA		2.36619		1.14306		2.4224		1.19557	1.94103
NLRC5									2.70921
NMI		1.34254							2.14125
OAS2		9.02938	4.96282	8.96192					5.22718
OAS3									3.89853
OASL			1.95874						2.59899
OGFR	1.97142		1.80123	1.29478					1.22997
OGFR	1.97142		1.80123	1.29478					1.22997
PARP12									2.23769
PARP14						1.25177			2.59396
PDE4B	2.4339	-5.70377	3.37168			-7.64803			-9.55068	-3.58655
PELI1										1.43297
PIM1				-1.00772
PLA2G4A	1.21839			1.51013				1.20099
PLSCR1		1.6243				1.44649			2.71042
PML	1.63743		1.58341	1.98294				1.26384	1.0864
PSMB10	1.23122			1.30477					3.94123
PSMB8						1.01854
PSMB9									3.26089
PSME1									1.18979
PSME2									1.30981
PTGS2								3.4913
RIPK1		1.09966							1.11479
RNF213	1.3702	1.88884	1.35385	1.67731					1.16015
RSAD2			2.23465			5.02312	3.14083	4.11922	6.79257
SAMD9L	3.09293	4.0585	3.05437	3.90781		2.30225	1.32234	2.06381	7.67937
SAMHD1	1.07237								2.22146
SECTM1	3.3281		3.40909	2.78378					3.85409
SERPING1									-3.0914
SLAMF7				-2.66665			4.64334
SOCS1	4.08637		3.65721	4.43749	2.27061			2.74123
SOCS3	-1.83586	-2.0572	-1.0366	-2.01422		-1.47748
SOD2				1.03788
SP110		1.76045	1.16577	1.50243		1.438		1.2298	2.63157
SSPN								2.42279	2.82902	1.36001
ST3GAL5	-2.13324	-1.27535	-1.91399	-1.73691
STAT1							1.31216	1.42399	2.5049
STAT4									1.00921
TAP1		1.29459			1.24221	1.59759		1.20014	2.10872
TAPBP									1.08581
TDRD7									2.20002
TNFAIP2				1.0919	1.0756	1.16499	1.25753	1.39486	1.53204
TNFAIP3								1.00937	1.66363
TNFSF10									5.1975
TRIM14									1.6882
TRIM21	1.68108	1.81235	1.61497	1.50646	1.1387	1.2608	1.04233		2.41447
TXNIP	-1.74504			-1.02671
UBE2L6	1.0742	1.21572			1.04241	1.16064			2.7075
UPP1	1.88353	1.29065	2.25094	2.00568			1.08378
USP18			-1.20714						3.17156
VAMP8		5.07107				3.94174
XAF1						5.9713	3.15765	5.25983	5.75236
ZNFX1	1.44449		1.52921	1.18254					1.76915

## Sheet: KRAS_MUTExcl
Supplementary table 8C. Differential expression of immune related genes mutually exclusive to KRAS (Table S3, Liao et al, 2019)
Cell line	RKO								HCT116
Genes	BRAF V600E				BRAF WT				KRAS G13D	KRAS WT
	KRAS G13D	KRAS G12C	KRAS G12D	KRAS G12V	KRAS G13D	KRAS G12C	KRAS G12D	KRAS G12V	BRAF V600E	BRAF V600E
ARSD	-1.24958								1.5623
BCHE	4.08135	4.3	4.14532	4.56982
CCSER1	4.199	2.39466	3.6137	3.6856	1.73137		1.0293	1.24158	1.72068
CYP4V2						1.95038	1.04569
DDX60						2.40127	1.12356		2.88544
DDX60L	2.56689	3.07177	2.53634	2.59811		1.50462		1.04097
ENPP6				3.93079
ESCO2			-1.94387		-1.48759		-3.13548
FAM149A					1.28958	1.53438
IRF2		1.2652				1.3046
IRF2BPL	1.00559
NAALADL2									1.76859	-1.01584
NR3C2	-2.42293	-2.25462	-1.19925	-1.82144			1.34948		1.72745
PBK	-1.06796		-2.01632		-1.26677		-2.21196
PDLIM3										1.06017
PTK2B	1.59575	1.27719	1.36607	1.23553
SLC25A4	-1.14503		-1.22608
SLC25A40	-1.0197				-1.16814		-1.14254
SLC25A44									1.14825
SLC25A45			1.66788		1.50133		1.59983	1.46719
TENM3									3.9498
TLR3	-2.23673		-2.37391	-1.49		1.37183			2.68391
TNFRSF10B	1.06184	1.32574		1.14771
WWC2			-1.04951	-1.11739
