# Supplementary material for: Common and mutation specific phenotypes of KRAS and BRAF mutations in colorectal cancer cells revealed by integrative -omics analysis
Source: J Exp Clin Cancer Res. 2021 Jul 7;40:225. doi: 10.1186/s13046-021-02025-2 (PMC8265010; doi:10.1186/s13046-021-02025-2)
Supplement: Supplementary file 2 — Additional file 2:Supplementary Table 1. . Primers used for isogenic cell model generation and validation. List of primers for generating isogenic cell models for different KRAS and BRAF mutations using rAAV mediated genome editing (2 A). Primers for validations by Sanger sequencing for presence of mutations of interest of KRAS and BRAF (2B) and the validation results (2 C). Supplementary Table 2. Differentially Expressed Genes (DEGs) in KRAS and BRAF isogenic cell models. Differentially expressed genes (DEGs) with ㅣlog2 FCㅣ > 1 and FDR ≤ 0.05 from comparisons of RKO cells with KRAS G12C/D/V/G13D to wildtype (2 A, C, E, G) or BRAF V600E (2B, D, F, H) and HCT116 BRAF V600E to HCT116 (2I) or HCT116 KRAS WT (2 J). FDR, False Discovery Rate; log2FC, log2 transformed fold change of gene expression. Supplementary Table 3. Differentially Expressed Genes (DEGs) from overlapped Venn regions (Supplementary Fig. 5 A-D and F) and their trend of expression in the transcriptome datasets with logFC values. Differentially expressed genes (DEGs) with ㅣlog2 FCㅣ > 1 and FDR ≤ 0.05 from comparisons of RKO cells with KRAS G12C/D/V and G13D to wildtype or BRAF V600E were identified in the overlapped regions of the Venn diagramme analysis (Supplementary Fig. 5 A-D and F, Additional File 1).The “Trend of expressions” were determined as all negative, negative log2FC value in both of the comparisons; all positive, positive log2FC value in both of the comparisons and mixed, negative and positive log2FC value in one or another. Here, FDR, False Discovery Rate; log2FC, log2 transformed fold change of gene expression. Supplementary Table 4. Expression status of Differentially Expressed Genes (DEGs) from KRAS and BRAF isogenic cell models in TCGA CRC samples harboring different KRAS mutations. The representations of DEGs from our transcriptome datasets into TCGA transcriptome datasets of colon and rectum samples harboring KRAS G12/C/D/V/13D mutation in comparisons to samples with no mutations in [file 13046_2021_2025_MOESM2_ESM.zip › Supplementary Table 9 Metpathway_SK20200519.xlsx]

## Sheet: RKO G12C_V600E
Supplementary table 9A. Metabolic pathway enrichment in RKO KRAS G12C as compared to BRAF V600E.
Pathway	Positive Mode							Negative Mode							Fisher's Method
	overlap_size	pathway_size	p-value	overlap_EmpiricalCompounds (id)	overlap_features (id)	overlap_features (name)		overlap_size	pathway_size	p-value	overlap_EmpiricalCompounds (id)	overlap_features (id)	overlap_features (name)		Chi^2	p-value	-log10
Lysine metabolism	24	73	0.136207	E6294,E3935,E6437,E6558,E5913,E1523,E915,E1659,E2808,E182,E3874,E950,E3989,E2031,E2608,E4410,E3819,E5962,E45,E6096,E3581,E2600,E6323,E6541	,,,,C00021,,C00248,C03239/C02946/C04076,C00217/C00025/C05938,C00322,C00579,,,C00019,C00020/C00362,,C00020/C00362,C00020/C00362,C00021,,,C00217/C00025/C05938,C00020/C00362,	$$$$S-Adenosyl-L-homocysteine; S-Adenosylhomocysteine$$Lipoamide; Thioctic acid amide$6-Amino-2-oxohexanoate; 2-Oxo-6-aminocaproate/4-Acetamidobutanoate; N4-Acetylaminobutanoate/L-2-Aminoadipate 6-semialdehyde; 2-Aminoadipate 6-semialdehyde$D-Glutamate; D-Glutamic acid; D-Glutaminic acid; D-2-Aminoglutaric acid/L-Glutamate; L-Glutamic acid; L-Glutaminic acid; Glutamate/L-4-Hydroxyglutamate semial…		13	15	8.40266e-05	E2292,E2876,E313,E1255,E1652,E188,E1599,E483,E1617,E1219,E1419,E490,E309	C00217/C05938/C00025,C00020/C00362,C00021,C00217/C05938/C00025/C00302,C00026,C00956,C00217/C05938/C00025,C00956,C00016,C00527,C00020/C00362,C00527,C00956	D-Glutamate; D-Glutamic acid; D-Glutaminic acid; D-2-Aminoglutaric acid/L-4-Hydroxyglutamate semialdehyde/L-Glutamate; L-Glutamic acid; L-Glutaminic acid; Glutamate$AMP; Adenosine 5'-monophosphate; Adenylic acid; Adenylate; 5'-AMP; 5'-Adenylic acid; 5'-Adenosine monophosphate; Adenosine 5'-phosphate/dGMP; 2'-Deoxyguanosine 5'-monophosphate; 2'-Deoxyguanosine 5'-phosphate; Deoxyguanylic acid; Deox…		22.7559	0.000141666	3.84873
Vitamin B3 (nicotinate and nicotinamide) metabolism	24	45	0.00142845	E1208,E5237,E2660,E2790,E2600,E5913,E4872,E185,E3714,E1920,E3686,E4810,E3422,E6248,E1725,E2608,E1714,E6323,E3819,E45,E2808,E4641,E2031,E5962	C00153,C00857,C10164/C00253,C02918/1mncam,C00217/C00025/C05938,C00021,C00049/C00402,C00049/C00402,C00119,C00301,C00301,C00819/C00064/C05100,C00153,C10164/C00253,C00792/C00062,C00020/C00362,C00153,C00020/C00362,C00020/C00362,C00021,C00217/C00025/C05938,C00153,C00019,C00020/C00362	Nicotinamide; Nicotinic acid amide; Niacinamide; Vitamin PP$Deamino-NAD+; Deamido-NAD+; Deamido-NAD$/Nicotinate; Nicotinic acid; Niacin; 3-Pyridinecarboxylic acid$1-Methylnicotinamide/1-Methylnicotinamide$D-Glutamate; D-Glutamic acid; D-Glutaminic acid; D-2-Aminoglutaric acid/L-Glutamate; L-Glutamic acid; L-Glutaminic acid; Glutamate/L-4-Hydroxyglutamate semialdehyde$S-Adenosyl-L-homocysteine; S-…		10	17	0.019074	E2292,E2876,E313,E1534,E334,E1599,E329,E1419,E1255,E1959	C00217/C05938/C00025,C00020/C00362,C00021,C00301,C00819/C00064/C05100,C00217/C05938/C00025,C03246,C00020/C00362,C00217/C05938/C00025/C00302,C00301	D-Glutamate; D-Glutamic acid; D-Glutaminic acid; D-2-Aminoglutaric acid/L-4-Hydroxyglutamate semialdehyde/L-Glutamate; L-Glutamic acid; L-Glutaminic acid; Glutamate$AMP; Adenosine 5'-monophosphate; Adenylic acid; Adenylate; 5'-AMP; 5'-Adenylic acid; 5'-Adenosine monophosphate; Adenosine 5'-phosphate/dGMP; 2'-Deoxyguanosine 5'-monophosphate; 2'-Deoxyguanosine 5'-phosphate; Deoxyguanylic acid; Deox…		21.0212	0.000313621	3.50359
Pentose phosphate pathway	10	20	0.0331065	E1920,E3714,E3819,E5962,E5966,E6323,E5258,E4071,E2608,E3686	C00301,C00119,C00020/C00362,C00020/C00362,C00231/C00117/C00620,C00020/C00362,C00031/C00159/C00795/C00221/C02336/C13747/C00267/C07480/C00137/C00962/C00984,C01040/C05394/C00198,C00020/C00362,C00301	ADP-ribose$5-Phospho-alpha-D-ribose 1-diphosphate; 5-Phosphoribosyl diphosphate; 5-Phosphoribosyl 1-pyrophosphate; PRPP$AMP; Adenosine 5'-monophosphate; Adenylic acid; Adenylate; 5'-AMP; 5'-Adenylic acid; 5'-Adenosine monophosphate; Adenosine 5'-phosphate/dGMP; 2'-Deoxyguanosine 5'-monophosphate; 2'-Deoxyguanosine 5'-phosphate; Deoxyguanylic acid; Deoxyguanosine monophosphate$AMP; Adenosine 5'-mo…		13	19	0.00109235	E2876,E3151,E987,E2874,E473,E2468,E1534,E276,E1419,E3200,E3093,E1959,E157	C00020/C00362,C02076,CE3075/C00103/C03862/C04006/C00275/C05345/C00636/C01097/C01094/C03546/C00446/C00092/C00085/C01172/C01177,C00508/C00309/C00312/C00310/C00259/C00121/C00181,C00257/C00800,C00031/C00795/C00221/C00247/C02336/C00293/C00124/C00267/C00137/C00738/C00936/C00159/C00095/C00962/C00984/C01582,C00301,C06222/C05382/C00281,C00020/C00362,C00231/C00117/C00620,C00672/C00673/C16637,C00301,C00111/…	AMP; Adenosine 5'-monophosphate; Adenylic acid; Adenylate; 5'-AMP; 5'-Adenylic acid; 5'-Adenosine monophosphate; Adenosine 5'-phosphate/dGMP; 2'-Deoxyguanosine 5'-monophosphate; 2'-Deoxyguanosine 5'-phosphate; Deoxyguanylic acid; Deoxyguanosine monophosphate$Sedoheptulose; altro-Heptulose; Volemulose$sorbitol 3-phosphate/D-Glucose 1-phosphate; alpha-D-Glucose 1-phosphate; Cori ester; D-Glucose al…		20.4549	0.000406026	3.39145
Arginine and Proline Metabolism	28	75	0.0337787	E217,E3440,E5917,E4197,E2707,E2600,E2083,E4810,E3675,E185,E1659,E2808,E4872,E4577,E541,E3340,E6051,E116,E3998,E3908,E1725,E3486,E2215,E2216,E5779,E5193,E2031,E3519	CE4788/C00148/C00763,C00147,CE4788/C00148/C00763,C00555,C00147,C00217/C00025/C05938,C02714,C00819/C00064/C05100,C00147,C00049/C00402,C03239/C02946/C04076,C00217/C00025/C05938,C00049/C00402,C00147,C00170,C00147,C00024,C00147,C00134,C04282/C04281/C01879/C02238,C00792/C00062,C00170,C01157/C00430/C03440/C01165/C01110,C03406,CE4788/C00148/C00763,C00555,C00019,C05947	acetamidopropanal/L-Proline; 2-Pyrrolidinecarboxylic acid/D-Proline$Adenine; 6-Aminopurine$acetamidopropanal/L-Proline; 2-Pyrrolidinecarboxylic acid/D-Proline$4-Aminobutanal; 4-Aminobutyraldehyde; Butyraldehyde, 4-amino-$Adenine; 6-Aminopurine$D-Glutamate; D-Glutamic acid; D-Glutaminic acid; D-2-Aminoglutaric acid/L-Glutamate; L-Glutamic acid; L-Glutaminic acid; Glutamate/L-4-Hydroxyglutamate sem…		12	17	0.0012604	E2292,E1164,E3177,E1063,E1652,E1599,E2863,E420,E1617,E1255,E1179,E334	C00217/C05938/C00025,C00170,C05947,C01137,C00026,C00217/C05938/C00025,C01879/C04281/C04282/C02238,C00024,C00016,C00217/C05938/C00025/C00302,C00073,C00819/C00064/C05100	D-Glutamate; D-Glutamic acid; D-Glutaminic acid; D-2-Aminoglutaric acid/L-4-Hydroxyglutamate semialdehyde/L-Glutamate; L-Glutamic acid; L-Glutaminic acid; Glutamate$5'-Methylthioadenosine; Methylthioadenosine; S-Methyl-5'-thioadenosine; 5-Methylthioadenosine; 5'-Deoxy-5'-(methylthio)adenosine; Thiomethyladenosine; MTA$L-erythro-4-Hydroxyglutamate$S-Adenosylmethioninamine; (5-Deoxy-5-adenosyl)(3-a…		20.1285	0.000471056	3.32693
Pyrimidine metabolism	42	93	0.00100832	E1573,E6050,E2618,E2387,E4865,E6323,E5149,E5420,E2566,E3980,E185,E1452,E2693,E6620,E2443,E1759,E4872,E5700,E547,E287,E2029,E6111,E1337,E3884,E4810,E6174,E2226,E6544,E2608,E679,E172,E2875,E754,E583,E3714,E923,E3819,E2158,E4745,E2808,E2600,E5962	C00213/C00133/C00041/C00099,C00214,C00214,C00112,C00075,C00020/C00362,C00029/C00052,C00206,C00906,C00232/C00109/C00164/C06002/C00349,C00049/C00402,C00526,C02512/C00429,C00054/C00361,C00214,C01026/C00334/C05145/C01205/C02356/C03284,C00049/C00402,C00881,C00015,C00232/C00109/C00164/C06002/C00349,C00081,C00055,C01026/C00334/C05145/C01205/C02356/C03284,C00232/C00109/C00164/C06002/C00349,C00819/C00064/…	Sarcosine; N-Methylglycine/D-Alanine; D-2-Aminopropionic acid; D-Ala/L-Alanine; L-2-Aminopropionic acid; L-alpha-Alanine/beta-Alanine; 3-Aminopropionic acid; 3-Aminopropanoate$Thymidine; Deoxythymidine$Thymidine; Deoxythymidine$CDP; Cytidine 5'-diphosphate; Cytidine diphosphate$UTP; Uridine 5'-triphosphate; Uridine triphosphate$AMP; Adenosine 5'-monophosphate; Adenylic acid; Adenylate; 5'-AMP; 5'…		21	56	0.0678935	E2876,E3029,E1995,E448,E152,E2933,E2154,E3280,E1599,E2292,E3117,E528,E3093,E1419,E1255,E633,E2099,E334,E1114,E987,E1007	C00020/C00362,,,C02642/C00152,,,,,C00217/C05938/C00025,C00217/C05938/C00025,,,C00672/C00673/C16637,C00020/C00362,C00217/C05938/C00025/C00302,C00054/C00361,,C00819/C00064/C05100,,CE3075/C00103/C03862/C04006/C00275/C05345/C00636/C01097/C01094/C03546/C00446/C00092/C00085/C01172/C01177,	AMP; Adenosine 5'-monophosphate; Adenylic acid; Adenylate; 5'-AMP; 5'-Adenylic acid; 5'-Adenosine monophosphate; Adenosine 5'-phosphate/dGMP; 2'-Deoxyguanosine 5'-monophosphate; 2'-Deoxyguanosine 5'-phosphate; Deoxyguanylic acid; Deoxyguanosine monophosphate$$$3-Ureidopropionate; 3-Ureidopropanoate; beta-Ureidopropionic acid; N-Carbamoyl-beta-alanine/L-Asparagine; 2-Aminosuccinamic acid$$$$$D-Glu…		19.1786	0.000724924	3.13971
Urea cycle/amino group metabolism	43	106	0.00428535	E6501,E1573,E45,E6527,E640,E4197,E277,E3896,E3180,E172,E6053,E185,E2216,E1659,E1759,E4872,E5917,E2808,E351,E2996,E755,E541,E217,E2214,E6051,E5204,E1725,E5996,E5900,E3665,E3846,E5868,E3998,E3486,E5913,E5779,E1337,E5696,E5277,E2215,E5193,E2031,E2600	C00077/C00515/C01602,C00213/C00133/C00041/C00099,C00021,C05198/C00559,C04441,C00555,C05589/C00788,C00750,C00624,C00213/C00133/C00041/C00099,C00242,C00049/C00402,C03406,C03239/C02946/C04076,C01026/C00334/C05145/C01205/C02356/C03284,C00049/C00402,CE4788/C00148/C00763,C00217/C00025/C05938,C00791,C00315/CE5586,C05198/C00559,C00170,CE4788/C00148/C00763,C03287,C00024,C00300,C00792/C00062,C02442/C03711,…	L-Ornithine; (S)-2,5-Diaminovaleric acid; (S)-2,5-Diaminopentanoic acid; (S)-2,5-Diaminopentanoate/D-Ornithine/Ornithine; 2,5-Diaminovaleric acid; 2,5-Diaminopentanoic acid; 2,5-Diaminopentanoate$Sarcosine; N-Methylglycine/D-Alanine; D-2-Aminopropionic acid; D-Ala/L-Alanine; L-2-Aminopropionic acid; L-alpha-Alanine/beta-Alanine; 3-Aminopropionic acid; 3-Aminopropanoate$S-Adenosyl-L-homocysteine; …		13	25	0.0199143	E1164,E420,E313,E1652,E1599,E2292,E1650,E1617,E1179,E1255,E99,E1063,E897	C00170,C00024,C00021,C00026,C00217/C05938/C00025,C00217/C05938/C00025,C01250,C00016,C00073,C00217/C05938/C00025/C00302,C05589/C00788,C01137,C01250	5'-Methylthioadenosine; Methylthioadenosine; S-Methyl-5'-thioadenosine; 5-Methylthioadenosine; 5'-Deoxy-5'-(methylthio)adenosine; Thiomethyladenosine; MTA$Acetyl-CoA; Acetyl coenzyme A$S-Adenosyl-L-homocysteine; S-Adenosylhomocysteine$2-Oxoglutarate; Oxoglutaric acid; 2-Ketoglutaric acid; alpha-Ketoglutaric acid$D-Glutamate; D-Glutamic acid; D-Glutaminic acid; D-2-Aminoglutaric acid/L-4-Hydroxygl…		18.7377	0.000884877	3.05312
Methionine and cysteine metabolism	31	81	0.0201664	E6469,E583,E2600,E5913,E3980,E3884,E5962,E6620,E2808,E3850,E541,E705,E6051,E287,E2608,E3486,E3404,E675,E6323,E2071,E510,E5637,E45,E4745,E3819,E688,E2031,E5829,E5031,E498,E2494	C01180,C00054/C00361,C00217/C00025/C05938,C00021,C00232/C00109/C00164/C06002/C00349,C00232/C00109/C00164/C06002/C00349,C00020/C00362,C00054/C00361,C00217/C00025/C05938,C00212/C00330,C00170,C05823,C00024,C00232/C00109/C00164/C06002/C00349,C00020/C00362,C00170,C00606,C02218,C00020/C00362,C00302,C05823,C00234/C03479,C00021,C00232/C00109/C00164/C06002/C00349,C00020/C00362,C00065/C00740,C00019,C15606,…	4-Methylthio-2-oxobutanoic acid; 4-Methylthio-2-oxobutanoate$Adenosine 3',5'-bisphosphate; PAP; 3'-Phosphoadenylate; Phosphoadenosine phosphate/dGDP; 2'-Deoxyguanosine 5'-diphosphate$D-Glutamate; D-Glutamic acid; D-Glutaminic acid; D-2-Aminoglutaric acid/L-Glutamate; L-Glutamic acid; L-Glutaminic acid; Glutamate/L-4-Hydroxyglutamate semialdehyde$S-Adenosyl-L-homocysteine; S-Adenosylhomocysteine$S…		18	35	0.00428535	E2876,E1908,E313,E1063,E1652,E1599,E633,E1649,E2292,E420,E89,E1179,E1419,E1164,E2003,E1255,E308,E2689	C00020/C00362,C00302,C00021,C01137,C00026,C00217/C05938/C00025,C00054/C00361,C01817,C00217/C05938/C00025,C00024,C00065/C00740,C00073,C00020/C00362,C00170,C05635/C16596/C02712,C00217/C05938/C00025/C00302,C05844,C05844	AMP; Adenosine 5'-monophosphate; Adenylic acid; Adenylate; 5'-AMP; 5'-Adenylic acid; 5'-Adenosine monophosphate; Adenosine 5'-phosphate/dGMP; 2'-Deoxyguanosine 5'-monophosphate; 2'-Deoxyguanosine 5'-phosphate; Deoxyguanylic acid; Deoxyguanosine monophosphate$DL-Glutamate; DL-Glutaminic acid; 2-Aminoglutaric acid; Glutamate$S-Adenosyl-L-homocysteine; S-Adenosylhomocysteine$S-Adenosylmethioninamine…		18.7126	0.000894991	3.04818
Dimethyl-branched-chain fatty acid mitochondrial beta-oxidation	1	5	0.68448	E6051	C00024	Acetyl-CoA; Acetyl coenzyme A		10	11	0.00025208	E286,E420,E572,E1617,E2477,E763,E2184,E608,E1142,E667	CE4808,C00024,CE4796,C00016,CE4806,CE4802,CE4801,CE4804,C00136/C00630,CE4801	4-methyl-pentanoyl-CoA$Acetyl-CoA; Acetyl coenzyme A$3-oxo-(2S)-methylisocapryloyl-CoA$FAD; Flavin adenine dinucleotide$4(R),8-dimethyl-trans-2-nonenoyl-CoA$3(S)-hydroxy-4-methyl-pentanoyl-CoA$3(S)-hydroxy-4(R),8-dimethyl-nonanoyl-CoA$3-oxo-4-methyl-pentanoyl-CoA$Butanoyl-CoA; Butyryl-CoA/2-Methylpropanoyl-CoA; 2-Methylpropionyl-CoA; Isobutyryl-CoA$3(S)-hydroxy-4(R),8-dimethyl-nonanoyl-CoA		17.3297	0.00166761	2.77791
Histidine metabolism	23	45	0.0028569	E1573,E6722,E5378,E6323,E1936,E5808,E5913,E172,E45,E2808,E3720,E5778,E6051,E3428,E5265,E2608,E2567,E3819,E6157,E4716,E2031,E2600,E5962	C00213/C00133/C00041/C00099,C02229/C05665/C01888,C00986,C00020/C00362,C00439,C00135,C00021,C00213/C00133/C00041/C00099,C00021,C00217/C00025/C05938,C03680,C05828,C00024,C05828,C05827,C00020/C00362,C05828,C00020/C00362,C05130,C05828,C00019,C00217/C00025/C05938,C00020/C00362	Sarcosine; N-Methylglycine/D-Alanine; D-2-Aminopropionic acid; D-Ala/L-Alanine; L-2-Aminopropionic acid; L-alpha-Alanine/beta-Alanine; 3-Aminopropionic acid; 3-Aminopropanoate$3-Aminopropanal/beta-Aminopropion aldehyde/Aminoacetone; 1-Amino-2-propanone$1,3-Diaminopropane; Trimethylenediamine; 1,3-Propanediamine; Propane-1,3-diamine$AMP; Adenosine 5'-monophosphate; Adenylic acid; Adenylate; 5'-AMP…		10	22	0.0799933	E2876,E2292,E313,E1652,E1599,E2541,E420,E1419,E1123,E1255	C00020/C00362,C00217/C05938/C00025,C00021,C00026,C00217/C05938/C00025,C00135,C00024,C00020/C00362,,C00217/C05938/C00025/C00302	AMP; Adenosine 5'-monophosphate; Adenylic acid; Adenylate; 5'-AMP; 5'-Adenylic acid; 5'-Adenosine monophosphate; Adenosine 5'-phosphate/dGMP; 2'-Deoxyguanosine 5'-monophosphate; 2'-Deoxyguanosine 5'-phosphate; Deoxyguanylic acid; Deoxyguanosine monophosphate$D-Glutamate; D-Glutamic acid; D-Glutaminic acid; D-2-Aminoglutaric acid/L-4-Hydroxyglutamate semialdehyde/L-Glutamate; L-Glutamic acid; L-Gl…		16.7677	0.00214451	2.66867
Glycine, serine, alanine and threonine metabolism	33	93	0.0426855	E1573,E45,E6393,E6323,E915,E2600,E5913,E6051,E3980,E3884,E1759,E4457,E3874,E6501,E172,E287,E3819,E2829,E1725,E2608,E5204,E967,E675,E688,E93,E2215,E1337,E6722,E4745,E2808,E2031,E6175,E5962	C00213/C00133/C00041/C00099,C00021,C00511/C00546/CE0737,C00020/C00362,C00248,C00217/C00025/C05938,C00021,C00024,C00232/C00109/C00164/C06002/C00349,C00232/C00109/C00164/C06002/C00349,C01026/C00334/C05145/C01205/C02356/C03284,alpam,C00579,C00077/C00515/C01602,C00213/C00133/C00041/C00099,C00232/C00109/C00164/C06002/C00349,C00020/C00362,C00719/C00431/C00183,C00792/C00062,C00020/C00362,C00300,C03451,C…	Sarcosine; N-Methylglycine/D-Alanine; D-2-Aminopropionic acid; D-Ala/L-Alanine; L-2-Aminopropionic acid; L-alpha-Alanine/beta-Alanine; 3-Aminopropionic acid; 3-Aminopropanoate$S-Adenosyl-L-homocysteine; S-Adenosylhomocysteine$Propenoate; Acrylic acid; Acrylate; 2-Propenoic acid; Vinylformic acid/Methylglyoxal; Pyruvaldehyde; Pyruvic aldehyde; 2-Ketopropionaldehyde; 2-Oxopropanal/malonic dialdehyd…		16	31	0.00672212	E2876,E420,E2335,E1652,E1137,E1599,E2292,E313,E89,E1179,E1419,E1766,E1255,E1142,E497,E1617	C00020/C00362,C00024,C03451,C00026,C00511/C00546/CE0737,C00217/C05938/C00025,C00217/C05938/C00025,C00021,C00065/C00740,C00073,C00020/C00362,C03451,C00217/C05938/C00025/C00302,C00136/C00630,C01013/C00256/C00186/C00184,C00016	AMP; Adenosine 5'-monophosphate; Adenylic acid; Adenylate; 5'-AMP; 5'-Adenylic acid; 5'-Adenosine monophosphate; Adenosine 5'-phosphate/dGMP; 2'-Deoxyguanosine 5'-monophosphate; 2'-Deoxyguanosine 5'-phosphate; Deoxyguanylic acid; Deoxyguanosine monophosphate$Acetyl-CoA; Acetyl coenzyme A$(R)-S-Lactoylglutathione$2-Oxoglutarate; Oxoglutaric acid; 2-Ketoglutaric acid; alpha-Ketoglutaric acid$Propen…		16.3125	0.00262727	2.5805
Alanine and Aspartate Metabolism	16	36	0.0242837	E185,E1725,E4810,E3819,E2808,E2608,E6323,E923,E2600,E1428,E1573,E172,E2216,E4872,E5962,E6051	C00049/C00402,C00792/C00062,C00819/C00064/C05100,C00020/C00362,C00217/C00025/C05938,C00020/C00362,C00020/C00362,C02642/C00152,C00217/C00025/C05938,C01045/C01042,C00213/C00133/C00041/C00099,C00213/C00133/C00041/C00099,C03406,C00049/C00402,C00020/C00362,C00024	L-Aspartate; L-Aspartic acid; 2-Aminosuccinic acid/D-Aspartate; D-Aspartic acid$D-Arginine; D-2-Amino-5-guanidinovaleric acid/L-Arginine; (S)-2-Amino-5-guanidinovaleric acid$D-Glutamine; D-2-Aminoglutaramic acid/L-Glutamine; L-2-Aminoglutaramic acid/3-Ureidoisobutyrate$AMP; Adenosine 5'-monophosphate; Adenylic acid; Adenylate; 5'-AMP; 5'-Adenylic acid; 5'-Adenosine monophosphate; Adenosine 5'-pho…		9	14	0.0141165	E2292,E2876,E448,E1652,E1599,E420,E1419,E1255,E334	C00217/C05938/C00025,C00020/C00362,C02642/C00152,C00026,C00217/C05938/C00025,C00024,C00020/C00362,C00217/C05938/C00025/C00302,C00819/C00064/C05100	D-Glutamate; D-Glutamic acid; D-Glutaminic acid; D-2-Aminoglutaric acid/L-4-Hydroxyglutamate semialdehyde/L-Glutamate; L-Glutamic acid; L-Glutaminic acid; Glutamate$AMP; Adenosine 5'-monophosphate; Adenylic acid; Adenylate; 5'-AMP; 5'-Adenylic acid; 5'-Adenosine monophosphate; Adenosine 5'-phosphate/dGMP; 2'-Deoxyguanosine 5'-monophosphate; 2'-Deoxyguanosine 5'-phosphate; Deoxyguanylic acid; Deox…		15.9567	0.00307778	2.51176
Carbon fixation	5	6	0.015713	E185,E2982,E4708,E4872,E5966	C00049/C00402,C03785/C05378/C03693/C00665/C01231/C01220/C00354/C04063/C04062,C03785/C05378/C03693/C00665/C01231/C01220/C00354/C04063/C04062,C00049/C00402,C00231/C00117/C00620	L-Aspartate; L-Aspartic acid; 2-Aminosuccinic acid/D-Aspartate; D-Aspartic acid$D-Tagatose 1,6-bisphosphate/beta-D-Fructose 1,6-bisphosphate/D-Mannose 1,6-bisphosphate/beta-D-Fructose 2,6-bisphosphate; D-Fructose 2,6-bisphosphate/alpha-D-Glucose 1,6-bisphosphate; alpha-D-Glucose 1,6-biphosphate/1D-myo-Inositol 1,4-bisphosphate; D-myo-Inositol 1,4-bisphosphate; myo-Inositol 1,4-bisphosphate; Inosi…		4	4	0.0245358	E157,E987,E154,E3200	C00111/C00118/C00661,CE3075/C00103/C03862/C04006/C00275/C05345/C00636/C01097/C01094/C03546/C00446/C00092/C00085/C01172/C01177,C03785/C05378/C03693/C00665/C01220/C01231/C00354/C04063/C04062,C00231/C00117/C00620	Glycerone phosphate; Dihydroxyacetone phosphate/D-Glyceraldehyde 3-phosphate; (2R)-2-Hydroxy-3-(phosphonooxy)-propanal/DL-Glyceraldehyde 3-phosphate$sorbitol 3-phosphate/D-Glucose 1-phosphate; alpha-D-Glucose 1-phosphate; Cori ester; D-Glucose alpha-1-phosphate/Dolichyl phosphate D-mannose; Dolichyl D-mannosyl phosphate/1D-myo-Inositol 3-phosphate; D-myo-Inositol 3-phosphate; myo-Inositol 3-phosp…		15.7218	0.00341614	2.46646
Butanoate metabolism	28	70	0.0170574	E1336,E2003,E2829,E6323,E2600,E2174,E3980,E3884,E4745,E1759,E726,E1337,E3976,E3338,E6051,E287,E1106,E2608,E213,E627,E4359,E3819,E3893,E6683,E2808,E1218,E6175,E5962	C06010/C00900,C00246,C00719/C00431/C00183,C00020/C00362,C00217/C00025/C05938,C06144,C00232/C00109/C00164/C06002/C00349,C00232/C00109/C00164/C06002/C00349,C00232/C00109/C00164/C06002/C00349,C01026/C00334/C05145/C01205/C02356/C03284,C06144,C01026/C00334/C05145/C01205/C02356/C03284,C03087,C05984/C01089/C06001/C03197/C00989,C00024,C00232/C00109/C00164/C06002/C00349,C00246,C00020/C00362,C05548,C03087,…	(S)-2-Acetolactate; (S)-2-Hydroxy-2-methyl-3-oxobutanoate/2-Acetolactate$Butanoic acid; Butanoate; Butyrate; Butyric acid$Betaine; Trimethylaminoacetate; Glycine betaine; N,N,N-Trimethylglycine; Trimethylammonioacetate/5-Aminopentanoate; 5-Aminopentanoic acid; 5-Aminovaleric acid/L-Valine; 2-Amino-3-methylbutyric acid$AMP; Adenosine 5'-monophosphate; Adenylic acid; Adenylate; 5'-AMP; 5'-Adenylic …		12	24	0.0326863	E2876,E2292,E1142,E1255,E1652,E1599,E1838,E659,E420,E1419,E851,E1617	C00020/C00362,C00217/C05938/C00025,C00136/C00630,C00217/C05938/C00025/C00302,C00026,C00217/C05938/C00025,C03087,C05548,C00024,C00020/C00362,C03087,C00016	AMP; Adenosine 5'-monophosphate; Adenylic acid; Adenylate; 5'-AMP; 5'-Adenylic acid; 5'-Adenosine monophosphate; Adenosine 5'-phosphate/dGMP; 2'-Deoxyguanosine 5'-monophosphate; 2'-Deoxyguanosine 5'-phosphate; Deoxyguanylic acid; Deoxyguanosine monophosphate$D-Glutamate; D-Glutamic acid; D-Glutaminic acid; D-2-Aminoglutaric acid/L-4-Hydroxyglutamate semialdehyde/L-Glutamate; L-Glutamic acid; L-Gl…		14.9839	0.00473464	2.32471
Vitamin B1 (thiamin) metabolism	9	17	0.0286531	E2156,E6051,E3226,E6323,E3819,E182,E3352,E2608,E5962	C05381,C00024,C01136/C16255,C00020/C00362,C00020/C00362,C00322,C01136/C16255,C00020/C00362,C00020/C00362	3-Carboxy-1-hydroxypropyl-ThPP$Acetyl-CoA; Acetyl coenzyme A$S-Acetyldihydrolipoamide; 6-S-Acetyldihydrolipoamide/[Dihydrolipoyllysine-residue acetyltransferase] S-acetyldihydrolipoyllysine; S-Acetyldihydrolipoamide-E$AMP; Adenosine 5'-monophosphate; Adenylic acid; Adenylate; 5'-AMP; 5'-Adenylic acid; 5'-Adenosine monophosphate; Adenosine 5'-phosphate/dGMP; 2'-Deoxyguanosine 5'-monophosphate; 2'-…		6	8	0.0255441	E2876,E1652,E420,E490,E1419,E1219	C00020/C00362,C00026,C00024,C00527,C00020/C00362,C00527	AMP; Adenosine 5'-monophosphate; Adenylic acid; Adenylate; 5'-AMP; 5'-Adenylic acid; 5'-Adenosine monophosphate; Adenosine 5'-phosphate/dGMP; 2'-Deoxyguanosine 5'-monophosphate; 2'-Deoxyguanosine 5'-phosphate; Deoxyguanylic acid; Deoxyguanosine monophosphate$2-Oxoglutarate; Oxoglutaric acid; 2-Ketoglutaric acid; alpha-Ketoglutaric acid$Acetyl-CoA; Acetyl coenzyme A$Glutaryl-CoA$AMP; Adenosine 5'-…		14.4397	0.00601623	2.22068
Nitrogen metabolism	6	13	0.12167	E185,E4810,E2808,E2600,E923,E4872	C00049/C00402,C00819/C00064/C05100,C00217/C00025/C05938,C00217/C00025/C05938,C02642/C00152,C00049/C00402	L-Aspartate; L-Aspartic acid; 2-Aminosuccinic acid/D-Aspartate; D-Aspartic acid$D-Glutamine; D-2-Aminoglutaramic acid/L-Glutamine; L-2-Aminoglutaramic acid/3-Ureidoisobutyrate$D-Glutamate; D-Glutamic acid; D-Glutaminic acid; D-2-Aminoglutaric acid/L-Glutamate; L-Glutamic acid; L-Glutaminic acid; Glutamate/L-4-Hydroxyglutamate semialdehyde$D-Glutamate; D-Glutamic acid; D-Glutaminic acid; D-2-Amino…		5	5	0.00613394	E2292,E334,E1599,E1255,E448	C00217/C05938/C00025,C00819/C00064/C05100,C00217/C05938/C00025,C00217/C05938/C00025/C00302,C02642/C00152	D-Glutamate; D-Glutamic acid; D-Glutaminic acid; D-2-Aminoglutaric acid/L-4-Hydroxyglutamate semialdehyde/L-Glutamate; L-Glutamic acid; L-Glutaminic acid; Glutamate$D-Glutamine; D-2-Aminoglutaramic acid/L-Glutamine; L-2-Aminoglutaramic acid/3-Ureidoisobutyrate$D-Glutamate; D-Glutamic acid; D-Glutaminic acid; D-2-Aminoglutaric acid/L-4-Hydroxyglutamate semialdehyde/L-Glutamate; L-Glutamic acid; L-…		14.4007	0.00612008	2.21324
Aspartate and asparagine metabolism	53	141	0.00562978	E6501,E1659,E4872,E5779,E5378,E6323,E5688,E2752,E2083,E4810,E3884,E3980,E2214,E2777,E3338,E1285,E1759,E2215,E5917,E2808,E2996,E281,E4944,E1337,E217,E185,E745,E1951,E287,E1725,E2608,E3519,E3908,E6633,E2600,E4234,E4201,E923,E3819,E6203,E4197,E5490,E4216,E6547,E2631,E6238,E5193,E3998,E1689,E3896,E5962,E4745,E6051	C00077/C00515/C01602,C03239/C02946/C04076,C00049/C00402,CE4788/C00148/C00763,C00986,C00020/C00362,C03415,C01044,C02714,C00819/C00064/C05100,C00232/C00109/C00164/C06002/C00349,C00232/C00109/C00164/C06002/C00349,C03287,C03740,C05984/C01089/C06001/C03197/C00989,C04540,C01026/C00334/C05145/C01205/C02356/C03284,C01157/C00430/C03440/C01165/C01110,CE4788/C00148/C00763,C00217/C00025/C05938,C00315/CE5586,…	L-Ornithine; (S)-2,5-Diaminovaleric acid; (S)-2,5-Diaminopentanoic acid; (S)-2,5-Diaminopentanoate/D-Ornithine/Ornithine; 2,5-Diaminovaleric acid; 2,5-Diaminopentanoic acid; 2,5-Diaminopentanoate$6-Amino-2-oxohexanoate; 2-Oxo-6-aminocaproate/4-Acetamidobutanoate; N4-Acetylaminobutanoate/L-2-Aminoadipate 6-semialdehyde; 2-Aminoadipate 6-semialdehyde$L-Aspartate; L-Aspartic acid; 2-Aminosuccinic ac…		15	43	0.167213	E2876,E2292,E448,E1255,E1652,E1599,E2863,E420,E1617,E1419,E334,E1975,E3177,E3043,E127	C00020/C00362,C00217/C05938/C00025,C02642/C00152,C00217/C05938/C00025/C00302,C00026,C00217/C05938/C00025,C01879/C04281/C04282/C02238,C00024,C00016,C00020/C00362,C00819/C00064/C05100,,C05947,,	AMP; Adenosine 5'-monophosphate; Adenylic acid; Adenylate; 5'-AMP; 5'-Adenylic acid; 5'-Adenosine monophosphate; Adenosine 5'-phosphate/dGMP; 2'-Deoxyguanosine 5'-monophosphate; 2'-Deoxyguanosine 5'-phosphate; Deoxyguanylic acid; Deoxyguanosine monophosphate$D-Glutamate; D-Glutamic acid; D-Glutaminic acid; D-2-Aminoglutaric acid/L-4-Hydroxyglutamate semialdehyde/L-Glutamate; L-Glutamic acid; L-Gl…		13.9363	0.00750101	2.12488
Propanoate metabolism	12	26	0.0375599	E3338,E3884,E6051,E287,E5962,E6323,E3819,E2608,E6139,E93,E3980,E4745	C05984/C01089/C06001/C03197/C00989,C00232/C00109/C00164/C06002/C00349,C00024,C00232/C00109/C00164/C06002/C00349,C00020/C00362,C00020/C00362,C00020/C00362,C00020/C00362,C05983,C01013/C00256/C00186/C00184,C00232/C00109/C00164/C06002/C00349,C00232/C00109/C00164/C06002/C00349	2-Hydroxybutanoic acid; 2-Hydroxybutyrate; 2-Hydroxybutyric acid/(R)-3-Hydroxybutanoate; (R)-3-Hydroxybutanoic acid; (R)-3-Hydroxybutyric acid/(S)-3-Hydroxyisobutyrate/(S)-3-Hydroxybutanoate/4-Hydroxybutanoic acid; 4-Hydroxybutanoate; 4-Hydroxybutyric acid$Succinate semialdehyde; Succinic semialdehyde; 4-Oxobutanoate/2-Oxobutanoate; 2-Ketobutyric acid; 2-Oxobutyric acid; 2-Oxobutyrate; 2-Oxobutan…		6	8	0.0255441	E2876,E1617,E420,E1419,E108,E497	C00020/C00362,C00016,C00024,C00020/C00362,C05983,C01013/C00256/C00186/C00184	AMP; Adenosine 5'-monophosphate; Adenylic acid; Adenylate; 5'-AMP; 5'-Adenylic acid; 5'-Adenosine monophosphate; Adenosine 5'-phosphate/dGMP; 2'-Deoxyguanosine 5'-monophosphate; 2'-Deoxyguanosine 5'-phosphate; Deoxyguanylic acid; Deoxyguanosine monophosphate$FAD; Flavin adenine dinucleotide$Acetyl-CoA; Acetyl coenzyme A$AMP; Adenosine 5'-monophosphate; Adenylic acid; Adenylate; 5'-AMP; 5'-Adenyli…		13.8983	0.00762669	2.11766
Purine metabolism	47	124	0.00781447	E2127,E3675,E5660,E5696,E6527,E319,E583,E2707,E2600,E5420,E3440,E2927,E185,E6620,E2808,E4872,E4577,E116,E3804,E755,E3850,E2029,E657,E3340,E4702,E4810,E1346,E3740,E2757,E6544,E2608,E572,E3665,E679,E1986,E6053,E1971,E6323,E3714,E1600,E3819,E5637,E3148,E308,E3965,E4981,E5962	C04734,C00147,C00575,C00242,C05198/C00559,C03794,C00054/C00361,C00147,C00217/C00025/C05938,C00206,C00147,C00575,C00049/C00402,C00054/C00361,C00217/C00025/C05938,C00049/C00402,C00147,C00147,C04677,C05198/C00559,C00212/C00330,C00081,C00655,C00147,C00575,C00819/C00064/C05100,C01261,C01551,C00144,C00286,C00020/C00362,C03373,C00242,C00035,C04677,C00242,C11821,C00020/C00362,C00119,C00262,C00020/C00362,…	1-(5'-Phosphoribosyl)-5-formamido-4-imidazolecarboxamide; 5'-Phosphoribosyl-5-formamido-4-imidazolecarboxamide; 5-Formamido-1-(5-phosphoribosyl)imidazole-4-carboxamide; 5-Formamido-1-(5-phospho-D-ribosyl)imidazole-4-carboxamide; FAICAR$Adenine; 6-Aminopurine$3',5'-Cyclic AMP; Cyclic adenylic acid; Cyclic AMP; Adenosine 3',5'-phosphate; cAMP$Guanine; 2-Amino-6-hydroxypurine$5'-Deoxyadenosine/Deoxy…		19	57	0.169145	E2876,E2681,E2372,E2154,E234,E1498,E2874,E1599,E633,E3275,E2292,E816,E1419,E395,E1410,E2972,E1255,E3093,E334	C00020/C00362,,,,,,C00508/C00309/C00312/C00310/C00259/C00121/C00181,C00217/C05938/C00025,C00054/C00361,,C00217/C05938/C00025,,C00020/C00362,,,,C00217/C05938/C00025/C00302,C00672/C00673/C16637,C00819/C00064/C05100	AMP; Adenosine 5'-monophosphate; Adenylic acid; Adenylate; 5'-AMP; 5'-Adenylic acid; 5'-Adenosine monophosphate; Adenosine 5'-phosphate/dGMP; 2'-Deoxyguanosine 5'-monophosphate; 2'-Deoxyguanosine 5'-phosphate; Deoxyguanylic acid; Deoxyguanosine monophosphate$$$$$$L-Ribulose; L-erythro-Pentulose; L-Arabinoketose; L-Arabinulose; L-Riboketose/D-Ribulose; D-erythro-2-Pentulose; D-Arabinoketose; D-Ara…		13.2575	0.0100836	1.99639
Vitamin B5 - CoA biosynthesis from pantothenate	10	19	0.0240316	E1636,E4874,E2387,E6323,E3819,E2608,E3568,E211,E5962,E42	C00864,C04352,C00112,C00020/C00362,C00020/C00362,C00020/C00362,C04079,C03492,C00020/C00362,C01134	Pantothenate; Pantothenic acid; (R)-Pantothenate$(R)-4'-Phosphopantothenoyl-L-cysteine; N-[(R)-4'-Phosphopantothenoyl]-L-cysteine$CDP; Cytidine 5'-diphosphate; Cytidine diphosphate$AMP; Adenosine 5'-monophosphate; Adenylic acid; Adenylate; 5'-AMP; 5'-Adenylic acid; 5'-Adenosine monophosphate; Adenosine 5'-phosphate/dGMP; 2'-Deoxyguanosine 5'-monophosphate; 2'-Deoxyguanosine 5'-phosphate; Deoxygua…		8	16	0.0774725	E2876,E2801,E2099,E2893,E528,E1419,E1723,E2820	C00020/C00362,,,,,C00020/C00362,,	AMP; Adenosine 5'-monophosphate; Adenylic acid; Adenylate; 5'-AMP; 5'-Adenylic acid; 5'-Adenosine monophosphate; Adenosine 5'-phosphate/dGMP; 2'-Deoxyguanosine 5'-monophosphate; 2'-Deoxyguanosine 5'-phosphate; Deoxyguanylic acid; Deoxyguanosine monophosphate$$$$$AMP; Adenosine 5'-monophosphate; Adenylic acid; Adenylate; 5'-AMP; 5'-Adenylic acid; 5'-Adenosine monophosphate; Adenosine 5'-phosphate/…		12.5724	0.0135654	1.86757
Beta-Alanine metabolism	16	39	0.047391	E185,E2996,E1573,E5808,E1759,E1337,E5378,E4197,E2808,E6722,E3896,E93,E2600,E5193,E172,E4872	C00049/C00402,C00315/CE5586,C00213/C00133/C00041/C00099,C00135,C01026/C00334/C05145/C01205/C02356/C03284,C01026/C00334/C05145/C01205/C02356/C03284,C00986,C00555,C00217/C00025/C05938,C02229/C05665/C01888,C00750,C01013/C00256/C00186/C00184,C00217/C00025/C05938,C00555,C00213/C00133/C00041/C00099,C00049/C00402	L-Aspartate; L-Aspartic acid; 2-Aminosuccinic acid/D-Aspartate; D-Aspartic acid$Spermidine; N-(3-Aminopropyl)-1,4-butane-diamine/dehydrospermidine$Sarcosine; N-Methylglycine/D-Alanine; D-2-Aminopropionic acid; D-Ala/L-Alanine; L-2-Aminopropionic acid; L-alpha-Alanine/beta-Alanine; 3-Aminopropionic acid; 3-Aminopropanoate$L-Histidine; (S)-alpha-Amino-1H-imidazole-4-propionic acid$N,N-Dimethylglyci…		6	9	0.0414251	E2292,E1652,E1599,E2541,E1255,E497	C00217/C05938/C00025,C00026,C00217/C05938/C00025,C00135,C00217/C05938/C00025/C00302,C01013/C00256/C00186/C00184	D-Glutamate; D-Glutamic acid; D-Glutaminic acid; D-2-Aminoglutaric acid/L-4-Hydroxyglutamate semialdehyde/L-Glutamate; L-Glutamic acid; L-Glutaminic acid; Glutamate$2-Oxoglutarate; Oxoglutaric acid; 2-Ketoglutaric acid; alpha-Ketoglutaric acid$D-Glutamate; D-Glutamic acid; D-Glutaminic acid; D-2-Aminoglutaric acid/L-4-Hydroxyglutamate semialdehyde/L-Glutamate; L-Glutamic acid; L-Glutaminic acid; …		12.4664	0.0142	1.84771
Selenoamino acid metabolism	15	26	0.00445341	E3884,E4745,E1573,E1322,E287,E3819,E5711,E688,E3850,E2608,E3415,E172,E6323,E3980,E5962	C00232/C00109/C00164/C06002/C00349,C00232/C00109/C00164/C06002/C00349,C00213/C00133/C00041/C00099,C05692,C00232/C00109/C00164/C06002/C00349,C00020/C00362,C05695,C00065/C00740,C00212/C00330,C00020/C00362,C05696,C00213/C00133/C00041/C00099,C00020/C00362,C00232/C00109/C00164/C06002/C00349,C00020/C00362	Succinate semialdehyde; Succinic semialdehyde; 4-Oxobutanoate/2-Oxobutanoate; 2-Ketobutyric acid; 2-Oxobutyric acid; 2-Oxobutyrate; 2-Oxobutanoic acid; alpha-Ketobutyric acid; alpha-Ketobutyrate/Acetoacetate; 3-Oxobutanoic acid; beta-Ketobutyric acid; Acetoacetic acid/(S)-Methylmalonate semialdehyde/2-Methyl-3-oxopropanoate; 3-Oxo-2-methylpropanoate; Methylmalonate semialdehyde$Succinate semialde…		3	10	0.500966	E2876,E89,E1419	C00020/C00362,C00065/C00740,C00020/C00362	AMP; Adenosine 5'-monophosphate; Adenylic acid; Adenylate; 5'-AMP; 5'-Adenylic acid; 5'-Adenosine monophosphate; Adenosine 5'-phosphate/dGMP; 2'-Deoxyguanosine 5'-monophosphate; 2'-Deoxyguanosine 5'-phosphate; Deoxyguanylic acid; Deoxyguanosine monophosphate$L-Serine; L-2-Amino-3-hydroxypropionic acid; L-3-Hydroxy-alanine; Serine/D-Serine$AMP; Adenosine 5'-monophosphate; Adenylic acid; Adenylate;…		12.2106	0.015852	1.79992
Glycolysis and Gluconeogenesis	16	38	0.0389043	E1336,E5962,E679,E3819,E3226,E2608,E1414,E6323,E5258,E3352,E2982,E4708,E915,E6051,E3874,E93	C06010/C00900,C00020/C00362,C00035,C00020/C00362,C01136/C16255,C00020/C00362,C00149,C00020/C00362,C00031/C00159/C00795/C00221/C02336/C13747/C00267/C07480/C00137/C00962/C00984,C01136/C16255,C03785/C05378/C03693/C00665/C01231/C01220/C00354/C04063/C04062,C03785/C05378/C03693/C00665/C01231/C01220/C00354/C04063/C04062,C00248,C00024,C00579,C01013/C00256/C00186/C00184	(S)-2-Acetolactate; (S)-2-Hydroxy-2-methyl-3-oxobutanoate/2-Acetolactate$AMP; Adenosine 5'-monophosphate; Adenylic acid; Adenylate; 5'-AMP; 5'-Adenylic acid; 5'-Adenosine monophosphate; Adenosine 5'-phosphate/dGMP; 2'-Deoxyguanosine 5'-monophosphate; 2'-Deoxyguanosine 5'-phosphate; Deoxyguanylic acid; Deoxyguanosine monophosphate$GDP; Guanosine 5'-diphosphate; Guanosine diphosphate$AMP; Adenosine…		10	22	0.0799933	E2876,E420,E2443,E2154,E2468,E1419,E154,E157,E987,E497	C00020/C00362,C00024,,,C00031/C00795/C00221/C00247/C02336/C00293/C00124/C00267/C00137/C00738/C00936/C00159/C00095/C00962/C00984/C01582,C00020/C00362,C03785/C05378/C03693/C00665/C01220/C01231/C00354/C04063/C04062,C00111/C00118/C00661,CE3075/C00103/C03862/C04006/C00275/C05345/C00636/C01097/C01094/C03546/C00446/C00092/C00085/C01172/C01177,C01013/C00256/C00186/C00184	AMP; Adenosine 5'-monophosphate; Adenylic acid; Adenylate; 5'-AMP; 5'-Adenylic acid; 5'-Adenosine monophosphate; Adenosine 5'-phosphate/dGMP; 2'-Deoxyguanosine 5'-monophosphate; 2'-Deoxyguanosine 5'-phosphate; Deoxyguanylic acid; Deoxyguanosine monophosphate$Acetyl-CoA; Acetyl coenzyme A$$$D-Glucose; Grape sugar; Dextrose/D-Tagatose; lyxo-Hexulose/beta-D-Glucose/L-Sorbose; L-xylo-Hexulose/beta-D-…		11.5449	0.0210765	1.6762
Mono-unsaturated fatty acid beta-oxidation	8	13	0.0181497	E6051,E3819,E5962,E6323,E2608,E252,E6446,E2794	C00024,C00020/C00362,C00020/C00362,C00020/C00362,C00020/C00362,hdcoa/CE5938/CE0852,CE1102/CE4790/C16335/CE5942,CE0853/C16332/CE2418	Acetyl-CoA; Acetyl coenzyme A$AMP; Adenosine 5'-monophosphate; Adenylic acid; Adenylate; 5'-AMP; 5'-Adenylic acid; 5'-Adenosine monophosphate; Adenosine 5'-phosphate/dGMP; 2'-Deoxyguanosine 5'-monophosphate; 2'-Deoxyguanosine 5'-phosphate; Deoxyguanylic acid; Deoxyguanosine monophosphate$AMP; Adenosine 5'-monophosphate; Adenylic acid; Adenylate; 5'-AMP; 5'-Adenylic acid; 5'-Adenosine monophosphat…		6	17	0.306277	E2876,E2049,E1617,E420,E1419,E3107	C00020/C00362,,C00016,C00024,C00020/C00362,	AMP; Adenosine 5'-monophosphate; Adenylic acid; Adenylate; 5'-AMP; 5'-Adenylic acid; 5'-Adenosine monophosphate; Adenosine 5'-phosphate/dGMP; 2'-Deoxyguanosine 5'-monophosphate; 2'-Deoxyguanosine 5'-phosphate; Deoxyguanylic acid; Deoxyguanosine monophosphate$$FAD; Flavin adenine dinucleotide$Acetyl-CoA; Acetyl coenzyme A$AMP; Adenosine 5'-monophosphate; Adenylic acid; Adenylate; 5'-AMP; 5'-Adenyl…		10.3847	0.0344224	1.46316
Valine, leucine and isoleucine degradation	18	61	0.301235	E3338,E3884,E6051,E3819,E1759,E4882,E287,E2829,E6323,E2808,E2608,E2600,E915,E6175,E3980,E4745,E5962,E1337	C05984/C01089/C06001/C03197/C00989,C00232/C00109/C00164/C06002/C00349,C00024,C00020/C00362,C01026/C00334/C05145/C01205/C02356/C03284,,C00232/C00109/C00164/C06002/C00349,C00719/C00431/C00183,C00020/C00362,C00217/C00025/C05938,C00020/C00362,C00217/C00025/C05938,C00248,C00719/C00431/C00183,C00232/C00109/C00164/C06002/C00349,C00232/C00109/C00164/C06002/C00349,C00020/C00362,C01026/C00334/C05145/C01205…	2-Hydroxybutanoic acid; 2-Hydroxybutyrate; 2-Hydroxybutyric acid/(R)-3-Hydroxybutanoate; (R)-3-Hydroxybutanoic acid; (R)-3-Hydroxybutyric acid/(S)-3-Hydroxyisobutyrate/(S)-3-Hydroxybutanoate/4-Hydroxybutanoic acid; 4-Hydroxybutanoate; 4-Hydroxybutyric acid$Succinate semialdehyde; Succinic semialdehyde; 4-Oxobutanoate/2-Oxobutanoate; 2-Ketobutyric acid; 2-Oxobutyric acid; 2-Oxobutyrate; 2-Oxobutan…		10	17	0.019074	E2292,E2876,E1142,E1255,E1652,E1599,E420,E1617,E753,E1419	C00217/C05938/C00025,C00020/C00362,C00136/C00630,C00217/C05938/C00025/C00302,C00026,C00217/C05938/C00025,C00024,C00016,C15974/C15978,C00020/C00362	D-Glutamate; D-Glutamic acid; D-Glutaminic acid; D-2-Aminoglutaric acid/L-4-Hydroxyglutamate semialdehyde/L-Glutamate; L-Glutamic acid; L-Glutaminic acid; Glutamate$AMP; Adenosine 5'-monophosphate; Adenylic acid; Adenylate; 5'-AMP; 5'-Adenylic acid; 5'-Adenosine monophosphate; Adenosine 5'-phosphate/dGMP; 2'-Deoxyguanosine 5'-monophosphate; 2'-Deoxyguanosine 5'-phosphate; Deoxyguanylic acid; Deox…		10.3186	0.0353899	1.45112
Vitamin B12 (cyanocobalamin) metabolism	4	5	0.0337787	E5913,E2031,E45,E242	C00021,C00019,C00021,C00541	S-Adenosyl-L-homocysteine; S-Adenosylhomocysteine$S-Adenosyl-L-methionine; S-Adenosylmethionine; AdoMet; SAM$S-Adenosyl-L-homocysteine; S-Adenosylhomocysteine$Cob(II)alamin; Vitamin B12r		3	5	0.182674	E1737,E1011,E313	,,C00021	$$S-Adenosyl-L-homocysteine; S-Adenosylhomocysteine		10.176	0.0375657	1.42521
Phytanic acid peroxisomal oxidation	8	18	0.0894043	E6051,E3819,E5962,E6323,E2608,E252,E6446,E4933	C00024,C00020/C00362,C00020/C00362,C00020/C00362,C00020/C00362,hdcoa/CE5938/CE0852,CE1102/CE4790/C16335/CE5942,	Acetyl-CoA; Acetyl coenzyme A$AMP; Adenosine 5'-monophosphate; Adenylic acid; Adenylate; 5'-AMP; 5'-Adenylic acid; 5'-Adenosine monophosphate; Adenosine 5'-phosphate/dGMP; 2'-Deoxyguanosine 5'-monophosphate; 2'-Deoxyguanosine 5'-phosphate; Deoxyguanylic acid; Deoxyguanosine monophosphate$AMP; Adenosine 5'-monophosphate; Adenylic acid; Adenylate; 5'-AMP; 5'-Adenylic acid; 5'-Adenosine monophosphat…		7	15	0.121082	E2876,E420,E1929,E1652,E2049,E1419,E3186	C00020/C00362,C00024,,C00026,,C00020/C00362,	AMP; Adenosine 5'-monophosphate; Adenylic acid; Adenylate; 5'-AMP; 5'-Adenylic acid; 5'-Adenosine monophosphate; Adenosine 5'-phosphate/dGMP; 2'-Deoxyguanosine 5'-monophosphate; 2'-Deoxyguanosine 5'-phosphate; Deoxyguanylic acid; Deoxyguanosine monophosphate$Acetyl-CoA; Acetyl coenzyme A$$2-Oxoglutarate; Oxoglutaric acid; 2-Ketoglutaric acid; alpha-Ketoglutaric acid$$AMP; Adenosine 5'-monophospha…		9.05174	0.0598191	1.22316
Ubiquinone Biosynthesis	8	20	0.145954	E6051,E3819,E45,E6323,E5913,E2608,E2031,E5962	C00024,C00020/C00362,C00021,C00020/C00362,C00021,C00020/C00362,C00019,C00020/C00362	Acetyl-CoA; Acetyl coenzyme A$AMP; Adenosine 5'-monophosphate; Adenylic acid; Adenylate; 5'-AMP; 5'-Adenylic acid; 5'-Adenosine monophosphate; Adenosine 5'-phosphate/dGMP; 2'-Deoxyguanosine 5'-monophosphate; 2'-Deoxyguanosine 5'-phosphate; Deoxyguanylic acid; Deoxyguanosine monophosphate$S-Adenosyl-L-homocysteine; S-Adenosylhomocysteine$AMP; Adenosine 5'-monophosphate; Adenylic acid; Adenylate; 5…		5	8	0.0786489	E2876,E420,E1419,E313,E2297	C00020/C00362,C00024,C00020/C00362,C00021,	AMP; Adenosine 5'-monophosphate; Adenylic acid; Adenylate; 5'-AMP; 5'-Adenylic acid; 5'-Adenosine monophosphate; Adenosine 5'-phosphate/dGMP; 2'-Deoxyguanosine 5'-monophosphate; 2'-Deoxyguanosine 5'-phosphate; Deoxyguanylic acid; Deoxyguanosine monophosphate$Acetyl-CoA; Acetyl coenzyme A$AMP; Adenosine 5'-monophosphate; Adenylic acid; Adenylate; 5'-AMP; 5'-Adenylic acid; 5'-Adenosine monophosphat…		8.93445	0.062759	1.20232
Pyruvate Metabolism	5	12	0.193597	E1414,E6393,E93,E967,E6051	C00149,C00511/C00546/CE0737,C01013/C00256/C00186/C00184,C03451,C00024	(S)-Malate; L-Malate; L-Apple acid; L-Malic acid; L-2-Hydroxybutanedioic acid$Propenoate; Acrylic acid; Acrylate; 2-Propenoic acid; Vinylformic acid/Methylglyoxal; Pyruvaldehyde; Pyruvic aldehyde; 2-Ketopropionaldehyde; 2-Oxopropanal/malonic dialdehyde$3-Hydroxypropanoate; 3-Hydroxypropanoic acid; 3-Hydroxypropionate; 3-Hydroxypropionic acid; Hydracrylic acid/(R)-Lactate; D-Lactate; D-Lactic acid…		6	11	0.088564	E2335,E420,E1137,E1766,E157,E497	C03451,C00024,C00511/C00546/CE0737,C03451,C00111/C00118/C00661,C01013/C00256/C00186/C00184	(R)-S-Lactoylglutathione$Acetyl-CoA; Acetyl coenzyme A$Propenoate; Acrylic acid; Acrylate; 2-Propenoic acid; Vinylformic acid/Methylglyoxal; Pyruvaldehyde; Pyruvic aldehyde; 2-Ketopropionaldehyde; 2-Oxopropanal/malonic dialdehyde$(R)-S-Lactoylglutathione$Glycerone phosphate; Dihydroxyacetone phosphate/D-Glyceraldehyde 3-phosphate; (2R)-2-Hydroxy-3-(phosphonooxy)-propanal/DL-Glyceraldehyde 3-phosp…		8.13201	0.0868604	1.06118
Vitamin H (biotin) metabolism	5	11	0.154861	E6323,E3819,E2608,E5962,E4084	C00020/C00362,C00020/C00362,C00020/C00362,C00020/C00362,	AMP; Adenosine 5'-monophosphate; Adenylic acid; Adenylate; 5'-AMP; 5'-Adenylic acid; 5'-Adenosine monophosphate; Adenosine 5'-phosphate/dGMP; 2'-Deoxyguanosine 5'-monophosphate; 2'-Deoxyguanosine 5'-phosphate; Deoxyguanylic acid; Deoxyguanosine monophosphate$AMP; Adenosine 5'-monophosphate; Adenylic acid; Adenylate; 5'-AMP; 5'-Adenylic acid; 5'-Adenosine monophosphate; Adenosine 5'-phosphate/dGMP…		5	9	0.112344	E2876,E2145,E1419,E325,E222	C00020/C00362,,C00020/C00362,,	AMP; Adenosine 5'-monophosphate; Adenylic acid; Adenylate; 5'-AMP; 5'-Adenylic acid; 5'-Adenosine monophosphate; Adenosine 5'-phosphate/dGMP; 2'-Deoxyguanosine 5'-monophosphate; 2'-Deoxyguanosine 5'-phosphate; Deoxyguanylic acid; Deoxyguanosine monophosphate$$AMP; Adenosine 5'-monophosphate; Adenylic acid; Adenylate; 5'-AMP; 5'-Adenylic acid; 5'-Adenosine monophosphate; Adenosine 5'-phosphate/dGM…		8.10284	0.0878827	1.0561
N-Glycan biosynthesis	9	24	0.166877	E3668,E754,E679,E5258,E2226,E2387,E547,E5149,E6111	,C00105/C01368,C00035,C00031/C00159/C00795/C00221/C02336/C13747/C00267/C07480/C00137/C00962/C00984,C00105/C01368,C00112,C00015,C00029/C00052,C00055	$UMP; Uridylic acid; Uridine monophosphate; Uridine 5'-monophosphate; 5'Uridylic acid/3'-UMP; Uridine 3'-monophosphate; Uridine 3'-phosphate$GDP; Guanosine 5'-diphosphate; Guanosine diphosphate$D-Glucose; Grape sugar; Dextrose/D-Mannose; Mannose; Seminose; Carubinose/D-Tagatose; lyxo-Hexulose/beta-D-Glucose/beta-D-Fructose; beta-Fruit sugar; beta-D-arabino-Hexulose; beta-Levulose; Fructose/1,7-Di…		9	22	0.145618	E2009,E2099,E2933,E2154,E528,E2468,E987,E3280,E1114	,,,,,C00031/C00795/C00221/C00247/C02336/C00293/C00124/C00267/C00137/C00738/C00936/C00159/C00095/C00962/C00984/C01582,CE3075/C00103/C03862/C04006/C00275/C05345/C00636/C01097/C01094/C03546/C00446/C00092/C00085/C01172/C01177,,	$$$$$D-Glucose; Grape sugar; Dextrose/D-Tagatose; lyxo-Hexulose/beta-D-Glucose/L-Sorbose; L-xylo-Hexulose/beta-D-Fructose; beta-Fruit sugar; beta-D-arabino-Hexulose; beta-Levulose; Fructose/Glucose/D-Galactose/alpha-D-Glucose/myo-Inositol; D-myo-Inositol; 1D-myo-Inositol; L-myo-Inositol; 1L-myo-Inositol; meso-Inositol; Inositol; Dambose; Cyclohexitol; Meat sugar; Bios I/D-Hexose//D-Mannose; Manno…		7.43454	0.114631	0.940699
CoA Catabolism	6	12	0.0832703	E1636,E3819,E6323,E42,E2608,E5962	C00864,C00020/C00362,C00020/C00362,C01134,C00020/C00362,C00020/C00362	Pantothenate; Pantothenic acid; (R)-Pantothenate$AMP; Adenosine 5'-monophosphate; Adenylic acid; Adenylate; 5'-AMP; 5'-Adenylic acid; 5'-Adenosine monophosphate; Adenosine 5'-phosphate/dGMP; 2'-Deoxyguanosine 5'-monophosphate; 2'-Deoxyguanosine 5'-phosphate; Deoxyguanylic acid; Deoxyguanosine monophosphate$AMP; Adenosine 5'-monophosphate; Adenylic acid; Adenylate; 5'-AMP; 5'-Adenylic acid; 5'-Ade…		4	10	0.298714	E2876,E1723,E1419,E2820	C00020/C00362,,C00020/C00362,	AMP; Adenosine 5'-monophosphate; Adenylic acid; Adenylate; 5'-AMP; 5'-Adenylic acid; 5'-Adenosine monophosphate; Adenosine 5'-phosphate/dGMP; 2'-Deoxyguanosine 5'-monophosphate; 2'-Deoxyguanosine 5'-phosphate; Deoxyguanylic acid; Deoxyguanosine monophosphate$$AMP; Adenosine 5'-monophosphate; Adenylic acid; Adenylate; 5'-AMP; 5'-Adenylic acid; 5'-Adenosine monophosphate; Adenosine 5'-phosphate/dGM…		7.38786	0.116757	0.932717
Omega-3 fatty acid metabolism	8	20	0.145954	E6051,E3819,E5962,E2077,E6323,E2608,E6446,E2794	C00024,C00020/C00362,C00020/C00362,,C00020/C00362,C00020/C00362,CE1102/CE4790/C16335/CE5942,CE0853/C16332/CE2418	Acetyl-CoA; Acetyl coenzyme A$AMP; Adenosine 5'-monophosphate; Adenylic acid; Adenylate; 5'-AMP; 5'-Adenylic acid; 5'-Adenosine monophosphate; Adenosine 5'-phosphate/dGMP; 2'-Deoxyguanosine 5'-monophosphate; 2'-Deoxyguanosine 5'-phosphate; Deoxyguanylic acid; Deoxyguanosine monophosphate$AMP; Adenosine 5'-monophosphate; Adenylic acid; Adenylate; 5'-AMP; 5'-Adenylic acid; 5'-Adenosine monophosphat…		6	14	0.192505	E2876,E420,E1419,E2141,E3107,E2910	C00020/C00362,C00024,C00020/C00362,,,	AMP; Adenosine 5'-monophosphate; Adenylic acid; Adenylate; 5'-AMP; 5'-Adenylic acid; 5'-Adenosine monophosphate; Adenosine 5'-phosphate/dGMP; 2'-Deoxyguanosine 5'-monophosphate; 2'-Deoxyguanosine 5'-phosphate; Deoxyguanylic acid; Deoxyguanosine monophosphate$Acetyl-CoA; Acetyl coenzyme A$AMP; Adenosine 5'-monophosphate; Adenylic acid; Adenylate; 5'-AMP; 5'-Adenylic acid; 5'-Adenosine monophosphat…		7.14419	0.128462	0.891227
Galactose metabolism	14	38	0.117469	E4865,E3130,E6031,E2793,E2387,E547,E419,E4071,E2982,E2029,E1781,E5149,E4708,E5258	C00075,,,,C00112,C00015,,C01040/C05394/C00198,C03785/C05378/C03693/C00665/C01231/C01220/C00354/C04063/C04062,C00081,,C00029/C00052,C03785/C05378/C03693/C00665/C01231/C01220/C00354/C04063/C04062,C00031/C00159/C00795/C00221/C02336/C13747/C00267/C07480/C00137/C00962/C00984	UTP; Uridine 5'-triphosphate; Uridine triphosphate$$$$CDP; Cytidine 5'-diphosphate; Cytidine diphosphate$UDP; Uridine 5'-diphosphate$$L-Gulono-1,4-lactone; L-Gulono-gamma-lactone; gamma-Gulonolactone; L-Gulonic acid gamma-lactone; L-Gulonolactone/3-Keto-beta-D-galactose/D-Glucono-1,5-lactone; Gluconic lactone; Gluconic acid lactone; 1,5-Gluconolactone; delta-Gluconolactone; D-Gluconolactone; Gluc…		8	22	0.24561	E528,E154,E2933,E1330,E2468,E987,E157,E2099	,C03785/C05378/C03693/C00665/C01220/C01231/C00354/C04063/C04062,,,C00031/C00795/C00221/C00247/C02336/C00293/C00124/C00267/C00137/C00738/C00936/C00159/C00095/C00962/C00984/C01582,CE3075/C00103/C03862/C04006/C00275/C05345/C00636/C01097/C01094/C03546/C00446/C00092/C00085/C01172/C01177,C00111/C00118/C00661,	$D-Tagatose 1,6-bisphosphate/beta-D-Fructose 1,6-bisphosphate/D-Mannose 1,6-bisphosphate/beta-D-Fructose 2,6-bisphosphate; D-Fructose 2,6-bisphosphate/1D-myo-Inositol 1,4-bisphosphate; D-myo-Inositol 1,4-bisphosphate; myo-Inositol 1,4-bisphosphate; Inositol 1,4-bisphosphate/alpha-D-Glucose 1,6-bisphosphate; alpha-D-Glucose 1,6-biphosphate/D-Fructose 1,6-bisphosphate/D-myo-Inositol 3,4-bisphosphat…		7.09118	0.131147	0.88224
Vitamin B2 (riboflavin) metabolism	5	9	0.0754558	E3819,E6323,E2608,E3368,E5962	C00020/C00362,C00020/C00362,C00020/C00362,,C00020/C00362	AMP; Adenosine 5'-monophosphate; Adenylic acid; Adenylate; 5'-AMP; 5'-Adenylic acid; 5'-Adenosine monophosphate; Adenosine 5'-phosphate/dGMP; 2'-Deoxyguanosine 5'-monophosphate; 2'-Deoxyguanosine 5'-phosphate; Deoxyguanylic acid; Deoxyguanosine monophosphate$AMP; Adenosine 5'-monophosphate; Adenylic acid; Adenylate; 5'-AMP; 5'-Adenylic acid; 5'-Adenosine monophosphate; Adenosine 5'-phosphate/dGMP…		3	8	0.385346	E2876,E1617,E1419	C00020/C00362,C00016,C00020/C00362	AMP; Adenosine 5'-monophosphate; Adenylic acid; Adenylate; 5'-AMP; 5'-Adenylic acid; 5'-Adenosine monophosphate; Adenosine 5'-phosphate/dGMP; 2'-Deoxyguanosine 5'-monophosphate; 2'-Deoxyguanosine 5'-phosphate; Deoxyguanylic acid; Deoxyguanosine monophosphate$FAD; Flavin adenine dinucleotide$AMP; Adenosine 5'-monophosphate; Adenylic acid; Adenylate; 5'-AMP; 5'-Adenylic acid; 5'-Adenosine monophosp…		7.07564	0.131944	0.879609
Omega-6 fatty acid metabolism	7	16	0.121754	E6051,E3819,E2608,E6323,E2597,E6446,E5962	C00024,C00020/C00362,C00020/C00362,C00020/C00362,,CE1102/CE4790/C16335/CE5942,C00020/C00362	Acetyl-CoA; Acetyl coenzyme A$AMP; Adenosine 5'-monophosphate; Adenylic acid; Adenylate; 5'-AMP; 5'-Adenylic acid; 5'-Adenosine monophosphate; Adenosine 5'-phosphate/dGMP; 2'-Deoxyguanosine 5'-monophosphate; 2'-Deoxyguanosine 5'-phosphate; Deoxyguanylic acid; Deoxyguanosine monophosphate$AMP; Adenosine 5'-monophosphate; Adenylic acid; Adenylate; 5'-AMP; 5'-Adenylic acid; 5'-Adenosine monophosphat…		7	19	0.259222	E2876,E319,E2134,E420,E1419,E2141,E1800	C00020/C00362,,,C00024,C00020/C00362,,	AMP; Adenosine 5'-monophosphate; Adenylic acid; Adenylate; 5'-AMP; 5'-Adenylic acid; 5'-Adenosine monophosphate; Adenosine 5'-phosphate/dGMP; 2'-Deoxyguanosine 5'-monophosphate; 2'-Deoxyguanosine 5'-phosphate; Deoxyguanylic acid; Deoxyguanosine monophosphate$$$Acetyl-CoA; Acetyl coenzyme A$AMP; Adenosine 5'-monophosphate; Adenylic acid; Adenylate; 5'-AMP; 5'-Adenylic acid; 5'-Adenosine monophosph…		6.91164	0.140632	0.851916
Pentose and Glucuronate Interconversions	5	13	0.241912	E754,E5966,E3146,E2226,E547	C00105/C01368,C00231/C00117/C00620,,C00105/C01368,C00015	UMP; Uridylic acid; Uridine monophosphate; Uridine 5'-monophosphate; 5'Uridylic acid/3'-UMP; Uridine 3'-monophosphate; Uridine 3'-phosphate$D-Xylulose 5-phosphate/D-Ribose 5-phosphate; Ribose 5-phosphate/alpha-D-Ribose 1-phosphate; Ribose 1-phosphate; D-Ribose 1-phosphate$$UMP; Uridylic acid; Uridine monophosphate; Uridine 5'-monophosphate; 5'Uridylic acid/3'-UMP; Uridine 3'-monophosphate; Uridin…		4	7	0.143097	E2874,E1114,E473,E3200	C00508/C00309/C00312/C00310/C00259/C00121/C00181,,C00257/C00800,C00231/C00117/C00620	L-Ribulose; L-erythro-Pentulose; L-Arabinoketose; L-Arabinulose; L-Riboketose/D-Ribulose; D-erythro-2-Pentulose; D-Arabinoketose; D-Arabinulose; D-Riboketose/L-Xylulose; L-threo-Pentulose; L-Lyxulose/D-Xylulose; D-threo-Pentulose; D-Lyxulose/L-Arabinose; L-Arabinopyranose/D-Ribose/D-Xylose; Wood sugar$$D-Gluconic acid; D-Gluconate; D-gluco-Hexonic acid/L-Gulonate; L-Gulonic acid; Gulonate; Guloni…		6.72682	0.151048	0.820885
Tyrosine metabolism	52	178	0.187379	E1591,E2960,E2649,E2248,E2193,E1586,E583,E277,E2600,E4981,E5913,E1573,E3884,E3980,E45,E167,E6620,E2808,E4506,E5996,E4987,E547,E4768,E4463,E172,E1060,E5900,E4810,E287,E1067,E6331,E675,E5212,E2608,E2668,E5841,E5665,E6323,E5219,E2164,E3819,E2958,E5729,E4745,E2494,E1301,E2031,E1814,E1065,E894,E5962,E1401	,,,,,,C00054/C00361,C05589/C00788,C00217/C00025/C05938,C02670/C00072/glac,C00021,C00213/C00133/C00041/C00099,C00232/C00109/C00164/C06002/C00349,C00232/C00109/C00164/C06002/C00349,C00021,,C00054/C00361,C00217/C00025/C05938,,C02442/C03711,,C00015,,,C00213/C00133/C00041/C00099,,CE5536/C01586,C00819/C00064/C05100,C00232/C00109/C00164/C06002/C00349,,,C02218,,C00020/C00362,,,,C00020/C00362,,,C00020/C00…	$$$$$$Adenosine 3',5'-bisphosphate; PAP; 3'-Phosphoadenylate; Phosphoadenosine phosphate/dGDP; 2'-Deoxyguanosine 5'-diphosphate$L-Normetanephrine/L-Adrenaline; (R)-(-)-Adrenaline; (R)-(-)-Epinephrine; (R)-(-)-Epirenamine; (R)-(-)-Adnephrine; 4-[(1R)-1-Hydroxy-2-(methylamino)ethyl]-1,2-benzenediol$D-Glutamate; D-Glutamic acid; D-Glutaminic acid; D-2-Aminoglutaric acid/L-Glutamate; L-Glutamic acid;…		27	87	0.185783	E2876,E1691,E1652,E1599,E1419,E365,E99,E1259,E2206,E617,E334,E701,E2599,E313,E757,E2297,E2482,E143,E2292,E681,E2067,E633,E1607,E1255,E1500,E2894,E477	C00020/C00362,,C00026,C00217/C05938/C00025,C00020/C00362,,C05589/C00788,,,,C00819/C00064/C05100,,,C00021,,,,,C00217/C05938/C00025,,,C00054/C00361,,C00217/C05938/C00025/C00302,,,	AMP; Adenosine 5'-monophosphate; Adenylic acid; Adenylate; 5'-AMP; 5'-Adenylic acid; 5'-Adenosine monophosphate; Adenosine 5'-phosphate/dGMP; 2'-Deoxyguanosine 5'-monophosphate; 2'-Deoxyguanosine 5'-phosphate; Deoxyguanylic acid; Deoxyguanosine monophosphate$$2-Oxoglutarate; Oxoglutaric acid; 2-Ketoglutaric acid; alpha-Ketoglutaric acid$D-Glutamate; D-Glutamic acid; D-Glutaminic acid; D-2-Aminogl…		6.7156	0.151703	0.819006
Drug metabolism - cytochrome P450	14	34	0.05697	E5955,E2679,E5531,E6232,E4034,E5729,E3406,E1966,E5109,E434,E452,E169,E4420,E5995	,,,,,,,,,,,,,	$$$$$$$$$$$$$		3	15	0.686245	E2153,E2003,E1299	,C05635/C16596/C02712,	$5-Hydroxyindoleacetate/5-Phenyl-1,3-oxazinane-2,4-dione/N-Acetylmethionine$		6.4835	0.165833	0.780329
Phosphatidylinositol phosphate metabolism	9	30	0.346946	E2716,E547,E3146,E4103,E2982,E6111,E4789,E4708,E5258	,C00015,,,C03785/C05378/C03693/C00665/C01231/C01220/C00354/C04063/C04062,C00055,,C03785/C05378/C03693/C00665/C01231/C01220/C00354/C04063/C04062,C00031/C00159/C00795/C00221/C02336/C13747/C00267/C07480/C00137/C00962/C00984	$UDP; Uridine 5'-diphosphate$$$D-Tagatose 1,6-bisphosphate/beta-D-Fructose 1,6-bisphosphate/D-Mannose 1,6-bisphosphate/beta-D-Fructose 2,6-bisphosphate; D-Fructose 2,6-bisphosphate/alpha-D-Glucose 1,6-bisphosphate; alpha-D-Glucose 1,6-biphosphate/1D-myo-Inositol 1,4-bisphosphate; D-myo-Inositol 1,4-bisphosphate; myo-Inositol 1,4-bisphosphate; Inositol 1,4-bisphosphate/D-Fructose 1,6-bisphosphate/…		11	27	0.114108	E1869,E154,E3280,E458,E1645,E801,E2468,E106,E987,E621,E939	,C03785/C05378/C03693/C00665/C01220/C01231/C00354/C04063/C04062,,,,,C00031/C00795/C00221/C00247/C02336/C00293/C00124/C00267/C00137/C00738/C00936/C00159/C00095/C00962/C00984/C01582,,CE3075/C00103/C03862/C04006/C00275/C05345/C00636/C01097/C01094/C03546/C00446/C00092/C00085/C01172/C01177,,	$D-Tagatose 1,6-bisphosphate/beta-D-Fructose 1,6-bisphosphate/D-Mannose 1,6-bisphosphate/beta-D-Fructose 2,6-bisphosphate; D-Fructose 2,6-bisphosphate/1D-myo-Inositol 1,4-bisphosphate; D-myo-Inositol 1,4-bisphosphate; myo-Inositol 1,4-bisphosphate; Inositol 1,4-bisphosphate/alpha-D-Glucose 1,6-bisphosphate; alpha-D-Glucose 1,6-biphosphate/D-Fructose 1,6-bisphosphate/D-myo-Inositol 3,4-bisphosphat…		6.45839	0.167431	0.776164
TCA cycle	8	35	0.645324	E1414,E679,E495,E2156,E2029,E915,E6051,E3874	C00149,C00035,,C05381,C00081,C00248,C00024,C00579	(S)-Malate; L-Malate; L-Apple acid; L-Malic acid; L-2-Hydroxybutanedioic acid$GDP; Guanosine 5'-diphosphate; Guanosine diphosphate$$3-Carboxy-1-hydroxypropyl-ThPP$ITP; Inosine 5'-triphosphate; Inosine triphosphate; Inosine tripolyphosphate$Lipoamide; Thioctic acid amide$Acetyl-CoA; Acetyl coenzyme A$Dihydrolipoamide; Dihydrothioctamide		9	18	0.0617595	E420,E2258,E2067,E2154,E3016,E1652,E469,E477,E1617	C00024,,,,,C00026,,,C00016	Acetyl-CoA; Acetyl coenzyme A$$$$$2-Oxoglutarate; Oxoglutaric acid; 2-Ketoglutaric acid; alpha-Ketoglutaric acid$$$FAD; Flavin adenine dinucleotide		6.44502	0.168288	0.773948
Proteoglycan biosynthesis	5	9	0.0754558	E547,E583,E6620,E5149,E2494	C00015,C00054/C00361,C00054/C00361,C00029/C00052,C00053	UDP; Uridine 5'-diphosphate$Adenosine 3',5'-bisphosphate; PAP; 3'-Phosphoadenylate; Phosphoadenosine phosphate/dGDP; 2'-Deoxyguanosine 5'-diphosphate$Adenosine 3',5'-bisphosphate; PAP; 3'-Phosphoadenylate; Phosphoadenosine phosphate/dGDP; 2'-Deoxyguanosine 5'-diphosphate$UDP-glucose; UDPglucose; UDP-D-glucose; Uridine diphosphate glucose; UDP-alpha-D-glucose/UDP-D-galactose; UDP-galactose; UDP-D-…		2	7	0.552643	E2933,E633	,C00054/C00361	$Adenosine 3',5'-bisphosphate; PAP; 3'-Phosphoadenylate; Phosphoadenosine phosphate/dGDP; 2'-Deoxyguanosine 5'-diphosphate		6.3545	0.174192	0.758972
Keratan sulfate biosynthesis	6	12	0.0832703	E547,E6620,E2494,E583,E5149,E6111	C00015,C00054/C00361,C00053,C00054/C00361,C00029/C00052,C00055	UDP; Uridine 5'-diphosphate$Adenosine 3',5'-bisphosphate; PAP; 3'-Phosphoadenylate; Phosphoadenosine phosphate/dGDP; 2'-Deoxyguanosine 5'-diphosphate$3'-Phosphoadenylyl sulfate; 3'-Phosphoadenosine 5'-phosphosulfate; 3'-Phospho-5'-adenylyl sulfate; PAPS$Adenosine 3',5'-bisphosphate; PAP; 3'-Phosphoadenylate; Phosphoadenosine phosphate/dGDP; 2'-Deoxyguanosine 5'-diphosphate$UDP-glucose; UDPglucose…		3	10	0.500966	E2933,E3280,E633	,,C00054/C00361	$$Adenosine 3',5'-bisphosphate; PAP; 3'-Phosphoadenylate; Phosphoadenosine phosphate/dGDP; 2'-Deoxyguanosine 5'-diphosphate		6.35376	0.174241	0.758849
Leukotriene metabolism	25	71	0.0699101	E1863,E3185,E6323,E6600,E6711,E5134,E3188,E1062,E5433,E6051,E2688,E4640,E1674,E2608,E3044,E5226,E2071,E3819,E5962,E2004,E3491,E605,E3789,E498,E1913	,,C00020/C00362,,,,,,,C00024,,,,C00020/C00362,,,C00302,C00020/C00362,C00020/C00362,,,,,C00302,	$$AMP; Adenosine 5'-monophosphate; Adenylic acid; Adenylate; 5'-AMP; 5'-Adenylic acid; 5'-Adenosine monophosphate; Adenosine 5'-phosphate/dGMP; 2'-Deoxyguanosine 5'-monophosphate; 2'-Deoxyguanosine 5'-phosphate; Deoxyguanylic acid; Deoxyguanosine monophosphate$$$$$$$Acetyl-CoA; Acetyl coenzyme A$$$$AMP; Adenosine 5'-monophosphate; Adenylic acid; Adenylate; 5'-AMP; 5'-Adenylic acid; 5'-Adenosine m…		11	47	0.614486	E2876,E1908,E2329,E1255,E407,E535,E420,E1419,E526,E191,E1693	C00020/C00362,C00302,,C00217/C05938/C00025/C00302,,,C00024,C00020/C00362,,,	AMP; Adenosine 5'-monophosphate; Adenylic acid; Adenylate; 5'-AMP; 5'-Adenylic acid; 5'-Adenosine monophosphate; Adenosine 5'-phosphate/dGMP; 2'-Deoxyguanosine 5'-monophosphate; 2'-Deoxyguanosine 5'-phosphate; Deoxyguanylic acid; Deoxyguanosine monophosphate$DL-Glutamate; DL-Glutaminic acid; 2-Aminoglutaric acid; Glutamate$$D-Glutamate; D-Glutamic acid; D-Glutaminic acid; D-2-Aminoglutaric acid/L…		6.29503	0.178172	0.74916
Starch and Sucrose Metabolism	8	27	0.37333	E754,E419,E2793,E2226,E547,E5258,E5149,E4896	C00105/C01368,,,C00105/C01368,C00015,C00031/C00159/C00795/C00221/C02336/C13747/C00267/C07480/C00137/C00962/C00984,C00029/C00052,	UMP; Uridylic acid; Uridine monophosphate; Uridine 5'-monophosphate; 5'Uridylic acid/3'-UMP; Uridine 3'-monophosphate; Uridine 3'-phosphate$$$UMP; Uridylic acid; Uridine monophosphate; Uridine 5'-monophosphate; 5'Uridylic acid/3'-UMP; Uridine 3'-monophosphate; Uridine 3'-phosphate$UDP; Uridine 5'-diphosphate$D-Glucose; Grape sugar; Dextrose/D-Mannose; Mannose; Seminose; Carubinose/D-Tagatose; lyx…		8	18	0.121082	E995,E2933,E1330,E2468,E2515,E987,E2735,E1114	,,,C00031/C00795/C00221/C00247/C02336/C00293/C00124/C00267/C00137/C00738/C00936/C00159/C00095/C00962/C00984/C01582,,CE3075/C00103/C03862/C04006/C00275/C05345/C00636/C01097/C01094/C03546/C00446/C00092/C00085/C01172/C01177,,	$$$D-Glucose; Grape sugar; Dextrose/D-Tagatose; lyxo-Hexulose/beta-D-Glucose/L-Sorbose; L-xylo-Hexulose/beta-D-Fructose; beta-Fruit sugar; beta-D-arabino-Hexulose; beta-Levulose; Fructose/Glucose/D-Galactose/alpha-D-Glucose/myo-Inositol; D-myo-Inositol; 1D-myo-Inositol; L-myo-Inositol; 1L-myo-Inositol; meso-Inositol; Inositol; Dambose; Cyclohexitol; Meat sugar; Bios I/D-Hexose//D-Mannose; Mannose…		6.19316	0.18518	0.732405
Di-unsaturated fatty acid beta-oxidation	7	16	0.121754	E6051,E3819,E5962,E6323,E2597,E2608,E2794	C00024,C00020/C00362,C00020/C00362,C00020/C00362,,C00020/C00362,CE0853/C16332/CE2418	Acetyl-CoA; Acetyl coenzyme A$AMP; Adenosine 5'-monophosphate; Adenylic acid; Adenylate; 5'-AMP; 5'-Adenylic acid; 5'-Adenosine monophosphate; Adenosine 5'-phosphate/dGMP; 2'-Deoxyguanosine 5'-monophosphate; 2'-Deoxyguanosine 5'-phosphate; Deoxyguanylic acid; Deoxyguanosine monophosphate$AMP; Adenosine 5'-monophosphate; Adenylic acid; Adenylate; 5'-AMP; 5'-Adenylic acid; 5'-Adenosine monophosphat…		7	23	0.403075	E2876,E319,E2899,E420,E1617,E3107,E1419	C00020/C00362,,,C00024,C00016,,C00020/C00362	AMP; Adenosine 5'-monophosphate; Adenylic acid; Adenylate; 5'-AMP; 5'-Adenylic acid; 5'-Adenosine monophosphate; Adenosine 5'-phosphate/dGMP; 2'-Deoxyguanosine 5'-monophosphate; 2'-Deoxyguanosine 5'-phosphate; Deoxyguanylic acid; Deoxyguanosine monophosphate$$$Acetyl-CoA; Acetyl coenzyme A$FAD; Flavin adenine dinucleotide$$AMP; Adenosine 5'-monophosphate; Adenylic acid; Adenylate; 5'-AMP; 5'-Aden…		6.02876	0.197011	0.70551
Glycosphingolipid biosynthesis - globoseries	7	18	0.178809	E3668,E679,E3457,E547,E5258,E5149,E6111	,C00035,,C00015,C00031/C00159/C00795/C00221/C02336/C13747/C00267/C07480/C00137/C00962/C00984,C00029/C00052,C00055	$GDP; Guanosine 5'-diphosphate; Guanosine diphosphate$$UDP; Uridine 5'-diphosphate$D-Glucose; Grape sugar; Dextrose/D-Mannose; Mannose; Seminose; Carubinose/D-Tagatose; lyxo-Hexulose/beta-D-Glucose/beta-D-Fructose; beta-Fruit sugar; beta-D-arabino-Hexulose; beta-Levulose; Fructose/1,7-Dimethylxanthine; Paraxanthine/alpha-D-Glucose//myo-Inositol; D-myo-Inositol; 1D-myo-Inositol; L-myo-Inositol; 1L…		5	13	0.28527	E2468,E2933,E2154,E3280,E2630	C00031/C00795/C00221/C00247/C02336/C00293/C00124/C00267/C00137/C00738/C00936/C00159/C00095/C00962/C00984/C01582,,,,	D-Glucose; Grape sugar; Dextrose/D-Tagatose; lyxo-Hexulose/beta-D-Glucose/L-Sorbose; L-xylo-Hexulose/beta-D-Fructose; beta-Fruit sugar; beta-D-arabino-Hexulose; beta-Levulose; Fructose/Glucose/D-Galactose/alpha-D-Glucose/myo-Inositol; D-myo-Inositol; 1D-myo-Inositol; L-myo-Inositol; 1L-myo-Inositol; meso-Inositol; Inositol; Dambose; Cyclohexitol; Meat sugar; Bios I/D-Hexose//D-Mannose; Mannose; S…		5.95152	0.202798	0.692936
Glutamate metabolism	12	35	0.18864	E3884,E172,E1759,E1337,E287,E4745,E2808,E2600,E4944,E1573,E3980,E4810	C00232/C00109/C00164/C06002/C00349,C00213/C00133/C00041/C00099,C01026/C00334/C05145/C01205/C02356/C03284,C01026/C00334/C05145/C01205/C02356/C03284,C00232/C00109/C00164/C06002/C00349,C00232/C00109/C00164/C06002/C00349,C00217/C00025/C05938,C00217/C00025/C05938,C00669,C00213/C00133/C00041/C00099,C00232/C00109/C00164/C06002/C00349,C00819/C00064/C05100	Succinate semialdehyde; Succinic semialdehyde; 4-Oxobutanoate/2-Oxobutanoate; 2-Ketobutyric acid; 2-Oxobutyric acid; 2-Oxobutyrate; 2-Oxobutanoic acid; alpha-Ketobutyric acid; alpha-Ketobutyrate/Acetoacetate; 3-Oxobutanoic acid; beta-Ketobutyric acid; Acetoacetic acid/(S)-Methylmalonate semialdehyde/2-Methyl-3-oxopropanoate; 3-Oxo-2-methylpropanoate; Methylmalonate semialdehyde$Sarcosine; N-Methy…		6	16	0.272498	E2292,E1652,E3043,E1599,E1255,E334	C00217/C05938/C00025,C00026,,C00217/C05938/C00025,C00217/C05938/C00025/C00302,C00819/C00064/C05100	D-Glutamate; D-Glutamic acid; D-Glutaminic acid; D-2-Aminoglutaric acid/L-4-Hydroxyglutamate semialdehyde/L-Glutamate; L-Glutamic acid; L-Glutaminic acid; Glutamate$2-Oxoglutarate; Oxoglutaric acid; 2-Ketoglutaric acid; alpha-Ketoglutaric acid$$D-Glutamate; D-Glutamic acid; D-Glutaminic acid; D-2-Aminoglutaric acid/L-4-Hydroxyglutamate semialdehyde/L-Glutamate; L-Glutamic acid; L-Glutaminic acid;…		5.93608	0.203973	0.690428
Glycosphingolipid biosynthesis - ganglioseries	11	29	0.13167	E3668,E547,E6620,E3325,E583,E2494,E3457,E5149,E6111,E679,E3122	,C00015,C00054/C00361,,C00054/C00361,C00053,,C00029/C00052,C00055,C00035,	$UDP; Uridine 5'-diphosphate$Adenosine 3',5'-bisphosphate; PAP; 3'-Phosphoadenylate; Phosphoadenosine phosphate/dGDP; 2'-Deoxyguanosine 5'-diphosphate$$Adenosine 3',5'-bisphosphate; PAP; 3'-Phosphoadenylate; Phosphoadenosine phosphate/dGDP; 2'-Deoxyguanosine 5'-diphosphate$3'-Phosphoadenylyl sulfate; 3'-Phosphoadenosine 5'-phosphosulfate; 3'-Phospho-5'-adenylyl sulfate; PAPS$$UDP-glucose; UDPgluc…		6	19	0.392152	E2933,E2154,E2468,E633,E3280,E2630	,,C00031/C00795/C00221/C00247/C02336/C00293/C00124/C00267/C00137/C00738/C00936/C00159/C00095/C00962/C00984/C01582,C00054/C00361,,	$$D-Glucose; Grape sugar; Dextrose/D-Tagatose; lyxo-Hexulose/beta-D-Glucose/L-Sorbose; L-xylo-Hexulose/beta-D-Fructose; beta-Fruit sugar; beta-D-arabino-Hexulose; beta-Levulose; Fructose/Glucose/D-Galactose/alpha-D-Glucose/myo-Inositol; D-myo-Inositol; 1D-myo-Inositol; L-myo-Inositol; 1L-myo-Inositol; meso-Inositol; Inositol; Dambose; Cyclohexitol; Meat sugar; Bios I/D-Hexose//D-Mannose; Mannose;…		5.92713	0.204657	0.688974
Vitamin E metabolism	13	34	0.102428	E6051,E6537,E3819,E4416,E793,E2084,E6323,E4661,E2608,E2883,E2089,E5962,E3731	C00024,,C00020/C00362,,,,C00020/C00362,,C00020/C00362,,,C00020/C00362,	Acetyl-CoA; Acetyl coenzyme A$$AMP; Adenosine 5'-monophosphate; Adenylic acid; Adenylate; 5'-AMP; 5'-Adenylic acid; 5'-Adenosine monophosphate; Adenosine 5'-phosphate/dGMP; 2'-Deoxyguanosine 5'-monophosphate; 2'-Deoxyguanosine 5'-phosphate; Deoxyguanylic acid; Deoxyguanosine monophosphate$$$$AMP; Adenosine 5'-monophosphate; Adenylic acid; Adenylate; 5'-AMP; 5'-Adenylic acid; 5'-Adenosine monophos…		3	11	0.545416	E2876,E420,E1419	C00020/C00362,C00024,C00020/C00362	AMP; Adenosine 5'-monophosphate; Adenylic acid; Adenylate; 5'-AMP; 5'-Adenylic acid; 5'-Adenosine monophosphate; Adenosine 5'-phosphate/dGMP; 2'-Deoxyguanosine 5'-monophosphate; 2'-Deoxyguanosine 5'-phosphate; Deoxyguanylic acid; Deoxyguanosine monophosphate$Acetyl-CoA; Acetyl coenzyme A$AMP; Adenosine 5'-monophosphate; Adenylic acid; Adenylate; 5'-AMP; 5'-Adenylic acid; 5'-Adenosine monophosphat…		5.76959	0.217029	0.663483
Glycerophospholipid metabolism	18	90	0.81052	E5892,E5689,E6051,E1496,E1654,E3298,E5990,E2031,E688,E6111,E45,E805,E1781,E5913,E93,E2667,E2812,E5258	,,C00024,,,,,C00019,C00065/C00740,C00055,C00021,,,C00021,C01013/C00256/C00186/C00184,,,C00031/C00159/C00795/C00221/C02336/C13747/C00267/C07480/C00137/C00962/C00984	$$Acetyl-CoA; Acetyl coenzyme A$$$$$S-Adenosyl-L-methionine; S-Adenosylmethionine; AdoMet; SAM$L-Serine; L-2-Amino-3-hydroxypropionic acid; L-3-Hydroxy-alanine; Serine/D-Serine$CMP; Cytidine-5'-monophosphate; Cytidylic acid$S-Adenosyl-L-homocysteine; S-Adenosylhomocysteine$$$S-Adenosyl-L-homocysteine; S-Adenosylhomocysteine$3-Hydroxypropanoate; 3-Hydroxypropanoic acid; 3-Hydroxypropionate; 3-Hydr…		16	40	0.0716746	E1869,E528,E2910,E2099,E313,E89,E1160,E801,E939,E2468,E420,E987,E3280,E1162,E497,E157	,,,,C00021,C00065/C00740,,,,C00031/C00795/C00221/C00247/C02336/C00293/C00124/C00267/C00137/C00738/C00936/C00159/C00095/C00962/C00984/C01582,C00024,CE3075/C00103/C03862/C04006/C00275/C05345/C00636/C01097/C01094/C03546/C00446/C00092/C00085/C01172/C01177,,,C01013/C00256/C00186/C00184,C00111/C00118/C00661	$$$$S-Adenosyl-L-homocysteine; S-Adenosylhomocysteine$L-Serine; L-2-Amino-3-hydroxypropionic acid; L-3-Hydroxy-alanine; Serine/D-Serine$$$$D-Glucose; Grape sugar; Dextrose/D-Tagatose; lyxo-Hexulose/beta-D-Glucose/L-Sorbose; L-xylo-Hexulose/beta-D-Fructose; beta-Fruit sugar; beta-D-arabino-Hexulose; beta-Levulose; Fructose/Glucose/D-Galactose/alpha-D-Glucose/myo-Inositol; D-myo-Inositol; 1D-myo-In…		5.69139	0.223411	0.650896
Prostaglandin formation from dihomo gama-linoleic acid	6	12	0.0832703	E5342,E1808,E3188,E434,E3789,E4469	,,,,,	$$$$$		0	0	0.824216					5.35797	0.252499	0.59774
Aminosugars metabolism	12	45	0.486766	E4865,E4810,E6031,E6051,E2808,E547,E6111,E5945,E2600,E1158,E2029,E1364	C00075,C00819/C00064/C05100,,C00024,C00217/C00025/C05938,C00015,C00055,,C00217/C00025/C05938,,C00081,	UTP; Uridine 5'-triphosphate; Uridine triphosphate$D-Glutamine; D-2-Aminoglutaramic acid/L-Glutamine; L-2-Aminoglutaramic acid/3-Ureidoisobutyrate$$Acetyl-CoA; Acetyl coenzyme A$D-Glutamate; D-Glutamic acid; D-Glutaminic acid; D-2-Aminoglutaric acid/L-Glutamate; L-Glutamic acid; L-Glutaminic acid; Glutamate/L-4-Hydroxyglutamate semialdehyde$UDP; Uridine 5'-diphosphate$CMP; Cytidine-5'-monophospha…		12	32	0.150828	E2292,E420,E2099,E259,E321,E1599,E2600,E528,E987,E3280,E1255,E334	C00217/C05938/C00025,C00024,,,,C00217/C05938/C00025,,,CE3075/C00103/C03862/C04006/C00275/C05345/C00636/C01097/C01094/C03546/C00446/C00092/C00085/C01172/C01177,,C00217/C05938/C00025/C00302,C00819/C00064/C05100	D-Glutamate; D-Glutamic acid; D-Glutaminic acid; D-2-Aminoglutaric acid/L-4-Hydroxyglutamate semialdehyde/L-Glutamate; L-Glutamic acid; L-Glutaminic acid; Glutamate$Acetyl-CoA; Acetyl coenzyme A$$$$D-Glutamate; D-Glutamic acid; D-Glutaminic acid; D-2-Aminoglutaric acid/L-4-Hydroxyglutamate semialdehyde/L-Glutamate; L-Glutamic acid; L-Glutaminic acid; Glutamate$$$sorbitol 3-phosphate/D-Glucose 1-p…		5.22318	0.265155	0.576501
Tryptophan metabolism	28	107	0.490799	E1573,E6367,E1067,E6323,E2600,E5913,E172,E3137,E5332,E2808,E2613,E2660,E182,E5032,E5677,E6051,E6248,E2608,E4354,E1065,E3819,E5962,E45,E3211,E198,E2031,E1548,E4692	C00213/C00133/C00041/C00099,,,C00020/C00362,C00217/C00025/C05938,C00021,C00213/C00133/C00041/C00099,,,C00217/C00025/C05938,,C10164/C00253,C00322,,,C00024,C10164/C00253,C00020/C00362,,,C00020/C00362,C00020/C00362,C00021,,,C00019,,	Sarcosine; N-Methylglycine/D-Alanine; D-2-Aminopropionic acid; D-Ala/L-Alanine; L-2-Aminopropionic acid; L-alpha-Alanine/beta-Alanine; 3-Aminopropionic acid; 3-Aminopropanoate$$$AMP; Adenosine 5'-monophosphate; Adenylic acid; Adenylate; 5'-AMP; 5'-Adenylic acid; 5'-Adenosine monophosphate; Adenosine 5'-phosphate/dGMP; 2'-Deoxyguanosine 5'-monophosphate; 2'-Deoxyguanosine 5'-phosphate; Deoxyguanyl…		17	49	0.151416	E2876,E2292,E313,E1314,E1506,E1652,E2813,E1599,E2468,E420,E490,E2003,E1419,E238,E1255,E1617,E1219	C00020/C00362,C00217/C05938/C00025,C00021,,,C00026,,C00217/C05938/C00025,C00031/C00795/C00221/C00247/C02336/C00293/C00124/C00267/C00137/C00738/C00936/C00159/C00095/C00962/C00984/C01582,C00024,C00527,C05635/C16596/C02712,C00020/C00362,,C00217/C05938/C00025/C00302,C00016,C00527	AMP; Adenosine 5'-monophosphate; Adenylic acid; Adenylate; 5'-AMP; 5'-Adenylic acid; 5'-Adenosine monophosphate; Adenosine 5'-phosphate/dGMP; 2'-Deoxyguanosine 5'-monophosphate; 2'-Deoxyguanosine 5'-phosphate; Deoxyguanylic acid; Deoxyguanosine monophosphate$D-Glutamate; D-Glutamic acid; D-Glutaminic acid; D-2-Aminoglutaric acid/L-4-Hydroxyglutamate semialdehyde/L-Glutamate; L-Glutamic acid; L-Gl…		5.19889	0.267492	0.572689
Fatty acid oxidation, peroxisome	1	12	0.842954	E6051	C00024	Acetyl-CoA; Acetyl coenzyme A		4	6	0.0958743	E1652,E420,E2134,E2141	C00026,C00024,,	2-Oxoglutarate; Oxoglutaric acid; 2-Ketoglutaric acid; alpha-Ketoglutaric acid$Acetyl-CoA; Acetyl coenzyme A$$		5.03112	0.284119	0.546499
Sialic acid metabolism	7	33	0.699017	E1158,E3457,E688,E5258,E4071,E1781,E6111	,,C00065/C00740,C00031/C00159/C00795/C00221/C02336/C13747/C00267/C07480/C00137/C00962/C00984,C01040/C05394/C00198,,C00055	$$L-Serine; L-2-Amino-3-hydroxypropionic acid; L-3-Hydroxy-alanine; Serine/D-Serine$D-Glucose; Grape sugar; Dextrose/D-Mannose; Mannose; Seminose; Carubinose/D-Tagatose; lyxo-Hexulose/beta-D-Glucose/beta-D-Fructose; beta-Fruit sugar; beta-D-arabino-Hexulose; beta-Levulose; Fructose/1,7-Dimethylxanthine; Paraxanthine/alpha-D-Glucose//myo-Inositol; D-myo-Inositol; 1D-myo-Inositol; L-myo-Inositol; 1…		8	18	0.121082	E259,E89,E801,E2468,E939,E3280,E2630,E987	,C00065/C00740,,C00031/C00795/C00221/C00247/C02336/C00293/C00124/C00267/C00137/C00738/C00936/C00159/C00095/C00962/C00984/C01582,,,,CE3075/C00103/C03862/C04006/C00275/C05345/C00636/C01097/C01094/C03546/C00446/C00092/C00085/C01172/C01177	$L-Serine; L-2-Amino-3-hydroxypropionic acid; L-3-Hydroxy-alanine; Serine/D-Serine$$D-Glucose; Grape sugar; Dextrose/D-Tagatose; lyxo-Hexulose/beta-D-Glucose/L-Sorbose; L-xylo-Hexulose/beta-D-Fructose; beta-Fruit sugar; beta-D-arabino-Hexulose; beta-Levulose; Fructose/Glucose/D-Galactose/alpha-D-Glucose/myo-Inositol; D-myo-Inositol; 1D-myo-Inositol; L-myo-Inositol; 1L-myo-Inositol; meso-Inositol;…		4.93873	0.293642	0.532182
Heparan sulfate degradation	2	12	0.753046	E3146,E6051	,C00024	$Acetyl-CoA; Acetyl coenzyme A		3	4	0.115621	E420,E2468,E2874	C00024,C00031/C00795/C00221/C00247/C02336/C00293/C00124/C00267/C00137/C00738/C00936/C00159/C00095/C00962/C00984/C01582,C00508/C00309/C00312/C00310/C00259/C00121/C00181	Acetyl-CoA; Acetyl coenzyme A$D-Glucose; Grape sugar; Dextrose/D-Tagatose; lyxo-Hexulose/beta-D-Glucose/L-Sorbose; L-xylo-Hexulose/beta-D-Fructose; beta-Fruit sugar; beta-D-arabino-Hexulose; beta-Levulose; Fructose/Glucose/D-Galactose/alpha-D-Glucose/myo-Inositol; D-myo-Inositol; 1D-myo-Inositol; L-myo-Inositol; 1L-myo-Inositol; meso-Inositol; Inositol; Dambose; Cyclohexitol; Meat sugar; Bios I/D…		4.88214	0.299606	0.52345
Fatty acid oxidation	4	18	0.646836	E252,E5924,E5343,E6051	hdcoa/CE5938/CE0852,,,C00024	Hexadecenoyl-CoA (n-C16:1CoA)/(4R,8R,12R)-trimethyl-2E-tridecenoyl-CoA/palmitoleoyl-CoA$$$Acetyl-CoA; Acetyl coenzyme A		5	10	0.152088	E2049,E420,E2134,E1617,E2141	,C00024,,C00016,	$Acetyl-CoA; Acetyl coenzyme A$$FAD; Flavin adenine dinucleotide$		4.63791	0.326506	0.486109
Benzoate degradation via CoA ligation	0	5	0.870935					3	4	0.115621	E490,E1219,E2473	C00527,C00527,	Glutaryl-CoA$Glutaryl-CoA$		4.59126	0.331863	0.479041
Androgen and estrogen biosynthesis and metabolism	13	36	0.14066	E2439,E583,E6620,E5697,E2494,E45,E547,E4725,E5002,E2031,E3272,E5913,E3216	,C00054/C00361,C00054/C00361,,C00053,C00021,C00015,,,C00019,,C00021,	$Adenosine 3',5'-bisphosphate; PAP; 3'-Phosphoadenylate; Phosphoadenosine phosphate/dGDP; 2'-Deoxyguanosine 5'-diphosphate$Adenosine 3',5'-bisphosphate; PAP; 3'-Phosphoadenylate; Phosphoadenosine phosphate/dGDP; 2'-Deoxyguanosine 5'-diphosphate$$3'-Phosphoadenylyl sulfate; 3'-Phosphoadenosine 5'-phosphosulfate; 3'-Phospho-5'-adenylyl sulfate; PAPS$S-Adenosyl-L-homocysteine; S-Adenosylhomocysteine…		4	21	0.715906	E1355,E138,E633,E313	,,C00054/C00361,C00021	$$Adenosine 3',5'-bisphosphate; PAP; 3'-Phosphoadenylate; Phosphoadenosine phosphate/dGDP; 2'-Deoxyguanosine 5'-diphosphate$S-Adenosyl-L-homocysteine; S-Adenosylhomocysteine		4.59123	0.331867	0.479036
C5-Branched dibasic acid metabolism	2	10	0.684648	E6051,E679	C00024,C00035	Acetyl-CoA; Acetyl coenzyme A$GDP; Guanosine 5'-diphosphate; Guanosine diphosphate		5	10	0.152088	E420,E2473,E2154,E2394,E1029	C00024,,,,	Acetyl-CoA; Acetyl coenzyme A$$$$		4.52429	0.339677	0.468934
Blood Group Biosynthesis	5	12	0.193597	E3668,E547,E6111,E679,E5149	,C00015,C00055,C00035,C00029/C00052	$UDP; Uridine 5'-diphosphate$CMP; Cytidine-5'-monophosphate; Cytidylic acid$GDP; Guanosine 5'-diphosphate; Guanosine diphosphate$UDP-glucose; UDPglucose; UDP-D-glucose; Uridine diphosphate glucose; UDP-alpha-D-glucose/UDP-D-galactose; UDP-galactose; UDP-D-galactopyranose		3	11	0.545416	E3280,E2933,E2154	,,	$$		4.49636	0.342979	0.464733
Glycosphingolipid biosynthesis - lactoseries	5	12	0.193597	E3668,E547,E6111,E679,E5149	,C00015,C00055,C00035,C00029/C00052	$UDP; Uridine 5'-diphosphate$CMP; Cytidine-5'-monophosphate; Cytidylic acid$GDP; Guanosine 5'-diphosphate; Guanosine diphosphate$UDP-glucose; UDPglucose; UDP-D-glucose; Uridine diphosphate glucose; UDP-alpha-D-glucose/UDP-D-galactose; UDP-galactose; UDP-D-galactopyranose		3	11	0.545416	E3280,E2933,E2154	,,	$$		4.49636	0.342979	0.464733
Glycosphingolipid biosynthesis - neolactoseries	5	12	0.193597	E3668,E547,E6111,E679,E5149	,C00015,C00055,C00035,C00029/C00052	$UDP; Uridine 5'-diphosphate$CMP; Cytidine-5'-monophosphate; Cytidylic acid$GDP; Guanosine 5'-diphosphate; Guanosine diphosphate$UDP-glucose; UDPglucose; UDP-D-glucose; Uridine diphosphate glucose; UDP-alpha-D-glucose/UDP-D-galactose; UDP-galactose; UDP-D-galactopyranose		3	11	0.545416	E3280,E2933,E2154	,,	$$		4.49636	0.342979	0.464733
Prostaglandin formation from arachidonate	16	66	0.609277	E1482,E6323,E325,E3789,E4640,E6393,E3185,E1674,E3188,E3819,E2608,E1013,E3866,E6051,E4981,E5962	,C00020/C00362,,,,C00511/C00546/CE0737,,,,C00020/C00362,C00020/C00362,,,C00024,C02670/C00072/glac,C00020/C00362	$AMP; Adenosine 5'-monophosphate; Adenylic acid; Adenylate; 5'-AMP; 5'-Adenylic acid; 5'-Adenosine monophosphate; Adenosine 5'-phosphate/dGMP; 2'-Deoxyguanosine 5'-monophosphate; 2'-Deoxyguanosine 5'-phosphate; Deoxyguanylic acid; Deoxyguanosine monophosphate$$$$Propenoate; Acrylic acid; Acrylate; 2-Propenoic acid; Vinylformic acid/Methylglyoxal; Pyruvaldehyde; Pyruvic aldehyde; 2-Ketopropionalde…		7	17	0.184354	E2876,E2067,E420,E2550,E1419,E1137,E477	C00020/C00362,,C00024,,C00020/C00362,C00511/C00546/CE0737,	AMP; Adenosine 5'-monophosphate; Adenylic acid; Adenylate; 5'-AMP; 5'-Adenylic acid; 5'-Adenosine monophosphate; Adenosine 5'-phosphate/dGMP; 2'-Deoxyguanosine 5'-monophosphate; 2'-Deoxyguanosine 5'-phosphate; Deoxyguanylic acid; Deoxyguanosine monophosphate$$Acetyl-CoA; Acetyl coenzyme A$$AMP; Adenosine 5'-monophosphate; Adenylic acid; Adenylate; 5'-AMP; 5'-Adenylic acid; 5'-Adenosine monophosph…		4.37276	0.357903	0.446235
Glycosylphosphatidylinositol(GPI)-anchor biosynthesis	0	1	0.870935					2	2	0.134022	E987,E939	CE3075/C00103/C03862/C04006/C00275/C05345/C00636/C01097/C01094/C03546/C00446/C00092/C00085/C01172/C01177,	sorbitol 3-phosphate/D-Glucose 1-phosphate; alpha-D-Glucose 1-phosphate; Cori ester; D-Glucose alpha-1-phosphate/Dolichyl phosphate D-mannose; Dolichyl D-mannosyl phosphate/1D-myo-Inositol 3-phosphate; D-myo-Inositol 3-phosphate; myo-Inositol 3-phosphate; Inositol 3-phosphate; 1D-myo-Inositol 3-monophosphate; D-myo-Inositol 3-monophosphate; myo-Inositol 3-monophosphate; Inositol 3-monophosphate; …		4.29587	0.367442	0.434811
Glyoxylate and Dicarboxylate Metabolism	0	3	0.870935					2	2	0.134022	E2874,E157	C00508/C00309/C00312/C00310/C00259/C00121/C00181,C00111/C00118/C00661	L-Ribulose; L-erythro-Pentulose; L-Arabinoketose; L-Arabinulose; L-Riboketose/D-Ribulose; D-erythro-2-Pentulose; D-Arabinoketose; D-Arabinulose; D-Riboketose/L-Xylulose; L-threo-Pentulose; L-Lyxulose/D-Xylulose; D-threo-Pentulose; D-Lyxulose/L-Arabinose; L-Arabinopyranose/D-Ribose/D-Xylose; Wood sugar$Glycerone phosphate; Dihydroxyacetone phosphate/D-Glyceraldehyde 3-phosphate; (2R)-2-Hydroxy-3-(…		4.29587	0.367442	0.434811
Hexose phosphorylation	5	19	0.523065	E5420,E5258,E5945,E1364,E2029	C00206,C00031/C00159/C00795/C00221/C02336/C13747/C00267/C07480/C00137/C00962/C00984,,,C00081	dADP; 2'-Deoxyadenosine 5'-diphosphate$D-Glucose; Grape sugar; Dextrose/D-Mannose; Mannose; Seminose; Carubinose/D-Tagatose; lyxo-Hexulose/beta-D-Glucose/beta-D-Fructose; beta-Fruit sugar; beta-D-arabino-Hexulose; beta-Levulose; Fructose/1,7-Dimethylxanthine; Paraxanthine/alpha-D-Glucose//myo-Inositol; D-myo-Inositol; 1D-myo-Inositol; L-myo-Inositol; 1L-myo-Inositol; meso-Inositol; Inositol; Damb…		6	15	0.233594	E2443,E2600,E321,E2468,E2297,E987	,,,C00031/C00795/C00221/C00247/C02336/C00293/C00124/C00267/C00137/C00738/C00936/C00159/C00095/C00962/C00984/C01582,,CE3075/C00103/C03862/C04006/C00275/C05345/C00636/C01097/C01094/C03546/C00446/C00092/C00085/C01172/C01177	$$$D-Glucose; Grape sugar; Dextrose/D-Tagatose; lyxo-Hexulose/beta-D-Glucose/L-Sorbose; L-xylo-Hexulose/beta-D-Fructose; beta-Fruit sugar; beta-D-arabino-Hexulose; beta-Levulose; Fructose/Glucose/D-Galactose/alpha-D-Glucose/myo-Inositol; D-myo-Inositol; 1D-myo-Inositol; L-myo-Inositol; 1L-myo-Inositol; meso-Inositol; Inositol; Dambose; Cyclohexitol; Meat sugar; Bios I/D-Hexose//D-Mannose; Mannose…		4.20444	0.379044	0.42131
Glycosphingolipid metabolism	15	58	0.514747	E3668,E547,E6620,E2667,E6051,E805,E2494,E583,E1158,E688,E5149,E5258,E6111,E679,E5689	,C00015,C00054/C00361,,C00024,,C00053,C00054/C00361,,C00065/C00740,C00029/C00052,C00031/C00159/C00795/C00221/C02336/C13747/C00267/C07480/C00137/C00962/C00984,C00055,C00035,	$UDP; Uridine 5'-diphosphate$Adenosine 3',5'-bisphosphate; PAP; 3'-Phosphoadenylate; Phosphoadenosine phosphate/dGDP; 2'-Deoxyguanosine 5'-diphosphate$$Acetyl-CoA; Acetyl coenzyme A$$3'-Phosphoadenylyl sulfate; 3'-Phosphoadenosine 5'-phosphosulfate; 3'-Phospho-5'-adenylyl sulfate; PAPS$Adenosine 3',5'-bisphosphate; PAP; 3'-Phosphoadenylate; Phosphoadenosine phosphate/dGDP; 2'-Deoxyguanosine 5'-di…		10	29	0.248719	E420,E1162,E2933,E2154,E2468,E89,E633,E3280,E259,E1617	C00024,,,,C00031/C00795/C00221/C00247/C02336/C00293/C00124/C00267/C00137/C00738/C00936/C00159/C00095/C00962/C00984/C01582,C00065/C00740,C00054/C00361,,,C00016	Acetyl-CoA; Acetyl coenzyme A$$$$D-Glucose; Grape sugar; Dextrose/D-Tagatose; lyxo-Hexulose/beta-D-Glucose/L-Sorbose; L-xylo-Hexulose/beta-D-Fructose; beta-Fruit sugar; beta-D-arabino-Hexulose; beta-Levulose; Fructose/Glucose/D-Galactose/alpha-D-Glucose/myo-Inositol; D-myo-Inositol; 1D-myo-Inositol; L-myo-Inositol; 1L-myo-Inositol; meso-Inositol; Inositol; Dambose; Cyclohexitol; Meat sugar; Bios …		4.11103	0.391188	0.407614
Vitamin B9 (folate) metabolism	8	29	0.470717	E2091,E1428,E2808,E5637,E5232,E688,E2600,E2875	,C01045/C01042,C00217/C00025/C05938,C00234/C03479,,C00065/C00740,C00217/C00025/C05938,C00415	$N-Formyl-L-glutamate/N-Acetyl-L-aspartate$D-Glutamate; D-Glutamic acid; D-Glutaminic acid; D-2-Aminoglutaric acid/L-Glutamate; L-Glutamic acid; L-Glutaminic acid; Glutamate/L-4-Hydroxyglutamate semialdehyde$10-Formyltetrahydrofolate; 10-Formyl-THF/5-Formyltetrahydrofolate; L(-)-5-Formyl-5,6,7,8-tetrahydrofolic acid; Folinic acid$$L-Serine; L-2-Amino-3-hydroxypropionic acid; L-3-Hydroxy-alanine; …		6	16	0.272498	E2292,E89,E1599,E1617,E1255,E589	C00217/C05938/C00025,C00065/C00740,C00217/C05938/C00025,C00016,C00217/C05938/C00025/C00302,	D-Glutamate; D-Glutamic acid; D-Glutaminic acid; D-2-Aminoglutaric acid/L-4-Hydroxyglutamate semialdehyde/L-Glutamate; L-Glutamic acid; L-Glutaminic acid; Glutamate$L-Serine; L-2-Amino-3-hydroxypropionic acid; L-3-Hydroxy-alanine; Serine/D-Serine$D-Glutamate; D-Glutamic acid; D-Glutaminic acid; D-2-Aminoglutaric acid/L-4-Hydroxyglutamate semialdehyde/L-Glutamate; L-Glutamic acid; L-Glutaminic aci…		4.10724	0.391686	0.407062
Fructose and mannose metabolism	7	27	0.525166	E3668,E679,E2982,E3858,E5258,E4708,E4558	,C00035,C03785/C05378/C03693/C00665/C01231/C01220/C00354/C04063/C04062,,C00031/C00159/C00795/C00221/C02336/C13747/C00267/C07480/C00137/C00962/C00984,C03785/C05378/C03693/C00665/C01231/C01220/C00354/C04063/C04062,	$GDP; Guanosine 5'-diphosphate; Guanosine diphosphate$D-Tagatose 1,6-bisphosphate/beta-D-Fructose 1,6-bisphosphate/D-Mannose 1,6-bisphosphate/beta-D-Fructose 2,6-bisphosphate; D-Fructose 2,6-bisphosphate/alpha-D-Glucose 1,6-bisphosphate; alpha-D-Glucose 1,6-biphosphate/1D-myo-Inositol 1,4-bisphosphate; D-myo-Inositol 1,4-bisphosphate; myo-Inositol 1,4-bisphosphate; Inositol 1,4-bisphosphate/D-Fru…		9	26	0.263927	E2009,E2443,E2154,E1503,E2468,E987,E902,E157,E154	,,,,C00031/C00795/C00221/C00247/C02336/C00293/C00124/C00267/C00137/C00738/C00936/C00159/C00095/C00962/C00984/C01582,CE3075/C00103/C03862/C04006/C00275/C05345/C00636/C01097/C01094/C03546/C00446/C00092/C00085/C01172/C01177,,C00111/C00118/C00661,C03785/C05378/C03693/C00665/C01220/C01231/C00354/C04063/C04062	$$$$D-Glucose; Grape sugar; Dextrose/D-Tagatose; lyxo-Hexulose/beta-D-Glucose/L-Sorbose; L-xylo-Hexulose/beta-D-Fructose; beta-Fruit sugar; beta-D-arabino-Hexulose; beta-Levulose; Fructose/Glucose/D-Galactose/alpha-D-Glucose/myo-Inositol; D-myo-Inositol; 1D-myo-Inositol; L-myo-Inositol; 1L-myo-Inositol; meso-Inositol; Inositol; Dambose; Cyclohexitol; Meat sugar; Bios I/D-Hexose//D-Mannose; Mannos…		3.95224	0.412507	0.384568
Saturated fatty acids beta-oxidation	5	15	0.327199	E2646,E5924,E1048,E6294,E6051	,,,,C00024	$$$$Acetyl-CoA; Acetyl coenzyme A		7	26	0.506176	E2386,E1142,E1617,E420,E490,E1219,E820	,C00136/C00630,C00016,C00024,C00527,C00527,	$Butanoyl-CoA; Butyryl-CoA/2-Methylpropanoyl-CoA; 2-Methylpropionyl-CoA; Isobutyryl-CoA$FAD; Flavin adenine dinucleotide$Acetyl-CoA; Acetyl coenzyme A$Glutaryl-CoA$Glutaryl-CoA$		3.59611	0.463415	0.33403
Bile acid biosynthesis	12	36	0.219057	E5616,E5892,E3119,E3819,E6323,E6258,E2608,E5348,E5251,E4240,E5962,E2812	,,,C00020/C00362,C00020/C00362,,C00020/C00362,,,,C00020/C00362,	$$$AMP; Adenosine 5'-monophosphate; Adenylic acid; Adenylate; 5'-AMP; 5'-Adenylic acid; 5'-Adenosine monophosphate; Adenosine 5'-phosphate/dGMP; 2'-Deoxyguanosine 5'-monophosphate; 2'-Deoxyguanosine 5'-phosphate; Deoxyguanylic acid; Deoxyguanosine monophosphate$AMP; Adenosine 5'-monophosphate; Adenylic acid; Adenylate; 5'-AMP; 5'-Adenylic acid; 5'-Adenosine monophosphate; Adenosine 5'-phosphate/d…		5	31	0.77775	E2876,E480,E1419,E1848,E1617	C00020/C00362,,C00020/C00362,,C00016	AMP; Adenosine 5'-monophosphate; Adenylic acid; Adenylate; 5'-AMP; 5'-Adenylic acid; 5'-Adenosine monophosphate; Adenosine 5'-phosphate/dGMP; 2'-Deoxyguanosine 5'-monophosphate; 2'-Deoxyguanosine 5'-phosphate; Deoxyguanylic acid; Deoxyguanosine monophosphate$$AMP; Adenosine 5'-monophosphate; Adenylic acid; Adenylate; 5'-AMP; 5'-Adenylic acid; 5'-Adenosine monophosphate; Adenosine 5'-phosphate/dGM…		3.53955	0.471891	0.326158
Putative anti-Inflammatory metabolites formation from EPA	6	19	0.344509	E1062,E4832,E2808,E2956,E3866,E2600	,,C00217/C00025/C05938,,,C00217/C00025/C05938	$$D-Glutamate; D-Glutamic acid; D-Glutaminic acid; D-2-Aminoglutaric acid/L-Glutamate; L-Glutamic acid; L-Glutaminic acid; Glutamate/L-4-Hydroxyglutamate semialdehyde$$$D-Glutamate; D-Glutamic acid; D-Glutaminic acid; D-2-Aminoglutaric acid/L-Glutamate; L-Glutamic acid; L-Glutaminic acid; Glutamate/L-4-Hydroxyglutamate semialdehyde		3	10	0.500966	E2292,E1255,E1599	C00217/C05938/C00025,C00217/C05938/C00025/C00302,C00217/C05938/C00025	D-Glutamate; D-Glutamic acid; D-Glutaminic acid; D-2-Aminoglutaric acid/L-4-Hydroxyglutamate semialdehyde/L-Glutamate; L-Glutamic acid; L-Glutaminic acid; Glutamate$D-Glutamate; D-Glutamic acid; D-Glutaminic acid; D-2-Aminoglutaric acid/L-4-Hydroxyglutamate semialdehyde/L-Glutamate; L-Glutamic acid; L-Glutaminic acid; Glutamate/DL-Glutamate; DL-Glutaminic acid; 2-Aminoglutaric acid; Glutamate$D-G…		3.5137	0.475798	0.322578
Alkaloid biosynthesis II	5	17	0.43761	E6323,E3819,E2608,E5962,E4556	C00020/C00362,C00020/C00362,C00020/C00362,C00020/C00362,	AMP; Adenosine 5'-monophosphate; Adenylic acid; Adenylate; 5'-AMP; 5'-Adenylic acid; 5'-Adenosine monophosphate; Adenosine 5'-phosphate/dGMP; 2'-Deoxyguanosine 5'-monophosphate; 2'-Deoxyguanosine 5'-phosphate; Deoxyguanylic acid; Deoxyguanosine monophosphate$AMP; Adenosine 5'-monophosphate; Adenylic acid; Adenylate; 5'-AMP; 5'-Adenylic acid; 5'-Adenosine monophosphate; Adenosine 5'-phosphate/dGMP…		2	5	0.420049	E2876,E1419	C00020/C00362,C00020/C00362	AMP; Adenosine 5'-monophosphate; Adenylic acid; Adenylate; 5'-AMP; 5'-Adenylic acid; 5'-Adenosine monophosphate; Adenosine 5'-phosphate/dGMP; 2'-Deoxyguanosine 5'-monophosphate; 2'-Deoxyguanosine 5'-phosphate; Deoxyguanylic acid; Deoxyguanosine monophosphate$AMP; Adenosine 5'-monophosphate; Adenylic acid; Adenylate; 5'-AMP; 5'-Adenylic acid; 5'-Adenosine monophosphate; Adenosine 5'-phosphate/dGMP…		3.38762	0.49517	0.305246
Vitamin A (retinol) metabolism	9	26	0.227376	E547,E4175,E3819,E3866,E6323,E2088,E2608,E1607,E5962	C00015,,C00020/C00362,,C00020/C00362,,C00020/C00362,,C00020/C00362	UDP; Uridine 5'-diphosphate$$AMP; Adenosine 5'-monophosphate; Adenylic acid; Adenylate; 5'-AMP; 5'-Adenylic acid; 5'-Adenosine monophosphate; Adenosine 5'-phosphate/dGMP; 2'-Deoxyguanosine 5'-monophosphate; 2'-Deoxyguanosine 5'-phosphate; Deoxyguanylic acid; Deoxyguanosine monophosphate$$AMP; Adenosine 5'-monophosphate; Adenylic acid; Adenylate; 5'-AMP; 5'-Adenylic acid; 5'-Adenosine monophosphat…		2	20	0.813377	E2876,E1419	C00020/C00362,C00020/C00362	AMP; Adenosine 5'-monophosphate; Adenylic acid; Adenylate; 5'-AMP; 5'-Adenylic acid; 5'-Adenosine monophosphate; Adenosine 5'-phosphate/dGMP; 2'-Deoxyguanosine 5'-monophosphate; 2'-Deoxyguanosine 5'-phosphate; Deoxyguanylic acid; Deoxyguanosine monophosphate$AMP; Adenosine 5'-monophosphate; Adenylic acid; Adenylate; 5'-AMP; 5'-Adenylic acid; 5'-Adenosine monophosphate; Adenosine 5'-phosphate/dGMP…		3.37542	0.497072	0.303581
Arachidonic acid metabolism	13	54	0.611713	E2956,E1808,E3819,E2808,E2608,E3185,E6323,E1674,E2600,E35,E434,E6051,E5962	,,C00020/C00362,C00217/C00025/C05938,C00020/C00362,,C00020/C00362,,C00217/C00025/C05938,,,C00024,C00020/C00362	$$AMP; Adenosine 5'-monophosphate; Adenylic acid; Adenylate; 5'-AMP; 5'-Adenylic acid; 5'-Adenosine monophosphate; Adenosine 5'-phosphate/dGMP; 2'-Deoxyguanosine 5'-monophosphate; 2'-Deoxyguanosine 5'-phosphate; Deoxyguanylic acid; Deoxyguanosine monophosphate$D-Glutamate; D-Glutamic acid; D-Glutaminic acid; D-2-Aminoglutaric acid/L-Glutamate; L-Glutamic acid; L-Glutaminic acid; Glutamate/L-4-Hyd…		8	24	0.305184	E2876,E2292,E1617,E1599,E420,E1419,E1255,E2910	C00020/C00362,C00217/C05938/C00025,C00016,C00217/C05938/C00025,C00024,C00020/C00362,C00217/C05938/C00025/C00302,	AMP; Adenosine 5'-monophosphate; Adenylic acid; Adenylate; 5'-AMP; 5'-Adenylic acid; 5'-Adenosine monophosphate; Adenosine 5'-phosphate/dGMP; 2'-Deoxyguanosine 5'-monophosphate; 2'-Deoxyguanosine 5'-phosphate; Deoxyguanylic acid; Deoxyguanosine monophosphate$D-Glutamate; D-Glutamic acid; D-Glutaminic acid; D-2-Aminoglutaric acid/L-4-Hydroxyglutamate semialdehyde/L-Glutamate; L-Glutamic acid; L-Gl…		3.35666	0.500005	0.301026
Chondroitin sulfate degradation	1	8	0.795647	E3146				2	3	0.243845	E2468,E2874	C00031/C00795/C00221/C00247/C02336/C00293/C00124/C00267/C00137/C00738/C00936/C00159/C00095/C00962/C00984/C01582,C00508/C00309/C00312/C00310/C00259/C00121/C00181	D-Glucose; Grape sugar; Dextrose/D-Tagatose; lyxo-Hexulose/beta-D-Glucose/L-Sorbose; L-xylo-Hexulose/beta-D-Fructose; beta-Fruit sugar; beta-D-arabino-Hexulose; beta-Levulose; Fructose/Glucose/D-Galactose/alpha-D-Glucose/myo-Inositol; D-myo-Inositol; 1D-myo-Inositol; L-myo-Inositol; 1L-myo-Inositol; meso-Inositol; Inositol; Dambose; Cyclohexitol; Meat sugar; Bios I/D-Hexose//D-Mannose; Mannose; S…		3.27964	0.512164	0.290591
O-Glycan biosynthesis	3	9	0.398454	E547,E6111,E5149	C00015,C00055,C00029/C00052	UDP; Uridine 5'-diphosphate$CMP; Cytidine-5'-monophosphate; Cytidylic acid$UDP-glucose; UDPglucose; UDP-D-glucose; Uridine diphosphate glucose; UDP-alpha-D-glucose/UDP-D-galactose; UDP-galactose; UDP-D-galactopyranose		2	7	0.552643	E2933,E3280	,	$		3.02641	0.553415	0.256949
R Group Synthesis	1	5	0.68448	E5924				2	4	0.328124	E1617,E2134	C00016,	FAD; Flavin adenine dinucleotide$		2.98692	0.560017	0.251799
Carnitine shuttle	10	43	0.637173	E5343,E4012,E4464,E4145,E1332,E252,E1677,E5924,E5115,E6294	,,,,,hdcoa/CE5938/CE0852,,,,	$$$$$Hexadecenoyl-CoA (n-C16:1CoA)/(4R,8R,12R)-trimethyl-2E-tridecenoyl-CoA/palmitoleoyl-CoA$$$$		3	8	0.385346	E2049,E2141,E2134	,,	$$		2.80866	0.59034	0.228898
Fatty acid activation	13	49	0.489539	E5343,E6051,E2003,E3819,E1106,E5988,E6323,E252,E1218,E5924,E2608,E320,E5962	,C00024,C00246,C00020/C00362,C00246,,C00020/C00362,hdcoa/CE5938/CE0852,C00246,,C00020/C00362,,C00020/C00362	$Acetyl-CoA; Acetyl coenzyme A$Butanoic acid; Butanoate; Butyrate; Butyric acid$AMP; Adenosine 5'-monophosphate; Adenylic acid; Adenylate; 5'-AMP; 5'-Adenylic acid; 5'-Adenosine monophosphate; Adenosine 5'-phosphate/dGMP; 2'-Deoxyguanosine 5'-monophosphate; 2'-Deoxyguanosine 5'-phosphate; Deoxyguanylic acid; Deoxyguanosine monophosphate$Butanoic acid; Butanoate; Butyrate; Butyric acid$$AMP; Adeno…		9	34	0.506512	E2876,E2049,E1142,E1617,E2134,E420,E1419,E2141,E2910	C00020/C00362,,C00136/C00630,C00016,,C00024,C00020/C00362,,	AMP; Adenosine 5'-monophosphate; Adenylic acid; Adenylate; 5'-AMP; 5'-Adenylic acid; 5'-Adenosine monophosphate; Adenosine 5'-phosphate/dGMP; 2'-Deoxyguanosine 5'-monophosphate; 2'-Deoxyguanosine 5'-phosphate; Deoxyguanylic acid; Deoxyguanosine monophosphate$$Butanoyl-CoA; Butyryl-CoA/2-Methylpropanoyl-CoA; 2-Methylpropionyl-CoA; Isobutyryl-CoA$FAD; Flavin adenine dinucleotide$$Acetyl-CoA; Acetyl…		2.789	0.593733	0.226409
Hyaluronan Metabolism	4	11	0.307453	E547,E3146,E5361,E425	C00015,,,	UDP; Uridine 5'-diphosphate$$$		0	4	0.824216					2.74551	0.601275	0.220927
D4&E4-neuroprostanes formation	3	13	0.622553	E6392,E4981,E1704	,C02670/C00072/glac,	$D-Glucuronolactone; Glucurone; Glucofuranurono-6,3-lactone; D-Glucurono-3,6-lactone; D-Glucurone/Ascorbate; Ascorbic acid; L-Ascorbate; L-Ascorbic acid; Vitamin C/D-glucurono-6,3-lactone$		2	5	0.420049	E2067,E477	,	$		2.68262	0.612259	0.213065
Keratan sulfate degradation	4	13	0.420049	E547,E1158,E4558,E86	C00015,,,	UDP; Uridine 5'-diphosphate$$$		2	10	0.680615	E2468,E259	C00031/C00795/C00221/C00247/C02336/C00293/C00124/C00267/C00137/C00738/C00936/C00159/C00095/C00962/C00984/C01582,	D-Glucose; Grape sugar; Dextrose/D-Tagatose; lyxo-Hexulose/beta-D-Glucose/L-Sorbose; L-xylo-Hexulose/beta-D-Fructose; beta-Fruit sugar; beta-D-arabino-Hexulose; beta-Levulose; Fructose/Glucose/D-Galactose/alpha-D-Glucose/myo-Inositol; D-myo-Inositol; 1D-myo-Inositol; L-myo-Inositol; 1L-myo-Inositol; meso-Inositol; Inositol; Dambose; Cyclohexitol; Meat sugar; Bios I/D-Hexose//D-Mannose; Mannose; S…		2.50429	0.643869	0.191203
N-Glycan Degradation	5	18	0.489539	E86,E1158,E4558,E5258,E6031	,,,C00031/C00159/C00795/C00221/C02336/C13747/C00267/C07480/C00137/C00962/C00984,	$$$D-Glucose; Grape sugar; Dextrose/D-Mannose; Mannose; Seminose; Carubinose/D-Tagatose; lyxo-Hexulose/beta-D-Glucose/beta-D-Fructose; beta-Fruit sugar; beta-D-arabino-Hexulose; beta-Levulose; Fructose/1,7-Dimethylxanthine; Paraxanthine/alpha-D-Glucose//myo-Inositol; D-myo-Inositol; 1D-myo-Inositol; L-myo-Inositol; 1L-myo-Inositol; meso-Inositol; Inositol; Dambose; Cyclohexitol; Meat sugar; Bios …		2	8	0.599529	E2468,E259	C00031/C00795/C00221/C00247/C02336/C00293/C00124/C00267/C00137/C00738/C00936/C00159/C00095/C00962/C00984/C01582,	D-Glucose; Grape sugar; Dextrose/D-Tagatose; lyxo-Hexulose/beta-D-Glucose/L-Sorbose; L-xylo-Hexulose/beta-D-Fructose; beta-Fruit sugar; beta-D-arabino-Hexulose; beta-Levulose; Fructose/Glucose/D-Galactose/alpha-D-Glucose/myo-Inositol; D-myo-Inositol; 1D-myo-Inositol; L-myo-Inositol; 1L-myo-Inositol; meso-Inositol; Inositol; Dambose; Cyclohexitol; Meat sugar; Bios I/D-Hexose//D-Mannose; Mannose; S…		2.4518	0.653286	0.184896
Glutathione Metabolism	7	29	0.596	E172,E2808,E2777,E3908,E2600,E4944,E1573	C00213/C00133/C00041/C00099,C00217/C00025/C05938,C03740,C04282/C04281/C01879/C02238,C00217/C00025/C05938,C00669,C00213/C00133/C00041/C00099	Sarcosine; N-Methylglycine/D-Alanine; D-2-Aminopropionic acid; D-Ala/L-Alanine; L-2-Aminopropionic acid; L-alpha-Alanine/beta-Alanine; 3-Aminopropionic acid; 3-Aminopropanoate$D-Glutamate; D-Glutamic acid; D-Glutaminic acid; D-2-Aminoglutaric acid/L-Glutamate; L-Glutamic acid; L-Glutaminic acid; Glutamate/L-4-Hydroxyglutamate semialdehyde$(5-L-Glutamyl)-L-amino acid; L-gamma-Glutamyl-L-amino acid…		6	22	0.505672	E2292,E1599,E127,E2863,E1255,E3043	C00217/C05938/C00025,C00217/C05938/C00025,,C01879/C04281/C04282/C02238,C00217/C05938/C00025/C00302,	D-Glutamate; D-Glutamic acid; D-Glutaminic acid; D-2-Aminoglutaric acid/L-4-Hydroxyglutamate semialdehyde/L-Glutamate; L-Glutamic acid; L-Glutaminic acid; Glutamate$D-Glutamate; D-Glutamic acid; D-Glutaminic acid; D-2-Aminoglutaric acid/L-4-Hydroxyglutamate semialdehyde/L-Glutamate; L-Glutamic acid; L-Glutaminic acid; Glutamate$$5-Oxoproline; Pyroglutamic acid; 5-Pyrrolidone-2-carboxylic acid; Py…		2.39876	0.662851	0.178584
C21-steroid hormone biosynthesis and metabolism	17	61	0.388203	E5892,E6620,E3216,E5697,E4725,E1504,E583,E4674,E5348,E547,E716,E5002,E3272,E496,E3010,E2812,E2494	,C00054/C00361,,,,,C00054/C00361,,,C00015,,,,,,,C00053	$Adenosine 3',5'-bisphosphate; PAP; 3'-Phosphoadenylate; Phosphoadenosine phosphate/dGDP; 2'-Deoxyguanosine 5'-diphosphate$$$$$Adenosine 3',5'-bisphosphate; PAP; 3'-Phosphoadenylate; Phosphoadenosine phosphate/dGDP; 2'-Deoxyguanosine 5'-diphosphate$$$UDP; Uridine 5'-diphosphate$$$$$$$3'-Phosphoadenylyl sulfate; 3'-Phosphoadenosine 5'-phosphosulfate; 3'-Phospho-5'-adenylyl sulfate; PAPS		3	36	0.823796	E1355,E138,E633	,,C00054/C00361	$$Adenosine 3',5'-bisphosphate; PAP; 3'-Phosphoadenylate; Phosphoadenosine phosphate/dGDP; 2'-Deoxyguanosine 5'-diphosphate		2.28012	0.684391	0.164696
Porphyrin metabolism	8	29	0.470717	E4981,E2215,E4659,E1504,E547,E3146,E716,E1642	C02670/C00072/glac,C01157/C00430/C03440/C01165/C01110,,,C00015,,,	D-Glucuronolactone; Glucurone; Glucofuranurono-6,3-lactone; D-Glucurono-3,6-lactone; D-Glucurone/Ascorbate; Ascorbic acid; L-Ascorbate; L-Ascorbic acid; Vitamin C/D-glucurono-6,3-lactone$trans-4-Hydroxy-L-proline/5-Aminolevulinate; 5-Amino-4-oxopentanoate; 5-Amino-4-oxovaleric acid/cis-4-Hydroxy-D-proline/L-Glutamate 5-semialdehyde; L-Glutamate gamma-semialdehyde/5-Amino-2-oxopentanoic acid; 5-Am…		4	21	0.715906	E2067,E588,E477,E1617	,,,C00016	$$$FAD; Flavin adenine dinucleotide		2.17541	0.703534	0.152715
Drug metabolism - other enzymes	6	22	0.493908	E785,E5559,E2308,E1227,E5045,E1925	,,,,,	$$$$$		2	11	0.710949	E144,E1847	,	$		2.09312	0.718636	0.143491
Ascorbate (Vitamin C) and Aldarate Metabolism	6	37	0.822284	E362,E4981,E6452,E4071,E3146,E495	,C02670/C00072/glac,,C01040/C05394/C00198,,	$D-Glucuronolactone; Glucurone; Glucofuranurono-6,3-lactone; D-Glucurono-3,6-lactone; D-Glucurone/Ascorbate; Ascorbic acid; L-Ascorbate; L-Ascorbic acid; Vitamin C/D-glucurono-6,3-lactone$$L-Gulono-1,4-lactone; L-Gulono-gamma-lactone; gamma-Gulonolactone; L-Gulonic acid gamma-lactone; L-Gulonolactone/3-Keto-beta-D-galactose/D-Glucono-1,5-lactone; Gluconic lactone; Gluconic acid lactone; 1,5-Gluco…		7	25	0.471725	E2258,E2503,E473,E3016,E2067,E2098,E477	,,C00257/C00800,,,,	$$D-Gluconic acid; D-Gluconate; D-gluco-Hexonic acid/L-Gulonate; L-Gulonic acid; Gulonate; Gulonic acid$$$$		1.89406	0.755237	0.121917
Limonene and pinene degradation	1	13	0.851609	E2597				1	2	0.472817	E2156				1.81935	0.768941	0.114107
De novo fatty acid biosynthesis	10	43	0.637173	E583,E6051,E4084,E3819,E6323,E5924,E2608,E252,E6620,E5962	C00054/C00361,C00024,,C00020/C00362,C00020/C00362,,C00020/C00362,hdcoa/CE5938/CE0852,C00054/C00361,C00020/C00362	Adenosine 3',5'-bisphosphate; PAP; 3'-Phosphoadenylate; Phosphoadenosine phosphate/dGDP; 2'-Deoxyguanosine 5'-diphosphate$Acetyl-CoA; Acetyl coenzyme A$$AMP; Adenosine 5'-monophosphate; Adenylic acid; Adenylate; 5'-AMP; 5'-Adenylic acid; 5'-Adenosine monophosphate; Adenosine 5'-phosphate/dGMP; 2'-Deoxyguanosine 5'-monophosphate; 2'-Deoxyguanosine 5'-phosphate; Deoxyguanylic acid; Deoxyguanosine m…		11	48	0.632132	E2876,E420,E325,E2805,E633,E2134,E2049,E1419,E28,E1929,E2910	C00020/C00362,C00024,,,C00054/C00361,,,C00020/C00362,,,	AMP; Adenosine 5'-monophosphate; Adenylic acid; Adenylate; 5'-AMP; 5'-Adenylic acid; 5'-Adenosine monophosphate; Adenosine 5'-phosphate/dGMP; 2'-Deoxyguanosine 5'-monophosphate; 2'-Deoxyguanosine 5'-phosphate; Deoxyguanylic acid; Deoxyguanosine monophosphate$Acetyl-CoA; Acetyl coenzyme A$$$Adenosine 3',5'-bisphosphate; PAP; 3'-Phosphoadenylate; Phosphoadenosine phosphate/dGDP; 2'-Deoxyguanosine 5…		1.81874	0.769052	0.114044
Fatty Acid Metabolism	6	23	0.524158	E6294,E6051,E5892,E5924,E2646,E2812	,C00024,,,,	$Acetyl-CoA; Acetyl coenzyme A$$$$		2	29	0.823796	E420,E28	C00024,	Acetyl-CoA; Acetyl coenzyme A$		1.67959	0.794422	0.0999489
Polyunsaturated fatty acid biosynthesis	1	5	0.68448	E6051	C00024	Acetyl-CoA; Acetyl coenzyme A		2	10	0.680615	E420,E2134	C00024,	Acetyl-CoA; Acetyl coenzyme A$		1.52771	0.821722	0.0852749
Nucleotide Sugar Metabolism	0	3	0.870935					1	3	0.565667	E987	CE3075/C00103/C03862/C04006/C00275/C05345/C00636/C01097/C01094/C03546/C00446/C00092/C00085/C01172/C01177	sorbitol 3-phosphate/D-Glucose 1-phosphate; alpha-D-Glucose 1-phosphate; Cori ester; D-Glucose alpha-1-phosphate/Dolichyl phosphate D-mannose; Dolichyl D-mannosyl phosphate/1D-myo-Inositol 3-phosphate; D-myo-Inositol 3-phosphate; myo-Inositol 3-phosphate; Inositol 3-phosphate; 1D-myo-Inositol 3-monophosphate; D-myo-Inositol 3-monophosphate; myo-Inositol 3-monophosphate; Inositol 3-monophosphate; …		1.41588	0.841431	0.0749814
3-oxo-10R-octadecatrienoate beta-oxidation	2	11	0.726746	E4432,E6051	,C00024	$Acetyl-CoA; Acetyl coenzyme A		1	5	0.684564	E420	C00024	Acetyl-CoA; Acetyl coenzyme A		1.3963	0.844837	0.0732269
Caffeine metabolism	1	4	0.624737	E5258	C00031/C00159/C00795/C00221/C02336/C13747/C00267/C07480/C00137/C00962/C00984	D-Glucose; Grape sugar; Dextrose/D-Mannose; Mannose; Seminose; Carubinose/D-Tagatose; lyxo-Hexulose/beta-D-Glucose/beta-D-Fructose; beta-Fruit sugar; beta-D-arabino-Hexulose; beta-Levulose; Fructose/1,7-Dimethylxanthine; Paraxanthine/alpha-D-Glucose//myo-Inositol; D-myo-Inositol; 1D-myo-Inositol; L-myo-Inositol; 1L-myo-Inositol; meso-Inositol; Inositol; Dambose; Cyclohexitol; Meat sugar; Bios I/b…		0	1	0.824216					1.32749	0.856694	0.0671742
Vitamin B6 (pyridoxine) metabolism	2	9	0.642551	E3901,E2105	,	$		0	6	0.824216					1.27126	0.866232	0.0623657
Vitamin D3 (cholecalciferol) metabolism	1	5	0.68448	E6428				0	1	0.824216					1.14484	0.887095	0.0520299
Linoleate metabolism	10	46	0.702546	E3029,E832,E4981,E5862,E5169,E4994,E547,E5797,E4667,E1029	,,C02670/C00072/glac,,,,C00015,,,	$$D-Glucuronolactone; Glucurone; Glucofuranurono-6,3-lactone; D-Glucurono-3,6-lactone; D-Glucurone/Ascorbate; Ascorbic acid; L-Ascorbate; L-Ascorbic acid; Vitamin C/D-glucurono-6,3-lactone$$$$UDP; Uridine 5'-diphosphate$$$		4	32	0.813377	E716,E2831,E2910,E2254	,,,	$$$		1.11921	0.891212	0.0500187
Squalene and cholesterol biosynthesis	7	36	0.758172	E3884,E4745,E6051,E287,E5892,E2812,E3980	C00232/C00109/C00164/C06002/C00349,C00232/C00109/C00164/C06002/C00349,C00024,C00232/C00109/C00164/C06002/C00349,,,C00232/C00109/C00164/C06002/C00349	Succinate semialdehyde; Succinic semialdehyde; 4-Oxobutanoate/2-Oxobutanoate; 2-Ketobutyric acid; 2-Oxobutyric acid; 2-Oxobutyrate; 2-Oxobutanoic acid; alpha-Ketobutyric acid; alpha-Ketobutyrate/Acetoacetate; 3-Oxobutanoic acid; beta-Ketobutyric acid; Acetoacetic acid/(S)-Methylmalonate semialdehyde/2-Methyl-3-oxopropanoate; 3-Oxo-2-methylpropanoate; Methylmalonate semialdehyde$Succinate semialde…		2	16	0.789598	E420,E1617	C00024,C00016	Acetyl-CoA; Acetyl coenzyme A$FAD; Flavin adenine dinucleotide		1.02615	0.905804	0.0429656
Lipoate metabolism	1	7	0.769347	E3874	C00579	Dihydrolipoamide; Dihydrothioctamide		0	1	0.824216					0.91107	0.922967	0.0348137
Xenobiotics metabolism	11	68	0.854382	E547,E3906,E2494,E3555,E1356,E583,E959,E682,E6572,E6620,E1730	C00015,,C00053,,,C00054/C00361,,,,C00054/C00361,	UDP; Uridine 5'-diphosphate$$3'-Phosphoadenylyl sulfate; 3'-Phosphoadenosine 5'-phosphosulfate; 3'-Phospho-5'-adenylyl sulfate; PAPS$$$Adenosine 3',5'-bisphosphate; PAP; 3'-Phosphoadenylate; Phosphoadenosine phosphate/dGDP; 2'-Deoxyguanosine 5'-diphosphate$$$$Adenosine 3',5'-bisphosphate; PAP; 3'-Phosphoadenylate; Phosphoadenosine phosphate/dGDP; 2'-Deoxyguanosine 5'-diphosphate$		6	37	0.786236	E2475,E238,E633,E2590,E28,E2393	,,C00054/C00361,,,	$$Adenosine 3',5'-bisphosphate; PAP; 3'-Phosphoadenylate; Phosphoadenosine phosphate/dGDP; 2'-Deoxyguanosine 5'-diphosphate$$$		0.795749	0.939017	0.0273265
Biopterin metabolism	3	33	0.867322	E1065,E206,E6083	,,	$$		2	17	0.797328	E2220,E1259	,	$		0.737668	0.946604	0.0238318
1- and 2-Methylnaphthalene degradation	0	2	0.870935					0	0	0.824216					0.66302	0.95581	0.0196285
3-Chloroacrylic acid degradation	0	0	0.870935					0	0	0.824216					0.66302	0.95581	0.0196285
Atrazine degradation	0	0	0.870935					0	0	0.824216					0.66302	0.95581	0.0196285
Dynorphin metabolism	0	2	0.870935					0	3	0.824216					0.66302	0.95581	0.0196285
Electron transport chain	0	2	0.870935					0	2	0.824216					0.66302	0.95581	0.0196285
Geraniol degradation	0	2	0.870935					0	0	0.824216					0.66302	0.95581	0.0196285
Glycerolipid metabolism	0	0	0.870935					0	0	0.824216					0.66302	0.95581	0.0196285
Glycosaminoglycan degradation	0	0	0.870935					0	0	0.824216					0.66302	0.95581	0.0196285
Heparan sulfate biosynthesis	0	0	0.870935					0	0	0.824216					0.66302	0.95581	0.0196285
Parathio degradation	0	3	0.870935					0	0	0.824216					0.66302	0.95581	0.0196285
ROS Detoxification	0	0	0.870935					0	0	0.824216					0.66302	0.95581	0.0196285
Sphingolipid metabolism	0	3	0.870935					0	1	0.824216					0.66302	0.95581	0.0196285
Trihydroxycoprostanoyl-CoA beta-oxidation	0	2	0.870935					0	0	0.824216					0.66302	0.95581	0.0196285
Vitamin D	0	3	0.870935					0	0	0.824216					0.66302	0.95581	0.0196285
Vitamin K metabolism	0	0	0.870935					0	1	0.824216					0.66302	0.95581	0.0196285

## Sheet: RKO G12C_WT
Supplementary table 9B. Metabolic pathway enrichment in RKO KRAS G12C as compared to BRAF WT.
Pathway	Positive Mode							Negative Mode							Fisher's Method
	overlap_size	pathway_size	p-value	overlap_EmpiricalCompounds (id)	overlap_features (id)	overlap_features (name)		overlap_size	pathway_size	p-value	overlap_EmpiricalCompounds (id)	overlap_features (id)	overlap_features (name)		Chi^2	p-value	-log10
Histidine metabolism	20	37	0.000504159	E2217,E1177,E2853,E435,E2214,E227,E2259,E1797,E738,E1284,E1059,E981,E1192,E303,E333,E564,E3029,E781,E1709,E2114	C05827,C00020/C00362,C00135,C00986,C00020/C00362,C05828,C00178/C02835,C00051,C03680,C00020/C00362,C00021,C05130,C00135,C00439,C00213/C00133/C00041/C00099,C00051,C00135,C00388,C00019,C00217/C05938/C00025/C00302	Methylimidazole acetaldehyde; 1-Methylimidazole-4-acetaldehyde; Methylimidazoleacetaldehyde$AMP; Adenosine 5'-monophosphate; Adenylic acid; Adenylate; 5'-AMP; 5'-Adenylic acid; 5'-Adenosine monophosphate; Adenosine 5'-phosphate/dGMP; 2'-Deoxyguanosine 5'-monophosphate; 2'-Deoxyguanosine 5'-phosphate; Deoxyguanylic acid; Deoxyguanosine monophosphate$L-Histidine; (S)-alpha-Amino-1H-imidazole-4-prop…		13	27	0.162591	E414,E1167,E2173,E622,E2299,E2756,E2066,E1599,E1752,E2590,E481,E1863,E1170	C00217/C00025/C00302/C05938,,C00051,,C00024,C00051,,C00021,C00024,,C00024,,	D-Glutamate; D-Glutamic acid; D-Glutaminic acid; D-2-Aminoglutaric acid/L-Glutamate; L-Glutamic acid; L-Glutaminic acid; Glutamate/DL-Glutamate; DL-Glutaminic acid; 2-Aminoglutaric acid; Glutamate/L-4-Hydroxyglutamate semialdehyde$$Glutathione; 5-L-Glutamyl-L-cysteinylglycine; N-(N-gamma-L-Glutamyl-L-cysteinyl)glycine; gamma-L-Glutamyl-L-cysteinyl-glycine; GSH; Reduced glutathione$$Acetyl-CoA; Ac…		18.8183	0.000853257	3.06892
Arginine and Proline Metabolism	25	58	0.00596589	E2421,E983,E2721,E1055,E374,E1065,E1002,E987,E896,E2724,E2595,E778,E793,E2114,E1709,E586,E724,E2667,E2483,E1986,E2638,E685,E710,E1422,E1618	C00792/C00062,C00555,C00147,C00792/C00062,C00147,C04282/C04281/C01879/C02238,C00170,C00147,C00327,C02170/C00042,C00170,C04282/C04281/C01879/C02238,C00147,C00217/C05938/C00025/C00302,C00019,CE4788/C00148/C00763,C00555,C00792/C00062,C00134,C05936/C00408,C00555,C01127/C05946,C02714,C04282/C04281/C01879/C02238,C03341/C01157/C00430/C03440/C01165/C01110	D-Arginine; D-2-Amino-5-guanidinovaleric acid/L-Arginine; (S)-2-Amino-5-guanidinovaleric acid$4-Aminobutanal; 4-Aminobutyraldehyde; Butyraldehyde, 4-amino-$Adenine; 6-Aminopurine$D-Arginine; D-2-Amino-5-guanidinovaleric acid/L-Arginine; (S)-2-Amino-5-guanidinovaleric acid$Adenine; 6-Aminopurine$1-Pyrroline-4-hydroxy-2-carboxylate/L-1-Pyrroline-3-hydroxy-5-carboxylate; 3-Hydroxy-L-1-pyrroline-5-ca…		9	16	0.112932	E414,E1360,E990,E2299,E1297,E1752,E481,E47,E592	C00217/C00025/C00302/C05938,,,C00024,,C00024,C00024,,C00819/C00064/C05100	D-Glutamate; D-Glutamic acid; D-Glutaminic acid; D-2-Aminoglutaric acid/L-Glutamate; L-Glutamic acid; L-Glutaminic acid; Glutamate/DL-Glutamate; DL-Glutaminic acid; 2-Aminoglutaric acid; Glutamate/L-4-Hydroxyglutamate semialdehyde$$$Acetyl-CoA; Acetyl coenzyme A$$Acetyl-CoA; Acetyl coenzyme A$Acetyl-CoA; Acetyl coenzyme A$$D-Glutamine; D-2-Aminoglutaramic acid/L-Glutamine; L-2-Aminoglutaramic aci…		14.6053	0.00559382	2.25229
Tyrosine metabolism	46	124	0.00647004	E1059,E2556,E333,E2969,E441,E239,E2092,E654,E1646,E2748,E3031,E1177,E656,E1670,E1005,E2839,E1797,E1038,E1224,E1146,E2180,E902,E2452,E648,E2899,E2394,E1382,E194,E1872,E1284,E78,E2114,E564,E1168,E2100,E1709,E2214,E360,E397,E1418,E2308,E3067,E31,E2212,E1486,E2226	C00021,nrpphrsf,C00213/C00133/C00041/C00099,C05589/C00788,C05422/C00425/C00417,CE5025,C05579,CE2173/C16586,CE2875,CE5545,C00314/C00547,C00020/C00362,C05576,C00232/C00109/C00164/C06002/C00349,C05583/C05582,C06350,C00051,C00097,C00588/C05594,C05588,CE2866/CE2872,C00054/C00361,CE5026,C00268/C02953/C04244,C05606,CE1918/CE5629,C13690,CE4888/C05578,C00127,C00020/C00362,CE5545,C00217/C05938/C00025/C0030…	S-Adenosyl-L-homocysteine; S-Adenosylhomocysteine$Sulfate derivative of norepinephrine$Sarcosine; N-Methylglycine/D-Alanine; D-2-Aminopropionic acid; D-Ala/L-Alanine; L-2-Aminopropionic acid; L-alpha-Alanine/beta-Alanine; 3-Aminopropionic acid; 3-Aminopropanoate$L-Normetanephrine/L-Adrenaline; (R)-(-)-Adrenaline; (R)-(-)-Epinephrine; (R)-(-)-Epirenamine; (R)-(-)-Adnephrine; 4-[(1R)-1-Hydroxy-2-(m…		38	89	0.128645	E414,E235,E2548,E1941,E2048,E279,E2756,E1712,E2531,E1027,E3385,E1576,E2173,E1599,E783,E592,E689,E2529,E734,E2835,E3184,E2418,E1914,E807,E630,E456,E2360,E3179,E1661,E953,E840,E498,E789,E1555,E3071,E2859,E3432,E1719	C00217/C00025/C00302/C05938,,,,,,C00051,,,,,,C00051,C00021,,C00819/C00064/C05100,,,,C00015,,,,,,,,,,,,,,C00054/C00361,,,C00167,	D-Glutamate; D-Glutamic acid; D-Glutaminic acid; D-2-Aminoglutaric acid/L-Glutamate; L-Glutamic acid; L-Glutaminic acid; Glutamate/DL-Glutamate; DL-Glutaminic acid; 2-Aminoglutaric acid; Glutamate/L-4-Hydroxyglutamate semialdehyde$$$$$$Glutathione; 5-L-Glutamyl-L-cysteinylglycine; N-(N-gamma-L-Glutamyl-L-cysteinyl)glycine; gamma-L-Glutamyl-L-cysteinyl-glycine; GSH; Reduced glutathione$$$$$$Glutat…		14.1825	0.00673466	2.17168
Phytanic acid peroxisomal oxidation	9	16	0.0139484	E1177,E2214,E876,E2724,E1101,E1284,E2983,E2777,E1160	C00020/C00362,C00020/C00362,CE5940,C02170/C00042,CE5935/CE5936,C00020/C00362,CE5943,CE5935/CE5936,hdcoa/CE5938/CE0852	AMP; Adenosine 5'-monophosphate; Adenylic acid; Adenylate; 5'-AMP; 5'-Adenylic acid; 5'-Adenosine monophosphate; Adenosine 5'-phosphate/dGMP; 2'-Deoxyguanosine 5'-monophosphate; 2'-Deoxyguanosine 5'-phosphate; Deoxyguanylic acid; Deoxyguanosine monophosphate$AMP; Adenosine 5'-monophosphate; Adenylic acid; Adenylate; 5'-AMP; 5'-Adenylic acid; 5'-Adenosine monophosphate; Adenosine 5'-phosphate/dGMP…		11	19	0.0692379	E2444,E481,E845,E3214,E2813,E2077,E2299,E1752,E2487,E2267,E2755	,C00024,,,hdcoa/CE5938/CE0852,,C00024,C00024,CE5939/CE2592/C16331,CE0784/CE5941,	$Acetyl-CoA; Acetyl coenzyme A$$$Hexadecenoyl-CoA (n-C16:1CoA)/(4R,8R,12R)-trimethyl-2E-tridecenoyl-CoA/palmitoleoyl-CoA$$Acetyl-CoA; Acetyl coenzyme A$Acetyl-CoA; Acetyl coenzyme A$3-oxo-(4R,8R,12R)-trimethyl-tridecanoyl-CoA/(S)-3-hydroxypalmitoleoyl-CoA/OPC6-CoA$cis-myrist-7-enoyl-CoA/(2S,6R,10R)-trimethyl-2E-hendecenoyl-CoA$		13.8852	0.00767063	2.11517
Heparan sulfate degradation	3	8	0.311402	E2182,E1436,E2099	C00031/C00795/C00221/C00247/C02336/C00293/C00124/C13747/C00267/C07480/C00137/C00738/C00936/C00159/C00095/C00962/C00984/C01582,C00031/C00795/C00221/C00247/C02336/C00293/C00124/C00267/C00137/C00738/C00936/C00159/C00095/C00962/C00984/C01582,C00031/C00795/C00221/C00247/C02336/C00293/C00124/C13747/C00267/C07480/C00137/C00738/C00936/C00159/C00095/C00962/C00984/C01582	D-Glucose; Grape sugar; Dextrose/D-Tagatose; lyxo-Hexulose/beta-D-Glucose/L-Sorbose; L-xylo-Hexulose/beta-D-Fructose; beta-Fruit sugar; beta-D-arabino-Hexulose; beta-Levulose; Fructose/Glucose/D-Galactose/1,7-Dimethylxanthine; Paraxanthine/alpha-D-Glucose//myo-Inositol; D-myo-Inositol; 1D-myo-Inositol; L-myo-Inositol; 1L-myo-Inositol; meso-Inositol; Inositol; Dambose; Cyclohexitol; Meat sugar; Bi…		6	6	0.00781447	E220,E2299,E1752,E1750,E481,E1801	C00508/C00309/C00312/C00310/C00259/C00121/C00181,C00024,C00024,C00618/C06472/C00191,C00024,C00031/C00795/C00221/C00247/C02336/C00293/C00124/C00267/C00137/C00738/C00936/C00159/C00095/C00962/C00984/C01582	L-Ribulose; L-erythro-Pentulose; L-Arabinoketose; L-Arabinulose; L-Riboketose/D-Ribulose; D-erythro-2-Pentulose; D-Arabinoketose; D-Arabinulose; D-Riboketose/L-Xylulose; L-threo-Pentulose; L-Lyxulose/D-Xylulose; D-threo-Pentulose; D-Lyxulose/L-Arabinose; L-Arabinopyranose/D-Ribose/D-Xylose; Wood sugar$Acetyl-CoA; Acetyl coenzyme A$Acetyl-CoA; Acetyl coenzyme A$3-Dehydro-L-gulonate/L-Iduronic acid…		12.0369	0.017079	1.76754
Aspartate and asparagine metabolism	42	113	0.00815058	E325,E16,E1837,E1670,E2667,E1422,E1055,E2421,E1065,E1177,E778,E896,E2483,E1797,E1284,E1038,E1004,E2114,E218,E2225,E1796,E586,E1872,E983,E2953,E1694,E564,E1041,E97,E2606,E1986,E2638,E685,E710,E2214,E86,E209,E2618,E724,E1618,E435,E660	C01419,CE1944,CE1938,C00232/C00109/C00164/C06002/C00349,C00792/C00062,C04282/C04281/C01879/C02238,C00792/C00062,C00792/C00062,C04282/C04281/C01879/C02238,C00020/C00362,C04282/C04281/C01879/C02238,C00327,C00134,C00051,C00020/C00362,C00097,CE5586/C00315,C00217/C05938/C00025/C00302,CE5588,C05932,C01035,CE4788/C00148/C00763,C00127,C00555,C03413,C01029/C00612,C00051,C00437,CE1938,C03415,C05936/C00408,…	Cys-Gly; L-Cysteinylglycine$1-pyrroline$spermic acid 2$Succinate semialdehyde; Succinic semialdehyde; 4-Oxobutanoate/2-Oxobutanoate; 2-Ketobutyric acid; 2-Oxobutyric acid; 2-Oxobutyrate; 2-Oxobutanoic acid; alpha-Ketobutyric acid; alpha-Ketobutyrate/Acetoacetate; 3-Oxobutanoic acid; beta-Ketobutyric acid; Acetoacetic acid/(S)-Methylmalonate semialdehyde/2-Methyl-3-oxopropanoate; 3-Oxo-2-methylpro…		17	42	0.333501	E414,E1155,E2173,E651,E1487,E2756,E3362,E1436,E1825,E1752,E1360,E1501,E481,E592,E2688,E2299,E1949	C00217/C00025/C00302/C05938,,C00051,,,C00051,,,,C00024,,,C00024,C00819/C00064/C05100,,C00024,	D-Glutamate; D-Glutamic acid; D-Glutaminic acid; D-2-Aminoglutaric acid/L-Glutamate; L-Glutamic acid; L-Glutaminic acid; Glutamate/DL-Glutamate; DL-Glutaminic acid; 2-Aminoglutaric acid; Glutamate/L-4-Hydroxyglutamate semialdehyde$$Glutathione; 5-L-Glutamyl-L-cysteinylglycine; N-(N-gamma-L-Glutamyl-L-cysteinyl)glycine; gamma-L-Glutamyl-L-cysteinyl-glycine; GSH; Reduced glutathione$$$Glutathione; …		11.8155	0.0187769	1.72638
Urea cycle/amino group metabolism	30	79	0.0197462	E1187,E2421,E983,E1059,E2667,E1403,E1041,E3031,E1002,E896,E2638,E333,E2463,E2114,E1709,E52,E586,E1004,E2969,E3044,E1618,E2483,E1986,E2595,E607,E1055,E666,E1344,E724,E824	C01449,C00792/C00062,C00555,C00021,C00792/C00062,C00624,C00437,C00314/C00547,C00170,C00327,C00555,C00213/C00133/C00041/C00099,C00300,C00217/C05938/C00025/C00302,C00019,C00791,CE4788/C00148/C00763,CE5586/C00315,C05589/C00788,C05198/C00559,C03341/C01157/C00430/C03440/C01165/C01110,C00134,C05936/C00408,C00170,C05198/C00559,C00792/C00062,C05198/C00559,C01250,C00555,C00242	Queuine; Base Q$D-Arginine; D-2-Amino-5-guanidinovaleric acid/L-Arginine; (S)-2-Amino-5-guanidinovaleric acid$4-Aminobutanal; 4-Aminobutyraldehyde; Butyraldehyde, 4-amino-$S-Adenosyl-L-homocysteine; S-Adenosylhomocysteine$D-Arginine; D-2-Amino-5-guanidinovaleric acid/L-Arginine; (S)-2-Amino-5-guanidinovaleric acid$N-Acetyl-L-glutamate; N-Acetyl-L-glutamic acid$N-Acetylornithine; N2-Acetyl-L-ornit…		14	29	0.149315	E414,E1360,E47,E990,E243,E1599,E1297,E3362,E481,E1752,E1576,E2909,E2299,E1949	C00217/C00025/C00302/C05938,,,,,C00021,,,C00024,C00024,,,C00024,	D-Glutamate; D-Glutamic acid; D-Glutaminic acid; D-2-Aminoglutaric acid/L-Glutamate; L-Glutamic acid; L-Glutaminic acid; Glutamate/DL-Glutamate; DL-Glutaminic acid; 2-Aminoglutaric acid; Glutamate/L-4-Hydroxyglutamate semialdehyde$$$$$S-Adenosyl-L-homocysteine; S-Adenosylhomocysteine$$$Acetyl-CoA; Acetyl coenzyme A$Acetyl-CoA; Acetyl coenzyme A$$$Acetyl-CoA; Acetyl coenzyme A$		11.653	0.0201273	1.69621
N-Glycan biosynthesis	11	22	0.0202504	E2182,E885,E1740,E2855,E2099,E75,E2671,E272,E1436,E856,E1868	C00031/C00795/C00221/C00247/C02336/C00293/C00124/C13747/C00267/C07480/C00137/C00738/C00936/C00159/C00095/C00962/C00984/C01582,C00055,C00035,C00325,C00031/C00795/C00221/C00247/C02336/C00293/C00124/C13747/C00267/C07480/C00137/C00738/C00936/C00159/C00095/C00962/C00984/C01582,C00052/C00029,C00063,C00105/C01368,C00031/C00795/C00221/C00247/C02336/C00293/C00124/C00267/C00137/C00738/C00936/C00159/C00095/…	D-Glucose; Grape sugar; Dextrose/D-Tagatose; lyxo-Hexulose/beta-D-Glucose/L-Sorbose; L-xylo-Hexulose/beta-D-Fructose; beta-Fruit sugar; beta-D-arabino-Hexulose; beta-Levulose; Fructose/Glucose/D-Galactose/1,7-Dimethylxanthine; Paraxanthine/alpha-D-Glucose//myo-Inositol; D-myo-Inositol; 1D-myo-Inositol; L-myo-Inositol; 1L-myo-Inositol; meso-Inositol; Inositol; Dambose; Cyclohexitol; Meat sugar; Bi…		12	25	0.17864	E868,E225,E1763,E957,E1175,E2760,E207,E1757,E1995,E2835,E408,E1801	,,C00055,C00063,,,C00203/C01170/C00043,CE3075/C00103/C03862/C04006/C00275/C05345/C00636/C01097/C01094/C03546/C00446/C00092/C00085/C01172/C01177,,C00015,C00063,C00031/C00795/C00221/C00247/C02336/C00293/C00124/C00267/C00137/C00738/C00936/C00159/C00095/C00962/C00984/C01582	$$CMP; Cytidine-5'-monophosphate; Cytidylic acid$CTP; Cytidine 5'-triphosphate; Cytidine triphosphate$$$UDP-N-acetyl-D-galactosamine/UDP-N-acetyl-D-mannosamine/UDP-N-acetyl-D-glucosamine; UDP-N-acetylglucosamine$sorbitol 3-phosphate/D-Glucose 1-phosphate; alpha-D-Glucose 1-phosphate; Cori ester; D-Glucose alpha-1-phosphate/Dolichyl phosphate D-mannose; Dolichyl D-mannosyl phosphate/1D-myo-Inosito…		11.2439	0.0239552	1.6206
Vitamin B3 (nicotinate and nicotinamide) metabolism	18	38	0.00604991	E6,E1177,E2667,E2421,E2214,E2670,E1723,E110,E2869,E1284,E1300,E1059,E2114,E2878,E2512,E825,E1055,E1709	C00455,C00020/C00362,C00792/C00062,C00792/C00062,C00020/C00362,C00857,C00153,C00153,C00301,C00020/C00362,C00301,C00021,C00217/C05938/C00025/C00302,C00153,C00153,C00301,C00792/C00062,C00019	Nicotinamide D-ribonucleotide; NMN; Nicotinamide mononucleotide; Nicotinamide ribonucleotide; Nicotinamide nucleotide; beta-Nicotinamide D-ribonucleotide; beta-Nicotinamide ribonucleotide; beta-Nicotinamide mononucleotide$AMP; Adenosine 5'-monophosphate; Adenylic acid; Adenylate; 5'-AMP; 5'-Adenylic acid; 5'-Adenosine monophosphate; Adenosine 5'-phosphate/dGMP; 2'-Deoxyguanosine 5'-monophosphate;…		7	21	0.633056	E414,E1360,E592,E1500,E3076,E1599,E1149	C00217/C00025/C00302/C05938,,C00819/C00064/C05100,,,C00021,	D-Glutamate; D-Glutamic acid; D-Glutaminic acid; D-2-Aminoglutaric acid/L-Glutamate; L-Glutamic acid; L-Glutaminic acid; Glutamate/DL-Glutamate; DL-Glutaminic acid; 2-Aminoglutaric acid; Glutamate/L-4-Hydroxyglutamate semialdehyde$$D-Glutamine; D-2-Aminoglutaramic acid/L-Glutamine; L-2-Aminoglutaramic acid/3-Ureidoisobutyrate$$$S-Adenosyl-L-homocysteine; S-Adenosylhomocysteine$		11.1298	0.0251432	1.59958
Tryptophan metabolism	29	80	0.0370557	E2182,E1797,E1284,E1059,E1436,E1674,E333,E564,E437,E1177,E649,E2099,E1878,E503,E2114,E1709,E2394,E949,E2149,E1776,E392,E1655,E1157,E2214,E2061,E1922,E648,E3067,E2482	C00031/C00795/C00221/C00247/C02336/C00293/C00124/C13747/C00267/C07480/C00137/C00738/C00936/C00159/C00095/C00962/C00984/C01582,C00051,C00020/C00362,C00021,C00031/C00795/C00221/C00247/C02336/C00293/C00124/C00267/C00137/C00738/C00936/C00159/C00095/C00962/C00984/C01582,CE2119/C05643,C00213/C00133/C00041/C00099,C00051,C00328/C05647,C00020/C00362,C05635/C16596,C00031/C00795/C00221/C00247/C02336/C00293/…	D-Glucose; Grape sugar; Dextrose/D-Tagatose; lyxo-Hexulose/beta-D-Glucose/L-Sorbose; L-xylo-Hexulose/beta-D-Fructose; beta-Fruit sugar; beta-D-arabino-Hexulose; beta-Levulose; Fructose/Glucose/D-Galactose/1,7-Dimethylxanthine; Paraxanthine/alpha-D-Glucose//myo-Inositol; D-myo-Inositol; 1D-myo-Inositol; L-myo-Inositol; 1L-myo-Inositol; meso-Inositol; Inositol; Dambose; Cyclohexitol; Meat sugar; Bi…		24	52	0.109571	E414,E2173,E1086,E1159,E2756,E2082,E1823,E1404,E2299,E183,E814,E1718,E498,E460,E2048,E1752,E1801,E2125,E838,E631,E1599,E2822,E481,E1719	C00217/C00025/C00302/C05938,C00051,C00877/C03460,,C00051,,,C00527,C00024,,,,,,,C00024,C00031/C00795/C00221/C00247/C02336/C00293/C00124/C00267/C00137/C00738/C00936/C00159/C00095/C00962/C00984/C01582,,,,C00021,,C00024,	D-Glutamate; D-Glutamic acid; D-Glutaminic acid; D-2-Aminoglutaric acid/L-Glutamate; L-Glutamic acid; L-Glutaminic acid; Glutamate/DL-Glutamate; DL-Glutaminic acid; 2-Aminoglutaric acid; Glutamate/L-4-Hydroxyglutamate semialdehyde$Glutathione; 5-L-Glutamyl-L-cysteinylglycine; N-(N-gamma-L-Glutamyl-L-cysteinyl)glycine; gamma-L-Glutamyl-L-cysteinyl-glycine; GSH; Reduced glutathione$Crotonoyl-CoA; C…		11.013	0.0264179	1.5781
Di-unsaturated fatty acid beta-oxidation	7	12	0.0257962	E673,E1177,E2214,E1284,E1766,E8,E1578	CE2422,C00020/C00362,C00020/C00362,C00020/C00362,CE2434/lnlncacoa,CE0853/C16332/CE2418,CE0713/CE2438	3-oxo-cis,cis-7,10-hexadecadienoyl-CoA$AMP; Adenosine 5'-monophosphate; Adenylic acid; Adenylate; 5'-AMP; 5'-Adenylic acid; 5'-Adenosine monophosphate; Adenosine 5'-phosphate/dGMP; 2'-Deoxyguanosine 5'-monophosphate; 2'-Deoxyguanosine 5'-phosphate; Deoxyguanylic acid; Deoxyguanosine monophosphate$AMP; Adenosine 5'-monophosphate; Adenylic acid; Adenylate; 5'-AMP; 5'-Adenylic acid; 5'-Adenosine mon…		11	23	0.200655	E411,E481,E338,E1839,E251,E3328,E2010,E1752,E3465,E2219,E2299	C03221/C02944,C00024,C05275,,,CE2597/CE2420,CE2591/CE0849,C00024,CE0853/C16332/CE2418,C03221/C02944,C00024	2-trans-Dodecenoyl-CoA; (2E)-Dodec-2-enoyl-CoA; (2E)-Dodecenoyl-CoA/3-cis-Dodecenoyl-CoA; 3-cis-Dodecenoyl coenzyme A; (3Z)-Dodecenoyl-CoA; (3Z)-Dodec-3-enoyl-CoA$Acetyl-CoA; Acetyl coenzyme A$trans-Dec-2-enoyl-CoA; (2E)-Decenoyl-CoA$$$3(S)-3-hydroxydodecen-(5Z)-oyl-CoA/(3S)-3-hydroxydodec-cis-6-enoyl-CoA$trans,cis-hexadeca-2,9-dienoyl-CoA/cis,cis-palmito-7,10-dienoyl-CoA$Acetyl-CoA; Acetyl coenz…		10.5274	0.0324218	1.48916
Fatty acid oxidation, peroxisome	3	4	0.0611713	E2724,E2279,E2658	C02170/C00042,,	Methylmalonate; Methylmalonic acid/Succinate; Succinic acid; Butanedionic acid; Ethylenesuccinic acid$$		5	7	0.0976389	E170,E1752,E2299,E2761,E481	,C00024,C00024,,C00024	$Acetyl-CoA; Acetyl coenzyme A$Acetyl-CoA; Acetyl coenzyme A$$Acetyl-CoA; Acetyl coenzyme A		10.2411	0.0365562	1.43704
Mono-unsaturated fatty acid beta-oxidation	5	11	0.135367	E1177,E2214,E8,E1284,E1160	C00020/C00362,C00020/C00362,CE0853/C16332/CE2418,C00020/C00362,hdcoa/CE5938/CE0852	AMP; Adenosine 5'-monophosphate; Adenylic acid; Adenylate; 5'-AMP; 5'-Adenylic acid; 5'-Adenosine monophosphate; Adenosine 5'-phosphate/dGMP; 2'-Deoxyguanosine 5'-monophosphate; 2'-Deoxyguanosine 5'-phosphate; Deoxyguanylic acid; Deoxyguanosine monophosphate$AMP; Adenosine 5'-monophosphate; Adenylic acid; Adenylate; 5'-AMP; 5'-Adenylic acid; 5'-Adenosine monophosphate; Adenosine 5'-phosphate/dGMP…		11	18	0.047559	E411,E2267,E2813,E2010,E3328,E2487,E481,E3465,E1752,E2299,E2219	C03221/C02944,CE0784/CE5941,hdcoa/CE5938/CE0852,CE2591/CE0849,CE2597/CE2420,CE5939/CE2592/C16331,C00024,CE0853/C16332/CE2418,C00024,C00024,C03221/C02944	2-trans-Dodecenoyl-CoA; (2E)-Dodec-2-enoyl-CoA; (2E)-Dodecenoyl-CoA/3-cis-Dodecenoyl-CoA; 3-cis-Dodecenoyl coenzyme A; (3Z)-Dodecenoyl-CoA; (3Z)-Dodec-3-enoyl-CoA$cis-myrist-7-enoyl-CoA/(2S,6R,10R)-trimethyl-2E-hendecenoyl-CoA$Hexadecenoyl-CoA (n-C16:1CoA)/(4R,8R,12R)-trimethyl-2E-tridecenoyl-CoA/palmitoleoyl-CoA$trans,cis-hexadeca-2,9-dienoyl-CoA/cis,cis-palmito-7,10-dienoyl-CoA$3(S)-3-hydroxydo…		10.0911	0.0389207	1.40982
Beta-Alanine metabolism	11	27	0.0763801	E2853,E922,E724,E333,E983,E1004,E1192,E2114,E435,E3029,E2638	C00135,,C00555,C00213/C00133/C00041/C00099,C00555,CE5586/C00315,C00135,C00217/C05938/C00025/C00302,C00986,C00135,C00555	L-Histidine; (S)-alpha-Amino-1H-imidazole-4-propionic acid$$4-Aminobutanal; 4-Aminobutyraldehyde; Butyraldehyde, 4-amino-$Sarcosine; N-Methylglycine/D-Alanine; D-2-Aminopropionic acid; D-Ala/L-Alanine; L-2-Aminopropionic acid; L-alpha-Alanine/beta-Alanine; 3-Aminopropionic acid; 3-Aminopropanoate$4-Aminobutanal; 4-Aminobutyraldehyde; Butyraldehyde, 4-amino-$dehydrospermidine/Spermidine; N-(3-Amin…		4	5	0.094866	E414,E622,E1170,E1167	C00217/C00025/C00302/C05938,,,	D-Glutamate; D-Glutamic acid; D-Glutaminic acid; D-2-Aminoglutaric acid/L-Glutamate; L-Glutamic acid; L-Glutaminic acid; Glutamate/DL-Glutamate; DL-Glutaminic acid; 2-Aminoglutaric acid; Glutamate/L-4-Hydroxyglutamate semialdehyde$$$		9.85465	0.0429486	1.36705
Methionine and cysteine metabolism	21	56	0.0472229	E1177,E1038,E2244,E2214,E1872,E1670,E1797,E1284,E436,E1709,E1059,E24,E902,E2239,E2226,E564,E1002,E2595,E2502,E1607,E2114	C00020/C00362,C00097,C05823,C00020/C00362,C00127,C00232/C00109/C00164/C06002/C00349,C00051,C00020/C00362,C00957,C00019,C00021,C00606,C00054/C00361,C05522/C00380,C00054/C00361,C00051,C00170,C00170,C00212/C00330,C00524/C00125/C00126/ficytC/focytC,C00217/C05938/C00025/C00302	AMP; Adenosine 5'-monophosphate; Adenylic acid; Adenylate; 5'-AMP; 5'-Adenylic acid; 5'-Adenosine monophosphate; Adenosine 5'-phosphate/dGMP; 2'-Deoxyguanosine 5'-monophosphate; 2'-Deoxyguanosine 5'-phosphate; Deoxyguanylic acid; Deoxyguanosine monophosphate$L-Cysteine; L-2-Amino-3-mercaptopropionic acid$3-Mercaptolactate; L-3-Mercaptolactate; (R)-3-Mercaptolactate$AMP; Adenosine 5'-monophosphate…		16	35	0.179817	E414,E481,E47,E1752,E1610,E1297,E2756,E2299,E1271,E1555,E1171,E990,E2173,E1599,E3,E1949	C00217/C00025/C00302/C05938,C00024,,C00024,,,C00051,C00024,,C00054/C00361,,,C00051,C00021,,	D-Glutamate; D-Glutamic acid; D-Glutaminic acid; D-2-Aminoglutaric acid/L-Glutamate; L-Glutamic acid; L-Glutaminic acid; Glutamate/DL-Glutamate; DL-Glutaminic acid; 2-Aminoglutaric acid; Glutamate/L-4-Hydroxyglutamate semialdehyde$Acetyl-CoA; Acetyl coenzyme A$$Acetyl-CoA; Acetyl coenzyme A$$$Glutathione; 5-L-Glutamyl-L-cysteinylglycine; N-(N-gamma-L-Glutamyl-L-cysteinyl)glycine; gamma-L-Glutamyl…		9.53738	0.0489847	1.30994
Ubiquinone Biosynthesis	6	11	0.0472229	E1177,E2214,E2308,E1284,E1059,E1709	C00020/C00362,C00020/C00362,C05838/C00811/C02763/C00166,C00020/C00362,C00021,C00019	AMP; Adenosine 5'-monophosphate; Adenylic acid; Adenylate; 5'-AMP; 5'-Adenylic acid; 5'-Adenosine monophosphate; Adenosine 5'-phosphate/dGMP; 2'-Deoxyguanosine 5'-monophosphate; 2'-Deoxyguanosine 5'-phosphate; Deoxyguanylic acid; Deoxyguanosine monophosphate$AMP; Adenosine 5'-monophosphate; Adenylic acid; Adenylate; 5'-AMP; 5'-Adenylic acid; 5'-Adenosine monophosphate; Adenosine 5'-phosphate/dGMP…		6	11	0.204353	E1599,E3179,E481,E1752,E734,E2299	C00021,,C00024,C00024,,C00024	S-Adenosyl-L-homocysteine; S-Adenosylhomocysteine$$Acetyl-CoA; Acetyl coenzyme A$Acetyl-CoA; Acetyl coenzyme A$$Acetyl-CoA; Acetyl coenzyme A		9.28157	0.0544343	1.26413
Leukotriene metabolism	18	48	0.063188	E1404,E1177,E2214,E887,E855,E1797,E3036,E1284,E1755,E2377,E1484,E564,E2326,E153,E652,E2781,E2581,E2114	,C00020/C00362,C00020/C00362,,,C00051,,C00020/C00362,,,,C00051,,,,,,C00217/C05938/C00025/C00302	$AMP; Adenosine 5'-monophosphate; Adenylic acid; Adenylate; 5'-AMP; 5'-Adenylic acid; 5'-Adenosine monophosphate; Adenosine 5'-phosphate/dGMP; 2'-Deoxyguanosine 5'-monophosphate; 2'-Deoxyguanosine 5'-phosphate; Deoxyguanylic acid; Deoxyguanosine monophosphate$AMP; Adenosine 5'-monophosphate; Adenylic acid; Adenylate; 5'-AMP; 5'-Adenylic acid; 5'-Adenosine monophosphate; Adenosine 5'-phosphate/dGM…		23	52	0.159566	E1466,E600,E1071,E2756,E2581,E2173,E2299,E2832,E2958,E196,E1240,E1752,E180,E231,E577,E2497,E414,E1949,E1419,E1165,E1934,E481,E2012	,,,C00051,,C00051,C00024,,,,,C00024,,,,,C00217/C00025/C00302/C05938,,,,,C00024,	$$$Glutathione; 5-L-Glutamyl-L-cysteinylglycine; N-(N-gamma-L-Glutamyl-L-cysteinyl)glycine; gamma-L-Glutamyl-L-cysteinyl-glycine; GSH; Reduced glutathione$$Glutathione; 5-L-Glutamyl-L-cysteinylglycine; N-(N-gamma-L-Glutamyl-L-cysteinyl)glycine; gamma-L-Glutamyl-L-cysteinyl-glycine; GSH; Reduced glutathione$Acetyl-CoA; Acetyl coenzyme A$$$$$Acetyl-CoA; Acetyl coenzyme A$$$$$D-Glutamate; D-Glutamic…		9.19387	0.0564321	1.24847
Purine metabolism	36	96	0.0121839	E1673,E1284,E3060,E2976,E618,E1365,E2222,E1177,E1740,E2930,E2245,E1841,E987,E1849,E793,E2114,E2553,E607,E374,E1989,E824,E487,E902,E1548,E2721,E1259,E643,E2214,E1896,E2002,E2226,E2502,E666,E2319,E3044,E1464	C00262,C00020/C00362,C04051,C01345,C01620/C00262,C04677,C03794,C00020/C00362,C00035,C04734,C03373,C01551,C00147,C05512/C01736/C15586,C00147,C00217/C05938/C00025/C00302,C00366,C05198/C00559,C00147,C01261,C00242,C00262,C00054/C00361,C00575,C00147,C00942,C04677,C00020/C00362,C11821,C00575,C00054/C00361,C00212/C00330,C05198/C00559,C00655,C05198/C00559,C04051	Hypoxanthine; Purine-6-ol$AMP; Adenosine 5'-monophosphate; Adenylic acid; Adenylate; 5'-AMP; 5'-Adenylic acid; 5'-Adenosine monophosphate; Adenosine 5'-phosphate/dGMP; 2'-Deoxyguanosine 5'-monophosphate; 2'-Deoxyguanosine 5'-phosphate; Deoxyguanylic acid; Deoxyguanosine monophosphate$5-Amino-4-imidazolecarboxyamide$dITP; 2'-Deoxyinosine-5'-triphosphate; 2'-Deoxyinosine 5'-triphosphate$/Hypoxanthi…		15	68	0.841526	E414,E3406,E220,E3417,E3170,E2999,E479,E2774,E1949,E1555,E629,E1008,E1886,E3218,E592	C00217/C00025/C00302/C05938,,C00508/C00309/C00312/C00310/C00259/C00121/C00181,,,,,,,C00054/C00361,,,,,C00819/C00064/C05100	D-Glutamate; D-Glutamic acid; D-Glutaminic acid; D-2-Aminoglutaric acid/L-Glutamate; L-Glutamic acid; L-Glutaminic acid; Glutamate/DL-Glutamate; DL-Glutaminic acid; 2-Aminoglutaric acid; Glutamate/L-4-Hydroxyglutamate semialdehyde$$L-Ribulose; L-erythro-Pentulose; L-Arabinoketose; L-Arabinulose; L-Riboketose/D-Ribulose; D-erythro-2-Pentulose; D-Arabinoketose; D-Arabinulose; D-Riboketose/L-Xylulos…		9.16036	0.0572138	1.2425
Androgen and estrogen biosynthesis and metabolism	9	34	0.49332	E279,E1638,E1797,E2845,E1059,E902,E2226,E564,E1709	,,C00051,,C00021,C00054/C00361,C00054/C00361,C00051,C00019	$$Glutathione; 5-L-Glutamyl-L-cysteinylglycine; N-(N-gamma-L-Glutamyl-L-cysteinyl)glycine; gamma-L-Glutamyl-L-cysteinyl-glycine; GSH; Reduced glutathione$$S-Adenosyl-L-homocysteine; S-Adenosylhomocysteine$Adenosine 3',5'-bisphosphate; PAP; 3'-Phosphoadenylate; Phosphoadenosine phosphate/dGDP; 2'-Deoxyguanosine 5'-diphosphate$Adenosine 3',5'-bisphosphate; PAP; 3'-Phosphoadenylate; Phosphoadenosine…		15	25	0.0247878	E1010,E2436,E2173,E1137,E2544,E2756,E793,E2294,E1555,E3432,E2359,E2835,E2380,E1599,E3295	estroneglc/C11133,estradiolglc/C05503,C00051,CE5247/CE5248,C05504,C00051,C04518/C18038/C05485/C05138,C11132,C00054/C00361,C00167,C02090,C00015,C05140/C05302/CE2186/CE2183/CE2182/C05284/C05290,C00021,C11132	estrone glucuronide/Estrone glucuronide; Estrone 3-glucuronide; Estrone beta-D-glucuronide$estradiol glucuronide/Estradiol-17beta 3-glucuronide; 17beta-Estradiol 3-(beta-D-glucuronide)$Glutathione; 5-L-Glutamyl-L-cysteinylglycine; N-(N-gamma-L-Glutamyl-L-cysteinyl)glycine; gamma-L-Glutamyl-L-cysteinyl-glycine; GSH; Reduced glutathione$2-hydroxyestrone sulfate/4-hydroxyestrone sulfate$16-Glucuroni…		8.808	0.0660819	1.17992
Saturated fatty acids beta-oxidation	4	11	0.292244	E2370,E1071,E1232,E1299	,,,	$$$		17	31	0.0430216	E2681,E3358,E411,E481,E1086,E3300,E2220,E256,E2297,E3467,E1981,E137,E1404,E1752,E2299,E2219,E338	C05273,C02593,C03221/C02944,C00024,C00877/C03460,C05274,C05260,C00249,C05261,C00136/C00630,C00249,C05264,C00527,C00024,C00024,C03221/C02944,C05275	trans-Tetradec-2-enoyl-CoA; (2E)-Tetradecenoyl-CoA$Tetradecanoyl-CoA; Myristoyl-CoA$2-trans-Dodecenoyl-CoA; (2E)-Dodec-2-enoyl-CoA; (2E)-Dodecenoyl-CoA/3-cis-Dodecenoyl-CoA; 3-cis-Dodecenoyl coenzyme A; (3Z)-Dodecenoyl-CoA; (3Z)-Dodec-3-enoyl-CoA$Acetyl-CoA; Acetyl coenzyme A$Crotonoyl-CoA; Crotonyl-CoA; 2-Butenoyl-CoA; trans-But-2-enoyl-CoA; But-2-enoyl-CoA/2-Methylprop-2-enoyl-CoA; Methacrylyl-…		8.75244	0.0675942	1.17009
Dimethyl-branched-chain fatty acid mitochondrial beta-oxidation	0	2	0.820015					8	10	0.0160491	E978,E99,E1931,E1522,E1752,E3467,E481,E2299	CE4801,CE4806,CE4796,CE4801,C00024,C00136/C00630,C00024,C00024	3(S)-hydroxy-4(R),8-dimethyl-nonanoyl-CoA$4(R),8-dimethyl-trans-2-nonenoyl-CoA$3-oxo-(2S)-methylisocapryloyl-CoA$3(S)-hydroxy-4(R),8-dimethyl-nonanoyl-CoA$Acetyl-CoA; Acetyl coenzyme A$Butanoyl-CoA; Butyryl-CoA/2-Methylpropanoyl-CoA; 2-Methylpropionyl-CoA; Isobutyryl-CoA$Acetyl-CoA; Acetyl coenzyme A$Acetyl-CoA; Acetyl coenzyme A		8.66107	0.0701524	1.15396
Starch and Sucrose Metabolism	10	25	0.0955382	E2182,E1741,E2099,E373,E502,E272,E775,E2134,E75,E1436	C00031/C00795/C00221/C00247/C02336/C00293/C00124/C13747/C00267/C07480/C00137/C00738/C00936/C00159/C00095/C00962/C00984/C01582,,C00031/C00795/C00221/C00247/C02336/C00293/C00124/C13747/C00267/C07480/C00137/C00738/C00936/C00159/C00095/C00962/C00984/C01582,,,C00105/C01368,,,C00052/C00029,C00031/C00795/C00221/C00247/C02336/C00293/C00124/C00267/C00137/C00738/C00936/C00159/C00095/C00962/C00984/C01582	D-Glucose; Grape sugar; Dextrose/D-Tagatose; lyxo-Hexulose/beta-D-Glucose/L-Sorbose; L-xylo-Hexulose/beta-D-Fructose; beta-Fruit sugar; beta-D-arabino-Hexulose; beta-Levulose; Fructose/Glucose/D-Galactose/1,7-Dimethylxanthine; Paraxanthine/alpha-D-Glucose//myo-Inositol; D-myo-Inositol; 1D-myo-Inositol; L-myo-Inositol; 1L-myo-Inositol; meso-Inositol; Inositol; Dambose; Cyclohexitol; Meat sugar; Bi…		9	18	0.194774	E868,E1757,E762,E1801,E1384,E1995,E2835,E3432,E967	,CE3075/C00103/C03862/C04006/C00275/C05345/C00636/C01097/C01094/C03546/C00446/C00092/C00085/C01172/C01177,,C00031/C00795/C00221/C00247/C02336/C00293/C00124/C00267/C00137/C00738/C00936/C00159/C00095/C00962/C00984/C01582,,,C00015,C00167,	$sorbitol 3-phosphate/D-Glucose 1-phosphate; alpha-D-Glucose 1-phosphate; Cori ester; D-Glucose alpha-1-phosphate/Dolichyl phosphate D-mannose; Dolichyl D-mannosyl phosphate/1D-myo-Inositol 3-phosphate; D-myo-Inositol 3-phosphate; myo-Inositol 3-phosphate; Inositol 3-phosphate; 1D-myo-Inositol 3-monophosphate; D-myo-Inositol 3-monophosphate; myo-Inositol 3-monophosphate; Inositol 3-monophosphate;…		7.96829	0.0927466	1.0327
Aminosugars metabolism	6	29	0.693555	E1309,E894,E885,E2513,E2671,E2114	,,C00055,,C00063,C00217/C05938/C00025/C00302	$$CMP; Cytidine-5'-monophosphate; Cytidylic acid$$CTP; Cytidine 5'-triphosphate; Cytidine triphosphate$D-Glutamate; D-Glutamic acid; D-Glutaminic acid; D-2-Aminoglutaric acid/L-4-Hydroxyglutamate semialdehyde/L-Glutamate; L-Glutamic acid; L-Glutaminic acid; Glutamate/DL-Glutamate; DL-Glutaminic acid; 2-Aminoglutaric acid; Glutamate		20	37	0.0331065	E414,E302,E1926,E1752,E2794,E408,E1763,E957,E80,E1521,E1571,E481,E1947,E1757,E2835,E592,E207,E3354,E2299,E1637	C00217/C00025/C00302/C05938,C06377/C12214/C00352,C00075,C00024,C00270,C00063,C00055,C00063,C04501/C06376,C05673,C00075,C00024,C04256/C04257/C00357,CE3075/C00103/C03862/C04006/C00275/C05345/C00636/C01097/C01094/C03546/C00446/C00092/C00085/C01172/C01177,C00015,C00819/C00064/C05100,C00203/C01170/C00043,C05673,C00024,C00329	D-Glutamate; D-Glutamic acid; D-Glutaminic acid; D-2-Aminoglutaric acid/L-Glutamate; L-Glutamic acid; L-Glutaminic acid; Glutamate/DL-Glutamate; DL-Glutaminic acid; 2-Aminoglutaric acid; Glutamate/L-4-Hydroxyglutamate semialdehyde$D-Galactosamine 6-phosphate/Aminofructose 6-phosphate; Amino-D-fructose 6-phosphate/D-Glucosamine 6-phosphate; D-Glucosamine phosphate$UTP; Uridine 5'-triphosphate; Uri…		7.5479	0.109615	0.960128
Fatty acid oxidation	4	9	0.183094	E514,E1766,E2279,E1160	,CE2434/lnlncacoa,,hdcoa/CE5938/CE0852	$trans,cis,cis-2,9,12-octadecatrienoyl-CoA/alpha-Linolenoyl-CoA$$Hexadecenoyl-CoA (n-C16:1CoA)/(4R,8R,12R)-trimethyl-2E-tridecenoyl-CoA/palmitoleoyl-CoA		7	12	0.132006	E170,E2299,E2761,E3358,E1752,E481,E2813	,C00024,,C02593,C00024,C00024,hdcoa/CE5938/CE0852	$Acetyl-CoA; Acetyl coenzyme A$$Tetradecanoyl-CoA; Myristoyl-CoA$Acetyl-CoA; Acetyl coenzyme A$Acetyl-CoA; Acetyl coenzyme A$Hexadecenoyl-CoA (n-C16:1CoA)/(4R,8R,12R)-trimethyl-2E-tridecenoyl-CoA/palmitoleoyl-CoA		7.44533	0.114144	0.942546
Chondroitin sulfate degradation	3	8	0.311402	E2182,E1436,E2099	C00031/C00795/C00221/C00247/C02336/C00293/C00124/C13747/C00267/C07480/C00137/C00738/C00936/C00159/C00095/C00962/C00984/C01582,C00031/C00795/C00221/C00247/C02336/C00293/C00124/C00267/C00137/C00738/C00936/C00159/C00095/C00962/C00984/C01582,C00031/C00795/C00221/C00247/C02336/C00293/C00124/C13747/C00267/C07480/C00137/C00738/C00936/C00159/C00095/C00962/C00984/C01582	D-Glucose; Grape sugar; Dextrose/D-Tagatose; lyxo-Hexulose/beta-D-Glucose/L-Sorbose; L-xylo-Hexulose/beta-D-Fructose; beta-Fruit sugar; beta-D-arabino-Hexulose; beta-Levulose; Fructose/Glucose/D-Galactose/1,7-Dimethylxanthine; Paraxanthine/alpha-D-Glucose//myo-Inositol; D-myo-Inositol; 1D-myo-Inositol; L-myo-Inositol; 1L-myo-Inositol; meso-Inositol; Inositol; Dambose; Cyclohexitol; Meat sugar; Bi…		3	3	0.0789009	E220,E1801,E1750	C00508/C00309/C00312/C00310/C00259/C00121/C00181,C00031/C00795/C00221/C00247/C02336/C00293/C00124/C00267/C00137/C00738/C00936/C00159/C00095/C00962/C00984/C01582,C00618/C06472/C00191	L-Ribulose; L-erythro-Pentulose; L-Arabinoketose; L-Arabinulose; L-Riboketose/D-Ribulose; D-erythro-2-Pentulose; D-Arabinoketose; D-Arabinulose; D-Riboketose/L-Xylulose; L-threo-Pentulose; L-Lyxulose/D-Xylulose; D-threo-Pentulose; D-Lyxulose/L-Arabinose; L-Arabinopyranose/D-Ribose/D-Xylose; Wood sugar$D-Glucose; Grape sugar; Dextrose/D-Tagatose; lyxo-Hexulose/beta-D-Glucose/L-Sorbose; L-xylo-Hexu…		7.41246	0.115632	0.936923
Alanine and Aspartate Metabolism	9	29	0.310226	E1177,E2214,E896,E333,E1284,E2114,E2667,E1055,E2421	C00020/C00362,C00020/C00362,C00327,C00213/C00133/C00041/C00099,C00020/C00362,C00217/C05938/C00025/C00302,C00792/C00062,C00792/C00062,C00792/C00062	AMP; Adenosine 5'-monophosphate; Adenylic acid; Adenylate; 5'-AMP; 5'-Adenylic acid; 5'-Adenosine monophosphate; Adenosine 5'-phosphate/dGMP; 2'-Deoxyguanosine 5'-monophosphate; 2'-Deoxyguanosine 5'-phosphate; Deoxyguanylic acid; Deoxyguanosine monophosphate$AMP; Adenosine 5'-monophosphate; Adenylic acid; Adenylate; 5'-AMP; 5'-Adenylic acid; 5'-Adenosine monophosphate; Adenosine 5'-phosphate/dGMP…		8	13	0.0848668	E414,E1360,E592,E1752,E1825,E481,E2299,E1949	C00217/C00025/C00302/C05938,,C00819/C00064/C05100,C00024,,C00024,C00024,	D-Glutamate; D-Glutamic acid; D-Glutaminic acid; D-2-Aminoglutaric acid/L-Glutamate; L-Glutamic acid; L-Glutaminic acid; Glutamate/DL-Glutamate; DL-Glutaminic acid; 2-Aminoglutaric acid; Glutamate/L-4-Hydroxyglutamate semialdehyde$$D-Glutamine; D-2-Aminoglutaramic acid/L-Glutamine; L-2-Aminoglutaramic acid/3-Ureidoisobutyrate$Acetyl-CoA; Acetyl coenzyme A$$Acetyl-CoA; Acetyl coenzyme A$Acetyl-CoA…		7.27425	0.122086	0.913335
Pentose phosphate pathway	10	22	0.0449542	E1177,E1300,E2214,E2099,E2922,E1284,E2869,E825,E1436,E2182	C00020/C00362,C00301,C00020/C00362,C00031/C00795/C00221/C00247/C02336/C00293/C00124/C13747/C00267/C07480/C00137/C00738/C00936/C00159/C00095/C00962/C00984/C01582,C00345,C00020/C00362,C00301,C00301,C00031/C00795/C00221/C00247/C02336/C00293/C00124/C00267/C00137/C00738/C00936/C00159/C00095/C00962/C00984/C01582,C00031/C00795/C00221/C00247/C02336/C00293/C00124/C13747/C00267/C07480/C00137/C00738/C00936/…	AMP; Adenosine 5'-monophosphate; Adenylic acid; Adenylate; 5'-AMP; 5'-Adenylic acid; 5'-Adenosine monophosphate; Adenosine 5'-phosphate/dGMP; 2'-Deoxyguanosine 5'-monophosphate; 2'-Deoxyguanosine 5'-phosphate; Deoxyguanylic acid; Deoxyguanosine monophosphate$ADP-ribose$AMP; Adenosine 5'-monophosphate; Adenylic acid; Adenylate; 5'-AMP; 5'-Adenylic acid; 5'-Adenosine monophosphate; Adenosine 5'-pho…		8	24	0.634148	E302,E220,E1757,E3417,E1714,E3076,E1801,E1149	C06377/C12214/C00352,C00508/C00309/C00312/C00310/C00259/C00121/C00181,CE3075/C00103/C03862/C04006/C00275/C05345/C00636/C01097/C01094/C03546/C00446/C00092/C00085/C01172/C01177,,,,C00031/C00795/C00221/C00247/C02336/C00293/C00124/C00267/C00137/C00738/C00936/C00159/C00095/C00962/C00984/C01582,	D-Galactosamine 6-phosphate/Aminofructose 6-phosphate; Amino-D-fructose 6-phosphate/D-Glucosamine 6-phosphate; D-Glucosamine phosphate$L-Ribulose; L-erythro-Pentulose; L-Arabinoketose; L-Arabinulose; L-Riboketose/D-Ribulose; D-erythro-2-Pentulose; D-Arabinoketose; D-Arabinulose; D-Riboketose/L-Xylulose; L-threo-Pentulose; L-Lyxulose/D-Xylulose; D-threo-Pentulose; D-Lyxulose/L-Arabinose; L-Arabino…		7.11517	0.129926	0.886304
Glycine, serine, alanine and threonine metabolism	25	85	0.283001	E325,E2421,E859,E2707,E1670,E1059,E2667,E1055,E1177,E1797,E333,E2114,E1527,E2531,E2463,E1284,E1632,E410,E564,E1480,E2214,E1709,E86,E2646,E1618	C01419,C00792/C00062,,,C00232/C00109/C00164/C06002/C00349,C00021,C00792/C00062,C00792/C00062,C00020/C00362,C00051,C00213/C00133/C00041/C00099,C00217/C05938/C00025/C00302,,,C00300,C00020/C00362,,,C00051,,C00020/C00362,C00019,C01419,,C03341/C01157/C00430/C03440/C01165/C01110	Cys-Gly; L-Cysteinylglycine$D-Arginine; D-2-Amino-5-guanidinovaleric acid/L-Arginine; (S)-2-Amino-5-guanidinovaleric acid$$$Succinate semialdehyde; Succinic semialdehyde; 4-Oxobutanoate/2-Oxobutanoate; 2-Ketobutyric acid; 2-Oxobutyric acid; 2-Oxobutyrate; 2-Oxobutanoic acid; alpha-Ketobutyric acid; alpha-Ketobutyrate/Acetoacetate; 3-Oxobutanoic acid; beta-Ketobutyric acid; Acetoacetic acid/(S)-Me…		16	32	0.100832	E414,E1360,E47,E2173,E481,E201,E1599,E2756,E435,E264,E2299,E1752,E3467,E1949,E2900,E3280	C00217/C00025/C00302/C05938,,,C00051,C00024,,C00021,C00051,,,C00024,C00024,C00136/C00630,,,	D-Glutamate; D-Glutamic acid; D-Glutaminic acid; D-2-Aminoglutaric acid/L-Glutamate; L-Glutamic acid; L-Glutaminic acid; Glutamate/DL-Glutamate; DL-Glutaminic acid; 2-Aminoglutaric acid; Glutamate/L-4-Hydroxyglutamate semialdehyde$$$Glutathione; 5-L-Glutamyl-L-cysteinylglycine; N-(N-gamma-L-Glutamyl-L-cysteinyl)glycine; gamma-L-Glutamyl-L-cysteinyl-glycine; GSH; Reduced glutathione$Acetyl-CoA; Ac…		7.11321	0.130025	0.885972
Nucleotide Sugar Metabolism	0	2	0.820015					4	4	0.0356273	E1410,E1757,E3432,E792	C00459,CE3075/C00103/C03862/C04006/C00275/C05345/C00636/C01097/C01094/C03546/C00446/C00092/C00085/C01172/C01177,C00167,C02097/C00842	dTTP; Deoxythymidine triphosphate; Deoxythymidine 5'-triphosphate; TTP$sorbitol 3-phosphate/D-Glucose 1-phosphate; alpha-D-Glucose 1-phosphate; Cori ester; D-Glucose alpha-1-phosphate/Dolichyl phosphate D-mannose; Dolichyl D-mannosyl phosphate/1D-myo-Inositol 3-phosphate; D-myo-Inositol 3-phosphate; myo-Inositol 3-phosphate; Inositol 3-phosphate; 1D-myo-Inositol 3-monophosphate; D-myo-Inositol 3-…		7.06615	0.132433	0.878003
Glycosphingolipid biosynthesis - globoseries	7	15	0.0755399	E2182,E1740,E2855,E885,E2099,E1436,E75	C00031/C00795/C00221/C00247/C02336/C00293/C00124/C13747/C00267/C07480/C00137/C00738/C00936/C00159/C00095/C00962/C00984/C01582,C00035,C00325,C00055,C00031/C00795/C00221/C00247/C02336/C00293/C00124/C13747/C00267/C07480/C00137/C00738/C00936/C00159/C00095/C00962/C00984/C01582,C00031/C00795/C00221/C00247/C02336/C00293/C00124/C00267/C00137/C00738/C00936/C00159/C00095/C00962/C00984/C01582,C00052/C00029	D-Glucose; Grape sugar; Dextrose/D-Tagatose; lyxo-Hexulose/beta-D-Glucose/L-Sorbose; L-xylo-Hexulose/beta-D-Fructose; beta-Fruit sugar; beta-D-arabino-Hexulose; beta-Levulose; Fructose/Glucose/D-Galactose/1,7-Dimethylxanthine; Paraxanthine/alpha-D-Glucose//myo-Inositol; D-myo-Inositol; 1D-myo-Inositol; L-myo-Inositol; 1L-myo-Inositol; meso-Inositol; Inositol; Dambose; Cyclohexitol; Meat sugar; Bi…		7	17	0.425847	E2934,E1763,E1175,E2835,E1995,E207,E1801	,C00055,,C00015,,C00203/C01170/C00043,C00031/C00795/C00221/C00247/C02336/C00293/C00124/C00267/C00137/C00738/C00936/C00159/C00095/C00962/C00984/C01582	$CMP; Cytidine-5'-monophosphate; Cytidylic acid$$UDP; Uridine 5'-diphosphate$$UDP-N-acetyl-D-galactosamine/UDP-N-acetyl-D-mannosamine/UDP-N-acetyl-D-glucosamine; UDP-N-acetylglucosamine$D-Glucose; Grape sugar; Dextrose/D-Tagatose; lyxo-Hexulose/beta-D-Glucose/L-Sorbose; L-xylo-Hexulose/beta-D-Fructose; beta-Fruit sugar; beta-D-arabino-Hexulose; beta-Levulose; Fructose/Glucose/D-Galactose/alpha-D-…		6.87354	0.142724	0.845504
Glycosphingolipid biosynthesis - ganglioseries	10	25	0.0955382	E2182,E885,E2855,E1740,E936,E2099,E75,E902,E1436,E2226	C00031/C00795/C00221/C00247/C02336/C00293/C00124/C13747/C00267/C07480/C00137/C00738/C00936/C00159/C00095/C00962/C00984/C01582,C00055,C00325,C00035,,C00031/C00795/C00221/C00247/C02336/C00293/C00124/C13747/C00267/C07480/C00137/C00738/C00936/C00159/C00095/C00962/C00984/C01582,C00052/C00029,C00054/C00361,C00031/C00795/C00221/C00247/C02336/C00293/C00124/C00267/C00137/C00738/C00936/C00159/C00095/C00962…	D-Glucose; Grape sugar; Dextrose/D-Tagatose; lyxo-Hexulose/beta-D-Glucose/L-Sorbose; L-xylo-Hexulose/beta-D-Fructose; beta-Fruit sugar; beta-D-arabino-Hexulose; beta-Levulose; Fructose/Glucose/D-Galactose/1,7-Dimethylxanthine; Paraxanthine/alpha-D-Glucose//myo-Inositol; D-myo-Inositol; 1D-myo-Inositol; L-myo-Inositol; 1L-myo-Inositol; meso-Inositol; Inositol; Dambose; Cyclohexitol; Meat sugar; Bi…		10	24	0.361398	E2934,E1763,E1371,E1175,E3435,E207,E1995,E2835,E1555,E1801	,C00055,,,,C00203/C01170/C00043,,C00015,C00054/C00361,C00031/C00795/C00221/C00247/C02336/C00293/C00124/C00267/C00137/C00738/C00936/C00159/C00095/C00962/C00984/C01582	$CMP; Cytidine-5'-monophosphate; Cytidylic acid$$$$UDP-N-acetyl-D-galactosamine/UDP-N-acetyl-D-mannosamine/UDP-N-acetyl-D-glucosamine; UDP-N-acetylglucosamine$$UDP; Uridine 5'-diphosphate$Adenosine 3',5'-bisphosphate; PAP; 3'-Phosphoadenylate; Phosphoadenosine phosphate/dGDP; 2'-Deoxyguanosine 5'-diphosphate$D-Glucose; Grape sugar; Dextrose/D-Tagatose; lyxo-Hexulose/beta-D-Glucose/L-Sorbose; L-xy…		6.73201	0.150746	0.821753
Vitamin B5 - CoA biosynthesis from pantothenate	8	18	0.0768843	E1177,E2214,E1868,E1284,E1038,E1563,E2671,E1445	C00020/C00362,C00020/C00362,C00112,C00020/C00362,C00097,,C00063,	AMP; Adenosine 5'-monophosphate; Adenylic acid; Adenylate; 5'-AMP; 5'-Adenylic acid; 5'-Adenosine monophosphate; Adenosine 5'-phosphate/dGMP; 2'-Deoxyguanosine 5'-monophosphate; 2'-Deoxyguanosine 5'-phosphate; Deoxyguanylic acid; Deoxyguanosine monophosphate$AMP; Adenosine 5'-monophosphate; Adenylic acid; Adenylate; 5'-AMP; 5'-Adenylic acid; 5'-Adenosine monophosphate; Adenosine 5'-phosphate/dGMP…		5	16	0.671792	E209,E957,E356,E408,E3014	,C00063,,C00063,	$CTP; Cytidine 5'-triphosphate; Cytidine triphosphate$$CTP; Cytidine 5'-triphosphate; Cytidine triphosphate$		5.92652	0.204703	0.688875
Caffeine metabolism	3	4	0.0611713	E2182,E397,E2099	C00031/C00795/C00221/C00247/C02336/C00293/C00124/C13747/C00267/C07480/C00137/C00738/C00936/C00159/C00095/C00962/C00984/C01582,C13747/C07480/CE5541,C00031/C00795/C00221/C00247/C02336/C00293/C00124/C13747/C00267/C07480/C00137/C00738/C00936/C00159/C00095/C00962/C00984/C01582	D-Glucose; Grape sugar; Dextrose/D-Tagatose; lyxo-Hexulose/beta-D-Glucose/L-Sorbose; L-xylo-Hexulose/beta-D-Fructose; beta-Fruit sugar; beta-D-arabino-Hexulose; beta-Levulose; Fructose/Glucose/D-Galactose/1,7-Dimethylxanthine; Paraxanthine/alpha-D-Glucose//myo-Inositol; D-myo-Inositol; 1D-myo-Inositol; L-myo-Inositol; 1L-myo-Inositol; meso-Inositol; Inositol; Dambose; Cyclohexitol; Meat sugar; Bi…		0	1	0.844803					5.92546	0.204785	0.688702
Lysine metabolism	15	45	0.179901	E1177,E2214,E592,E1369,E62,E2724,E2707,E1284,E1151,E1059,E2482,E2114,E711,E1986,E1709	C00020/C00362,C00020/C00362,,,,C02170/C00042,,C00020/C00362,,C00021,C00322,C00217/C05938/C00025/C00302,,C05936/C00408,C00019	AMP; Adenosine 5'-monophosphate; Adenylic acid; Adenylate; 5'-AMP; 5'-Adenylic acid; 5'-Adenosine monophosphate; Adenosine 5'-phosphate/dGMP; 2'-Deoxyguanosine 5'-monophosphate; 2'-Deoxyguanosine 5'-phosphate; Deoxyguanylic acid; Deoxyguanosine monophosphate$AMP; Adenosine 5'-monophosphate; Adenylic acid; Adenylate; 5'-AMP; 5'-Adenylic acid; 5'-Adenosine monophosphate; Adenosine 5'-phosphate/dGMP…		7	15	0.299471	E414,E1086,E635,E3090,E1949,E1404,E1599	C00217/C00025/C00302/C05938,C00877/C03460,,,,C00527,C00021	D-Glutamate; D-Glutamic acid; D-Glutaminic acid; D-2-Aminoglutaric acid/L-Glutamate; L-Glutamic acid; L-Glutaminic acid; Glutamate/DL-Glutamate; DL-Glutaminic acid; 2-Aminoglutaric acid; Glutamate/L-4-Hydroxyglutamate semialdehyde$Crotonoyl-CoA; Crotonyl-CoA; 2-Butenoyl-CoA; trans-But-2-enoyl-CoA; But-2-enoyl-CoA/2-Methylprop-2-enoyl-CoA; Methacrylyl-CoA; Methylacrylyl-CoA$$$$Glutaryl-CoA$S-Adeno…		5.84218	0.211249	0.675206
Pyruvate Metabolism	3	14	0.641795	E564,E1632,E1797	C00051,,C00051	Glutathione; 5-L-Glutamyl-L-cysteinylglycine; N-(N-gamma-L-Glutamyl-L-cysteinyl)glycine; gamma-L-Glutamyl-L-cysteinyl-glycine; GSH; Reduced glutathione$$Glutathione; 5-L-Glutamyl-L-cysteinylglycine; N-(N-gamma-L-Glutamyl-L-cysteinyl)glycine; gamma-L-Glutamyl-L-cysteinyl-glycine; GSH; Reduced glutathione		8	13	0.0848668	E2173,E201,E2299,E2756,E435,E1752,E481,E2900	C00051,,C00024,C00051,,C00024,C00024,	Glutathione; 5-L-Glutamyl-L-cysteinylglycine; N-(N-gamma-L-Glutamyl-L-cysteinyl)glycine; gamma-L-Glutamyl-L-cysteinyl-glycine; GSH; Reduced glutathione$$Acetyl-CoA; Acetyl coenzyme A$Glutathione; 5-L-Glutamyl-L-cysteinylglycine; N-(N-gamma-L-Glutamyl-L-cysteinyl)glycine; gamma-L-Glutamyl-L-cysteinyl-glycine; GSH; Reduced glutathione$$Acetyl-CoA; Acetyl coenzyme A$Acetyl-CoA; Acetyl coenzyme A$		5.82032	0.212975	0.671671
Carnitine shuttle	8	20	0.128393	E514,E1766,E2658,E1071,E1160,E2241,E1049,E2279	,CE2434/lnlncacoa,,,hdcoa/CE5938/CE0852,,,	$trans,cis,cis-2,9,12-octadecatrienoyl-CoA/alpha-Linolenoyl-CoA$$$Hexadecenoyl-CoA (n-C16:1CoA)/(4R,8R,12R)-trimethyl-2E-tridecenoyl-CoA/palmitoleoyl-CoA$$$		4	9	0.433409	E170,E3358,E2761,E2813	,C02593,,hdcoa/CE5938/CE0852	$Tetradecanoyl-CoA; Myristoyl-CoA$$Hexadecenoyl-CoA (n-C16:1CoA)/(4R,8R,12R)-trimethyl-2E-tridecenoyl-CoA/palmitoleoyl-CoA		5.77747	0.216395	0.664754
Nitrogen metabolism	1	7	0.736409	E2114	C00217/C05938/C00025/C00302	D-Glutamate; D-Glutamic acid; D-Glutaminic acid; D-2-Aminoglutaric acid/L-4-Hydroxyglutamate semialdehyde/L-Glutamate; L-Glutamic acid; L-Glutaminic acid; Glutamate/DL-Glutamate; DL-Glutaminic acid; 2-Aminoglutaric acid; Glutamate		3	3	0.0789009	E414,E1825,E592	C00217/C00025/C00302/C05938,,C00819/C00064/C05100	D-Glutamate; D-Glutamic acid; D-Glutaminic acid; D-2-Aminoglutaric acid/L-Glutamate; L-Glutamic acid; L-Glutaminic acid; Glutamate/DL-Glutamate; DL-Glutaminic acid; 2-Aminoglutaric acid; Glutamate/L-4-Hydroxyglutamate semialdehyde$$D-Glutamine; D-2-Aminoglutaramic acid/L-Glutamine; L-2-Aminoglutaramic acid/3-Ureidoisobutyrate		5.69106	0.223438	0.650842
Vitamin H (biotin) metabolism	5	10	0.0938577	E1177,E2214,E1080,E2970,E1284	C00020/C00362,C00020/C00362,,,C00020/C00362	AMP; Adenosine 5'-monophosphate; Adenylic acid; Adenylate; 5'-AMP; 5'-Adenylic acid; 5'-Adenosine monophosphate; Adenosine 5'-phosphate/dGMP; 2'-Deoxyguanosine 5'-monophosphate; 2'-Deoxyguanosine 5'-phosphate; Deoxyguanylic acid; Deoxyguanosine monophosphate$AMP; Adenosine 5'-monophosphate; Adenylic acid; Adenylate; 5'-AMP; 5'-Adenylic acid; 5'-Adenosine monophosphate; Adenosine 5'-phosphate/dGMP…		3	9	0.640198	E2371,E303,E3067	,,	$$		5.62391	0.229051	0.640068
Omega-6 fatty acid metabolism	5	13	0.232081	E1177,E2214,E1578,E1284,E2279	C00020/C00362,C00020/C00362,CE0713/CE2438,C00020/C00362,	AMP; Adenosine 5'-monophosphate; Adenylic acid; Adenylate; 5'-AMP; 5'-Adenylic acid; 5'-Adenosine monophosphate; Adenosine 5'-phosphate/dGMP; 2'-Deoxyguanosine 5'-monophosphate; 2'-Deoxyguanosine 5'-phosphate; Deoxyguanylic acid; Deoxyguanosine monophosphate$AMP; Adenosine 5'-monophosphate; Adenylic acid; Adenylate; 5'-AMP; 5'-Adenylic acid; 5'-Adenosine monophosphate; Adenosine 5'-phosphate/dGMP…		10	22	0.267288	E170,E442,E2761,E92,E338,E1416,E1752,E1839,E481,E2299	,,,,C05275,,C00024,,C00024,C00024	$$$$trans-Dec-2-enoyl-CoA; (2E)-Decenoyl-CoA$$Acetyl-CoA; Acetyl coenzyme A$$Acetyl-CoA; Acetyl coenzyme A$Acetyl-CoA; Acetyl coenzyme A		5.56019	0.234489	0.629877
Vitamin B12 (cyanocobalamin) metabolism	2	3	0.166541	E1059,E1709	C00021,C00019	S-Adenosyl-L-homocysteine; S-Adenosylhomocysteine$S-Adenosyl-L-methionine; S-Adenosylmethionine; AdoMet; SAM		3	6	0.388455	E84,E3138,E1599	,,C00021	$$S-Adenosyl-L-homocysteine; S-Adenosylhomocysteine		5.47619	0.24183	0.616489
Vitamin B1 (thiamin) metabolism	6	15	0.174271	E1177,E2214,E1848,E1284,E2503,E2482	C00020/C00362,C00020/C00362,,C00020/C00362,,C00322	AMP; Adenosine 5'-monophosphate; Adenylic acid; Adenylate; 5'-AMP; 5'-Adenylic acid; 5'-Adenosine monophosphate; Adenosine 5'-phosphate/dGMP; 2'-Deoxyguanosine 5'-monophosphate; 2'-Deoxyguanosine 5'-phosphate; Deoxyguanylic acid; Deoxyguanosine monophosphate$AMP; Adenosine 5'-monophosphate; Adenylic acid; Adenylate; 5'-AMP; 5'-Adenylic acid; 5'-Adenosine monophosphate; Adenosine 5'-phosphate/dGMP…		5	11	0.371313	E1404,E3103,E2299,E1752,E481	C00527,,C00024,C00024,C00024	Glutaryl-CoA$$Acetyl-CoA; Acetyl coenzyme A$Acetyl-CoA; Acetyl coenzyme A$Acetyl-CoA; Acetyl coenzyme A		5.4757	0.241873	0.616412
Glutathione Metabolism	11	29	0.112344	E325,E778,E1872,E333,E1797,E1038,E2114,E86,E1422,E564,E1065	C01419,C04282/C04281/C01879/C02238,C00127,C00213/C00133/C00041/C00099,C00051,C00097,C00217/C05938/C00025/C00302,C01419,C04282/C04281/C01879/C02238,C00051,C04282/C04281/C01879/C02238	Cys-Gly; L-Cysteinylglycine$1-Pyrroline-4-hydroxy-2-carboxylate/L-1-Pyrroline-3-hydroxy-5-carboxylate; 3-Hydroxy-L-1-pyrroline-5-carboxylate; (3R,5S)-1-Pyrroline-3-hydroxy-5-carboxylate/5-Oxoproline; Pyroglutamic acid; 5-Pyrrolidone-2-carboxylic acid; Pyroglutamate; 5-Oxo-L-proline; L-Pyroglutamic acid; L-5-Pyrrolidone-2-carboxylic acid/5-Oxo-L-proline$Glutathione disulfide; GSSG; Oxiglutatione; …		6	18	0.632804	E414,E1155,E2173,E2756,E1949,E2359	C00217/C00025/C00302/C05938,,C00051,C00051,,C02090	D-Glutamate; D-Glutamic acid; D-Glutaminic acid; D-2-Aminoglutaric acid/L-Glutamate; L-Glutamic acid; L-Glutaminic acid; Glutamate/DL-Glutamate; DL-Glutaminic acid; 2-Aminoglutaric acid; Glutamate/L-4-Hydroxyglutamate semialdehyde$$Glutathione; 5-L-Glutamyl-L-cysteinylglycine; N-(N-gamma-L-Glutamyl-L-cysteinyl)glycine; gamma-L-Glutamyl-L-cysteinyl-glycine; GSH; Reduced glutathione$Glutathione; 5-…		5.28758	0.259042	0.58663
Hexose phosphorylation	6	15	0.174271	E2182,E1309,E2099,E894,E1436,E2308	C00031/C00795/C00221/C00247/C02336/C00293/C00124/C13747/C00267/C07480/C00137/C00738/C00936/C00159/C00095/C00962/C00984/C01582,,C00031/C00795/C00221/C00247/C02336/C00293/C00124/C13747/C00267/C07480/C00137/C00738/C00936/C00159/C00095/C00962/C00984/C01582,,C00031/C00795/C00221/C00247/C02336/C00293/C00124/C00267/C00137/C00738/C00936/C00159/C00095/C00962/C00984/C01582,C05838/C00811/C02763/C00166	D-Glucose; Grape sugar; Dextrose/D-Tagatose; lyxo-Hexulose/beta-D-Glucose/L-Sorbose; L-xylo-Hexulose/beta-D-Fructose; beta-Fruit sugar; beta-D-arabino-Hexulose; beta-Levulose; Fructose/Glucose/D-Galactose/1,7-Dimethylxanthine; Paraxanthine/alpha-D-Glucose//myo-Inositol; D-myo-Inositol; 1D-myo-Inositol; L-myo-Inositol; 1L-myo-Inositol; meso-Inositol; Inositol; Dambose; Cyclohexitol; Meat sugar; Bi…		7	17	0.425847	E302,E1757,E3179,E734,E2330,E1801,E1637	C06377/C12214/C00352,CE3075/C00103/C03862/C04006/C00275/C05345/C00636/C01097/C01094/C03546/C00446/C00092/C00085/C01172/C01177,,,,C00031/C00795/C00221/C00247/C02336/C00293/C00124/C00267/C00137/C00738/C00936/C00159/C00095/C00962/C00984/C01582,C00329	D-Galactosamine 6-phosphate/Aminofructose 6-phosphate; Amino-D-fructose 6-phosphate/D-Glucosamine 6-phosphate; D-Glucosamine phosphate$sorbitol 3-phosphate/D-Glucose 1-phosphate; alpha-D-Glucose 1-phosphate; Cori ester; D-Glucose alpha-1-phosphate/Dolichyl phosphate D-mannose; Dolichyl D-mannosyl phosphate/1D-myo-Inositol 3-phosphate; D-myo-Inositol 3-phosphate; myo-Inositol 3-phosphate; Inositol…		5.20164	0.267227	0.57312
Glycerophospholipid metabolism	14	56	0.565415	E2182,E222,E529,E1224,E885,E2099,E1059,E1361,E147,E2671,E1436,E1108,E1709,E2551	C00031/C00795/C00221/C00247/C02336/C00293/C00124/C13747/C00267/C07480/C00137/C00738/C00936/C00159/C00095/C00962/C00984/C01582,,,C00588/C05594,C00055,C00031/C00795/C00221/C00247/C02336/C00293/C00124/C13747/C00267/C07480/C00137/C00738/C00936/C00159/C00095/C00962/C00984/C01582,C00021,,,C00063,C00031/C00795/C00221/C00247/C02336/C00293/C00124/C00267/C00137/C00738/C00936/C00159/C00095/C00962/C00984/C01…	D-Glucose; Grape sugar; Dextrose/D-Tagatose; lyxo-Hexulose/beta-D-Glucose/L-Sorbose; L-xylo-Hexulose/beta-D-Fructose; beta-Fruit sugar; beta-D-arabino-Hexulose; beta-Levulose; Fructose/Glucose/D-Galactose/1,7-Dimethylxanthine; Paraxanthine/alpha-D-Glucose//myo-Inositol; D-myo-Inositol; 1D-myo-Inositol; L-myo-Inositol; 1L-myo-Inositol; meso-Inositol; Inositol; Dambose; Cyclohexitol; Meat sugar; Bi…		19	41	0.138896	E1463,E3000,E408,E481,E216,E262,E1521,E2368,E957,E1801,E2914,E1763,E2299,E1752,E3354,E187,E1757,E1599,E1580	,,C00063,C00024,,,C05673,,C00063,C00031/C00795/C00221/C00247/C02336/C00293/C00124/C00267/C00137/C00738/C00936/C00159/C00095/C00962/C00984/C01582,,C00055,C00024,C00024,C05673,,CE3075/C00103/C03862/C04006/C00275/C05345/C00636/C01097/C01094/C03546/C00446/C00092/C00085/C01172/C01177,C00021,	$$CTP; Cytidine 5'-triphosphate; Cytidine triphosphate$Acetyl-CoA; Acetyl coenzyme A$$$CMP-2-aminoethylphosphonate; CMPciliatine$$CTP; Cytidine 5'-triphosphate; Cytidine triphosphate$D-Glucose; Grape sugar; Dextrose/D-Tagatose; lyxo-Hexulose/beta-D-Glucose/L-Sorbose; L-xylo-Hexulose/beta-D-Fructose; beta-Fruit sugar; beta-D-arabino-Hexulose; beta-Levulose; Fructose/Glucose/D-Galactose/alpha-D-Glu…		5.08845	0.278341	0.555422
CoA Catabolism	5	10	0.0938577	E1177,E2214,E1563,E1284,E1445	C00020/C00362,C00020/C00362,,C00020/C00362,	AMP; Adenosine 5'-monophosphate; Adenylic acid; Adenylate; 5'-AMP; 5'-Adenylic acid; 5'-Adenosine monophosphate; Adenosine 5'-phosphate/dGMP; 2'-Deoxyguanosine 5'-monophosphate; 2'-Deoxyguanosine 5'-phosphate; Deoxyguanylic acid; Deoxyguanosine monophosphate$AMP; Adenosine 5'-monophosphate; Adenylic acid; Adenylate; 5'-AMP; 5'-Adenylic acid; 5'-Adenosine monophosphate; Adenosine 5'-phosphate/dGMP…		1	10	0.837913	E3014				5.08563	0.278623	0.554983
Phosphatidylinositol phosphate metabolism	8	26	0.329132	E2182,E1936,E2551,E2099,E885,E1251,E1436,E1573	C00031/C00795/C00221/C00247/C02336/C00293/C00124/C13747/C00267/C07480/C00137/C00738/C00936/C00159/C00095/C00962/C00984/C01582,,,C00031/C00795/C00221/C00247/C02336/C00293/C00124/C13747/C00267/C07480/C00137/C00738/C00936/C00159/C00095/C00962/C00984/C01582,C00055,,C00031/C00795/C00221/C00247/C02336/C00293/C00124/C00267/C00137/C00738/C00936/C00159/C00095/C00962/C00984/C01582,	D-Glucose; Grape sugar; Dextrose/D-Tagatose; lyxo-Hexulose/beta-D-Glucose/L-Sorbose; L-xylo-Hexulose/beta-D-Fructose; beta-Fruit sugar; beta-D-arabino-Hexulose; beta-Levulose; Fructose/Glucose/D-Galactose/1,7-Dimethylxanthine; Paraxanthine/alpha-D-Glucose//myo-Inositol; D-myo-Inositol; 1D-myo-Inositol; L-myo-Inositol; 1L-myo-Inositol; meso-Inositol; Inositol; Dambose; Cyclohexitol; Meat sugar; Bi…		16	37	0.252836	E187,E1681,E216,E842,E262,E256,E148,E1801,E1763,E207,E1981,E2835,E563,E1757,E1750,E3338	,,,,,C00249,,C00031/C00795/C00221/C00247/C02336/C00293/C00124/C00267/C00137/C00738/C00936/C00159/C00095/C00962/C00984/C01582,C00055,C00203/C01170/C00043,C00249,C00015,,CE3075/C00103/C03862/C04006/C00275/C05345/C00636/C01097/C01094/C03546/C00446/C00092/C00085/C01172/C01177,C00618/C06472/C00191,	$$$$$Hexadecanoic acid; Hexadecanoate; Hexadecylic acid; Palmitic acid; Palmitate; Cetylic acid$$D-Glucose; Grape sugar; Dextrose/D-Tagatose; lyxo-Hexulose/beta-D-Glucose/L-Sorbose; L-xylo-Hexulose/beta-D-Fructose; beta-Fruit sugar; beta-D-arabino-Hexulose; beta-Levulose; Fructose/Glucose/D-Galactose/alpha-D-Glucose/myo-Inositol; D-myo-Inositol; 1D-myo-Inositol; L-myo-Inositol; 1L-myo-Inositol; m…		4.97262	0.290118	0.537425
Sialic acid metabolism	7	25	0.440887	E2182,E885,E222,E2513,E2099,E1436,E1108	C00031/C00795/C00221/C00247/C02336/C00293/C00124/C13747/C00267/C07480/C00137/C00738/C00936/C00159/C00095/C00962/C00984/C01582,C00055,,,C00031/C00795/C00221/C00247/C02336/C00293/C00124/C13747/C00267/C07480/C00137/C00738/C00936/C00159/C00095/C00962/C00984/C01582,C00031/C00795/C00221/C00247/C02336/C00293/C00124/C00267/C00137/C00738/C00936/C00159/C00095/C00962/C00984/C01582,	D-Glucose; Grape sugar; Dextrose/D-Tagatose; lyxo-Hexulose/beta-D-Glucose/L-Sorbose; L-xylo-Hexulose/beta-D-Fructose; beta-Fruit sugar; beta-D-arabino-Hexulose; beta-Levulose; Fructose/Glucose/D-Galactose/1,7-Dimethylxanthine; Paraxanthine/alpha-D-Glucose//myo-Inositol; D-myo-Inositol; 1D-myo-Inositol; L-myo-Inositol; 1L-myo-Inositol; meso-Inositol; Inositol; Dambose; Cyclohexitol; Meat sugar; Bi…		11	23	0.200655	E2934,E591,E2794,E216,E1947,E1580,E3435,E1763,E1757,E1801,E1371	,,C00270,,C04256/C04257/C00357,,,C00055,CE3075/C00103/C03862/C04006/C00275/C05345/C00636/C01097/C01094/C03546/C00446/C00092/C00085/C01172/C01177,C00031/C00795/C00221/C00247/C02336/C00293/C00124/C00267/C00137/C00738/C00936/C00159/C00095/C00962/C00984/C01582,	$$N-Acetylneuraminate; N-Acetylneuraminic acid; 5-Acetamido-3,5-dideoxy-D-glycero-D-galacto-2-nonulosonic acid; Neu5Ac$$N-Acetyl-D-glucosamine 1-phosphate/N-Acetyl-D-mannosamine 6-phosphate; N-Acetylmannosamine 6-phosphate/N-Acetyl-D-glucosamine 6-phosphate$$$CMP; Cytidine-5'-monophosphate; Cytidylic acid$sorbitol 3-phosphate/D-Glucose 1-phosphate; alpha-D-Glucose 1-phosphate; Cori ester; D-Gluco…		4.85026	0.303009	0.518544
3-oxo-10R-octadecatrienoate beta-oxidation	3	6	0.182254	E2491,E339,E2484	,,	$$		3	7	0.490127	E481,E2299,E1752	C00024,C00024,C00024	Acetyl-CoA; Acetyl coenzyme A$Acetyl-CoA; Acetyl coenzyme A$Acetyl-CoA; Acetyl coenzyme A		4.83089	0.305093	0.515568
Valine, leucine and isoleucine degradation	9	45	0.737417	E1177,E2214,E2724,E1670,E1284,E410,E2531,E2114,E1733	C00020/C00362,C00020/C00362,C02170/C00042,C00232/C00109/C00164/C06002/C00349,C00020/C00362,,,C00217/C05938/C00025/C00302,	AMP; Adenosine 5'-monophosphate; Adenylic acid; Adenylate; 5'-AMP; 5'-Adenylic acid; 5'-Adenosine monophosphate; Adenosine 5'-phosphate/dGMP; 2'-Deoxyguanosine 5'-monophosphate; 2'-Deoxyguanosine 5'-phosphate; Deoxyguanylic acid; Deoxyguanosine monophosphate$AMP; Adenosine 5'-monophosphate; Adenylic acid; Adenylate; 5'-AMP; 5'-Adenylic acid; 5'-Adenosine monophosphate; Adenosine 5'-phosphate/dGMP…		11	21	0.124107	E414,E2926,E1564,E3467,E1086,E358,E2435,E481,E264,E1752,E2299	C00217/C00025/C00302/C05938,,,C00136/C00630,C00877/C03460,,,C00024,,C00024,C00024	D-Glutamate; D-Glutamic acid; D-Glutaminic acid; D-2-Aminoglutaric acid/L-Glutamate; L-Glutamic acid; L-Glutaminic acid; Glutamate/DL-Glutamate; DL-Glutaminic acid; 2-Aminoglutaric acid; Glutamate/L-4-Hydroxyglutamate semialdehyde$$$Butanoyl-CoA; Butyryl-CoA/2-Methylpropanoyl-CoA; 2-Methylpropionyl-CoA; Isobutyryl-CoA$Crotonoyl-CoA; Crotonyl-CoA; 2-Butenoyl-CoA; trans-But-2-enoyl-CoA; But-2-enoyl…		4.78242	0.310359	0.508135
Pyrimidine metabolism	23	72	0.170154	E2481,E1670,E2239,E1687,E1177,E1740,E333,E272,E2671,E2525,E84,E1284,E902,E984,E1868,E2114,E2214,E2776,E75,E885,E1699,E2259,E2226	,C00232/C00109/C00164/C06002/C00349,C05522/C00380,,C00020/C00362,C00035,C00213/C00133/C00041/C00099,C00105/C01368,C00063,,,C00020/C00362,C00054/C00361,,C00112,C00217/C05938/C00025/C00302,C00020/C00362,,C00052/C00029,C00055,,C00178/C02835,C00054/C00361	$Succinate semialdehyde; Succinic semialdehyde; 4-Oxobutanoate/2-Oxobutanoate; 2-Ketobutyric acid; 2-Oxobutyric acid; 2-Oxobutyrate; 2-Oxobutanoic acid; alpha-Ketobutyric acid; alpha-Ketobutyrate/Acetoacetate; 3-Oxobutanoic acid; beta-Ketobutyric acid; Acetoacetic acid/(S)-Methylmalonate semialdehyde/2-Methyl-3-oxopropanoate; 3-Oxo-2-methylpropanoate; Methylmalonate semialdehyde$Cytosine (in DNA)…		23	70	0.673221	E414,E1127,E408,E777,E479,E1757,E1926,E592,E2288,E212,E1571,E2835,E1995,E868,E1551,E1763,E1410,E3417,E3414,E957,E1913,E1555,E1825	C00217/C00025/C00302/C05938,,C00063,,,CE3075/C00103/C03862/C04006/C00275/C05345/C00636/C01097/C01094/C03546/C00446/C00092/C00085/C01172/C01177,C00075,C00819/C00064/C05100,,,C00075,C00015,,,,C00055,C00459,,,C00063,,C00054/C00361,	D-Glutamate; D-Glutamic acid; D-Glutaminic acid; D-2-Aminoglutaric acid/L-Glutamate; L-Glutamic acid; L-Glutaminic acid; Glutamate/DL-Glutamate; DL-Glutaminic acid; 2-Aminoglutaric acid; Glutamate/L-4-Hydroxyglutamate semialdehyde$$CTP; Cytidine 5'-triphosphate; Cytidine triphosphate$$$sorbitol 3-phosphate/D-Glucose 1-phosphate; alpha-D-Glucose 1-phosphate; Cori ester; D-Glucose alpha-1-phosphate…		4.33347	0.362753	0.440389
Pentose and Glucuronate Interconversions	1	10	0.79195	E272	C00105/C01368	UMP; Uridylic acid; Uridine monophosphate; Uridine 5'-monophosphate; 5'Uridylic acid/3'-UMP; Uridine 3'-monophosphate; Uridine 3'-phosphate		5	8	0.153853	E868,E220,E3432,E1750,E2835	,C00508/C00309/C00312/C00310/C00259/C00121/C00181,C00167,C00618/C06472/C00191,C00015	$L-Ribulose; L-erythro-Pentulose; L-Arabinoketose; L-Arabinulose; L-Riboketose/D-Ribulose; D-erythro-2-Pentulose; D-Arabinoketose; D-Arabinulose; D-Riboketose/L-Xylulose; L-threo-Pentulose; L-Lyxulose/D-Xylulose; D-threo-Pentulose; D-Lyxulose/L-Arabinose; L-Arabinopyranose/D-Ribose/D-Xylose; Wood sugar$UDP-glucuronate; UDPglucuronate; UDP-D-glucuronate; UDP-alpha-D-glucuronate$3-Dehydro-L-gulonat…		4.21003	0.378326	0.422133
Galactose metabolism	9	27	0.253508	E2182,E1741,E75,E2099,E2671,E2134,E1108,E1868,E1436	C00031/C00795/C00221/C00247/C02336/C00293/C00124/C13747/C00267/C07480/C00137/C00738/C00936/C00159/C00095/C00962/C00984/C01582,,C00052/C00029,C00031/C00795/C00221/C00247/C02336/C00293/C00124/C13747/C00267/C07480/C00137/C00738/C00936/C00159/C00095/C00962/C00984/C01582,C00063,,,C00112,C00031/C00795/C00221/C00247/C02336/C00293/C00124/C00267/C00137/C00738/C00936/C00159/C00095/C00962/C00984/C01582	D-Glucose; Grape sugar; Dextrose/D-Tagatose; lyxo-Hexulose/beta-D-Glucose/L-Sorbose; L-xylo-Hexulose/beta-D-Fructose; beta-Fruit sugar; beta-D-arabino-Hexulose; beta-Levulose; Fructose/Glucose/D-Galactose/1,7-Dimethylxanthine; Paraxanthine/alpha-D-Glucose//myo-Inositol; D-myo-Inositol; 1D-myo-Inositol; L-myo-Inositol; 1L-myo-Inositol; meso-Inositol; Inositol; Dambose; Cyclohexitol; Meat sugar; Bi…		9	24	0.502983	E408,E1801,E3338,E1571,E1995,E957,E2835,E1757,E1926	C00063,C00031/C00795/C00221/C00247/C02336/C00293/C00124/C00267/C00137/C00738/C00936/C00159/C00095/C00962/C00984/C01582,,C00075,,C00063,C00015,CE3075/C00103/C03862/C04006/C00275/C05345/C00636/C01097/C01094/C03546/C00446/C00092/C00085/C01172/C01177,C00075	CTP; Cytidine 5'-triphosphate; Cytidine triphosphate$D-Glucose; Grape sugar; Dextrose/D-Tagatose; lyxo-Hexulose/beta-D-Glucose/L-Sorbose; L-xylo-Hexulose/beta-D-Fructose; beta-Fruit sugar; beta-D-arabino-Hexulose; beta-Levulose; Fructose/Glucose/D-Galactose/alpha-D-Glucose/myo-Inositol; D-myo-Inositol; 1D-myo-Inositol; L-myo-Inositol; 1L-myo-Inositol; meso-Inositol; Inositol; Dambose; Cyclohexito…		4.11912	0.390125	0.408796
Xenobiotics metabolism	14	73	0.790018	E1446,E2013,E1417,E2146,E216,E1991,E1797,E2226,E902,E1780,E564,E839,E846,E2783	,,,,,,C00051,C00054/C00361,C00054/C00361,,C00051,,,	$$$$$$Glutathione; 5-L-Glutamyl-L-cysteinylglycine; N-(N-gamma-L-Glutamyl-L-cysteinyl)glycine; gamma-L-Glutamyl-L-cysteinyl-glycine; GSH; Reduced glutathione$Adenosine 3',5'-bisphosphate; PAP; 3'-Phosphoadenylate; Phosphoadenosine phosphate/dGDP; 2'-Deoxyguanosine 5'-diphosphate$Adenosine 3',5'-bisphosphate; PAP; 3'-Phosphoadenylate; Phosphoadenosine phosphate/dGDP; 2'-Deoxyguanosine 5'-diphospha…		21	47	0.162255	E2727,E2657,E63,E183,E1930,E2847,E582,E256,E2756,E460,E3092,E791,E1556,E1981,E1555,E2835,E2173,E3432,E2192,E1718,E1237	,,,,,,,C00249,C00051,,,,,C00249,C00054/C00361,C00015,C00051,C00167,,,	$$$$$$$Hexadecanoic acid; Hexadecanoate; Hexadecylic acid; Palmitic acid; Palmitate; Cetylic acid$Glutathione; 5-L-Glutamyl-L-cysteinylglycine; N-(N-gamma-L-Glutamyl-L-cysteinyl)glycine; gamma-L-Glutamyl-L-cysteinyl-glycine; GSH; Reduced glutathione$$$$$Hexadecanoic acid; Hexadecanoate; Hexadecylic acid; Palmitic acid; Palmitate; Cetylic acid$Adenosine 3',5'-bisphosphate; PAP; 3'-Phosphoadenylate…		4.10857	0.391512	0.407255
Proteoglycan biosynthesis	3	10	0.44845	E902,E2226,E75	C00054/C00361,C00054/C00361,C00052/C00029	Adenosine 3',5'-bisphosphate; PAP; 3'-Phosphoadenylate; Phosphoadenosine phosphate/dGDP; 2'-Deoxyguanosine 5'-diphosphate$Adenosine 3',5'-bisphosphate; PAP; 3'-Phosphoadenylate; Phosphoadenosine phosphate/dGDP; 2'-Deoxyguanosine 5'-diphosphate$UDP-D-galactose; UDP-galactose; UDP-D-galactopyranose/UDP-glucose; UDPglucose; UDP-D-glucose; Uridine diphosphate glucose; UDP-alpha-D-glucose		5	10	0.299975	E2835,E207,E3432,E1995,E1555	C00015,C00203/C01170/C00043,C00167,,C00054/C00361	UDP; Uridine 5'-diphosphate$UDP-N-acetyl-D-galactosamine/UDP-N-acetyl-D-mannosamine/UDP-N-acetyl-D-glucosamine; UDP-N-acetylglucosamine$UDP-glucuronate; UDPglucuronate; UDP-D-glucuronate; UDP-alpha-D-glucuronate$$Adenosine 3',5'-bisphosphate; PAP; 3'-Phosphoadenylate; Phosphoadenosine phosphate/dGDP; 2'-Deoxyguanosine 5'-diphosphate		4.01203	0.40438	0.39321
Glycosylphosphatidylinositol(GPI)-anchor biosynthesis	0	0	0.820015					2	2	0.169145	E216,E1757	,CE3075/C00103/C03862/C04006/C00275/C05345/C00636/C01097/C01094/C03546/C00446/C00092/C00085/C01172/C01177	$sorbitol 3-phosphate/D-Glucose 1-phosphate; alpha-D-Glucose 1-phosphate; Cori ester; D-Glucose alpha-1-phosphate/Dolichyl phosphate D-mannose; Dolichyl D-mannosyl phosphate/1D-myo-Inositol 3-phosphate; D-myo-Inositol 3-phosphate; myo-Inositol 3-phosphate; Inositol 3-phosphate; 1D-myo-Inositol 3-monophosphate; D-myo-Inositol 3-monophosphate; myo-Inositol 3-monophosphate; Inositol 3-monophosphate;…		3.95086	0.412697	0.384368
Glycosphingolipid metabolism	11	36	0.306025	E2182,E2855,E1740,E2099,E885,E75,E2513,E1224,E902,E1436,E2226	C00031/C00795/C00221/C00247/C02336/C00293/C00124/C13747/C00267/C07480/C00137/C00738/C00936/C00159/C00095/C00962/C00984/C01582,C00325,C00035,C00031/C00795/C00221/C00247/C02336/C00293/C00124/C13747/C00267/C07480/C00137/C00738/C00936/C00159/C00095/C00962/C00984/C01582,C00055,C00052/C00029,,C00588/C05594,C00054/C00361,C00031/C00795/C00221/C00247/C02336/C00293/C00124/C00267/C00137/C00738/C00936/C00159…	D-Glucose; Grape sugar; Dextrose/D-Tagatose; lyxo-Hexulose/beta-D-Glucose/L-Sorbose; L-xylo-Hexulose/beta-D-Fructose; beta-Fruit sugar; beta-D-arabino-Hexulose; beta-Levulose; Fructose/Glucose/D-Galactose/1,7-Dimethylxanthine; Paraxanthine/alpha-D-Glucose//myo-Inositol; D-myo-Inositol; 1D-myo-Inositol; L-myo-Inositol; 1L-myo-Inositol; meso-Inositol; Inositol; Dambose; Cyclohexitol; Meat sugar; Bi…		14	37	0.463827	E481,E2794,E1763,E1801,E256,E1175,E591,E207,E1995,E1752,E1555,E2835,E1981,E2299	C00024,C00270,C00055,C00031/C00795/C00221/C00247/C02336/C00293/C00124/C00267/C00137/C00738/C00936/C00159/C00095/C00962/C00984/C01582,C00249,,,C00203/C01170/C00043,,C00024,C00054/C00361,C00015,C00249,C00024	Acetyl-CoA; Acetyl coenzyme A$N-Acetylneuraminate; N-Acetylneuraminic acid; 5-Acetamido-3,5-dideoxy-D-glycero-D-galacto-2-nonulosonic acid; Neu5Ac$CMP; Cytidine-5'-monophosphate; Cytidylic acid$D-Glucose; Grape sugar; Dextrose/D-Tagatose; lyxo-Hexulose/beta-D-Glucose/L-Sorbose; L-xylo-Hexulose/beta-D-Fructose; beta-Fruit sugar; beta-D-arabino-Hexulose; beta-Levulose; Fructose/Glucose/D-Galactose/…		3.90467	0.419061	0.377722
Prostaglandin formation from arachidonate	11	42	0.501975	E887,E1177,E2214,E1284,E1797,E441,E1484,E2326,E564,E30,E1632	,C00020/C00362,C00020/C00362,C00020/C00362,C00051,C05422/C00425/C00417,,,C00051,,	$AMP; Adenosine 5'-monophosphate; Adenylic acid; Adenylate; 5'-AMP; 5'-Adenylic acid; 5'-Adenosine monophosphate; Adenosine 5'-phosphate/dGMP; 2'-Deoxyguanosine 5'-monophosphate; 2'-Deoxyguanosine 5'-phosphate; Deoxyguanylic acid; Deoxyguanosine monophosphate$AMP; Adenosine 5'-monophosphate; Adenylic acid; Adenylate; 5'-AMP; 5'-Adenylic acid; 5'-Adenosine monophosphate; Adenosine 5'-phosphate/dGM…		9	20	0.292496	E600,E807,E560,E2756,E481,E1421,E1752,E2173,E2299	,,,C00051,C00024,,C00024,C00051,C00024	$$$Glutathione; 5-L-Glutamyl-L-cysteinylglycine; N-(N-gamma-L-Glutamyl-L-cysteinyl)glycine; gamma-L-Glutamyl-L-cysteinyl-glycine; GSH; Reduced glutathione$Acetyl-CoA; Acetyl coenzyme A$$Acetyl-CoA; Acetyl coenzyme A$Glutathione; 5-L-Glutamyl-L-cysteinylglycine; N-(N-gamma-L-Glutamyl-L-cysteinyl)glycine; gamma-L-Glutamyl-L-cysteinyl-glycine; GSH; Reduced glutathione$Acetyl-CoA; Acetyl coenzyme A		3.83702	0.428512	0.368037
Glycolysis and Gluconeogenesis	10	29	0.203092	E1177,E2182,E2214,E1740,E2099,E1607,E1284,E2503,E2707,E1436	C00020/C00362,C00031/C00795/C00221/C00247/C02336/C00293/C00124/C13747/C00267/C07480/C00137/C00738/C00936/C00159/C00095/C00962/C00984/C01582,C00020/C00362,C00035,C00031/C00795/C00221/C00247/C02336/C00293/C00124/C13747/C00267/C07480/C00137/C00738/C00936/C00159/C00095/C00962/C00984/C01582,C00524/C00125/C00126/ficytC/focytC,C00020/C00362,,,C00031/C00795/C00221/C00247/C02336/C00293/C00124/C00267/C0013…	AMP; Adenosine 5'-monophosphate; Adenylic acid; Adenylate; 5'-AMP; 5'-Adenylic acid; 5'-Adenosine monophosphate; Adenosine 5'-phosphate/dGMP; 2'-Deoxyguanosine 5'-monophosphate; 2'-Deoxyguanosine 5'-phosphate; Deoxyguanylic acid; Deoxyguanosine monophosphate$D-Glucose; Grape sugar; Dextrose/D-Tagatose; lyxo-Hexulose/beta-D-Glucose/L-Sorbose; L-xylo-Hexulose/beta-D-Fructose; beta-Fruit sugar; beta…		7	24	0.729939	E481,E1757,E1801,E3338,E2330,E1752,E2299	C00024,CE3075/C00103/C03862/C04006/C00275/C05345/C00636/C01097/C01094/C03546/C00446/C00092/C00085/C01172/C01177,C00031/C00795/C00221/C00247/C02336/C00293/C00124/C00267/C00137/C00738/C00936/C00159/C00095/C00962/C00984/C01582,,,C00024,C00024	Acetyl-CoA; Acetyl coenzyme A$sorbitol 3-phosphate/D-Glucose 1-phosphate; alpha-D-Glucose 1-phosphate; Cori ester; D-Glucose alpha-1-phosphate/Dolichyl phosphate D-mannose; Dolichyl D-mannosyl phosphate/1D-myo-Inositol 3-phosphate; D-myo-Inositol 3-phosphate; myo-Inositol 3-phosphate; Inositol 3-phosphate; 1D-myo-Inositol 3-monophosphate; D-myo-Inositol 3-monophosphate; myo-Inositol 3-monophospha…		3.81778	0.431228	0.365293
Blood Group Biosynthesis	4	10	0.244937	E1740,E2855,E885,E75	C00035,C00325,C00055,C00052/C00029	GDP; Guanosine 5'-diphosphate; Guanosine diphosphate$GDP-L-fucose; GDP-beta-L-fucose$CMP; Cytidine-5'-monophosphate; Cytidylic acid$UDP-D-galactose; UDP-galactose; UDP-D-galactopyranose/UDP-glucose; UDPglucose; UDP-D-glucose; Uridine diphosphate glucose; UDP-alpha-D-glucose		5	15	0.634148	E1763,E207,E1995,E1175,E2835	C00055,C00203/C01170/C00043,,,C00015	CMP; Cytidine-5'-monophosphate; Cytidylic acid$UDP-N-acetyl-D-galactosamine/UDP-N-acetyl-D-mannosamine/UDP-N-acetyl-D-glucosamine; UDP-N-acetylglucosamine$$$UDP; Uridine 5'-diphosphate		3.72445	0.44458	0.35205
Glycosphingolipid biosynthesis - lactoseries	4	10	0.244937	E1740,E885,E2855,E75	C00035,C00055,C00325,C00052/C00029	GDP; Guanosine 5'-diphosphate; Guanosine diphosphate$CMP; Cytidine-5'-monophosphate; Cytidylic acid$GDP-L-fucose; GDP-beta-L-fucose$UDP-D-galactose; UDP-galactose; UDP-D-galactopyranose/UDP-glucose; UDPglucose; UDP-D-glucose; Uridine diphosphate glucose; UDP-alpha-D-glucose		5	15	0.634148	E1763,E207,E1995,E1175,E2835	C00055,C00203/C01170/C00043,,,C00015	CMP; Cytidine-5'-monophosphate; Cytidylic acid$UDP-N-acetyl-D-galactosamine/UDP-N-acetyl-D-mannosamine/UDP-N-acetyl-D-glucosamine; UDP-N-acetylglucosamine$$$UDP; Uridine 5'-diphosphate		3.72445	0.44458	0.35205
Glycosphingolipid biosynthesis - neolactoseries	4	10	0.244937	E1740,E2855,E885,E75	C00035,C00325,C00055,C00052/C00029	GDP; Guanosine 5'-diphosphate; Guanosine diphosphate$GDP-L-fucose; GDP-beta-L-fucose$CMP; Cytidine-5'-monophosphate; Cytidylic acid$UDP-D-galactose; UDP-galactose; UDP-D-galactopyranose/UDP-glucose; UDPglucose; UDP-D-glucose; Uridine diphosphate glucose; UDP-alpha-D-glucose		5	15	0.634148	E1763,E207,E1995,E1175,E2835	C00055,C00203/C01170/C00043,,,C00015	CMP; Cytidine-5'-monophosphate; Cytidylic acid$UDP-N-acetyl-D-galactosamine/UDP-N-acetyl-D-mannosamine/UDP-N-acetyl-D-glucosamine; UDP-N-acetylglucosamine$$$UDP; Uridine 5'-diphosphate		3.72445	0.44458	0.35205
Keratan sulfate biosynthesis	4	11	0.292244	E902,E885,E75,E2226	C00054/C00361,C00055,C00052/C00029,C00054/C00361	Adenosine 3',5'-bisphosphate; PAP; 3'-Phosphoadenylate; Phosphoadenosine phosphate/dGDP; 2'-Deoxyguanosine 5'-diphosphate$CMP; Cytidine-5'-monophosphate; Cytidylic acid$UDP-D-galactose; UDP-galactose; UDP-D-galactopyranose/UDP-glucose; UDPglucose; UDP-D-glucose; Uridine diphosphate glucose; UDP-alpha-D-glucose$Adenosine 3',5'-bisphosphate; PAP; 3'-Phosphoadenylate; Phosphoadenosine phosphate/dGDP…		5	14	0.57701	E1763,E207,E1995,E1555,E2835	C00055,C00203/C01170/C00043,,C00054/C00361,C00015	CMP; Cytidine-5'-monophosphate; Cytidylic acid$UDP-N-acetyl-D-galactosamine/UDP-N-acetyl-D-mannosamine/UDP-N-acetyl-D-glucosamine; UDP-N-acetylglucosamine$$Adenosine 3',5'-bisphosphate; PAP; 3'-Phosphoadenylate; Phosphoadenosine phosphate/dGDP; 2'-Deoxyguanosine 5'-diphosphate$UDP; Uridine 5'-diphosphate		3.56012	0.468796	0.329016
Keratan sulfate degradation	4	10	0.244937	E2182,E2513,E2099,E1436	C00031/C00795/C00221/C00247/C02336/C00293/C00124/C13747/C00267/C07480/C00137/C00738/C00936/C00159/C00095/C00962/C00984/C01582,,C00031/C00795/C00221/C00247/C02336/C00293/C00124/C13747/C00267/C07480/C00137/C00738/C00936/C00159/C00095/C00962/C00984/C01582,C00031/C00795/C00221/C00247/C02336/C00293/C00124/C00267/C00137/C00738/C00936/C00159/C00095/C00962/C00984/C01582	D-Glucose; Grape sugar; Dextrose/D-Tagatose; lyxo-Hexulose/beta-D-Glucose/L-Sorbose; L-xylo-Hexulose/beta-D-Fructose; beta-Fruit sugar; beta-D-arabino-Hexulose; beta-Levulose; Fructose/Glucose/D-Galactose/1,7-Dimethylxanthine; Paraxanthine/alpha-D-Glucose//myo-Inositol; D-myo-Inositol; 1D-myo-Inositol; L-myo-Inositol; 1L-myo-Inositol; meso-Inositol; Inositol; Dambose; Cyclohexitol; Meat sugar; Bi…		4	14	0.719603	E207,E1801,E2794,E2835	C00203/C01170/C00043,C00031/C00795/C00221/C00247/C02336/C00293/C00124/C00267/C00137/C00738/C00936/C00159/C00095/C00962/C00984/C01582,C00270,C00015	UDP-N-acetyl-D-galactosamine/UDP-N-acetyl-D-mannosamine/UDP-N-acetyl-D-glucosamine; UDP-N-acetylglucosamine$D-Glucose; Grape sugar; Dextrose/D-Tagatose; lyxo-Hexulose/beta-D-Glucose/L-Sorbose; L-xylo-Hexulose/beta-D-Fructose; beta-Fruit sugar; beta-D-arabino-Hexulose; beta-Levulose; Fructose/Glucose/D-Galactose/alpha-D-Glucose/myo-Inositol; D-myo-Inositol; 1D-myo-Inositol; L-myo-Inositol; 1L-myo-…		3.47162	0.482207	0.316766
Selenoamino acid metabolism	6	16	0.216957	E1177,E2214,E2502,E1670,E1284,E333	C00020/C00362,C00020/C00362,C00212/C00330,C00232/C00109/C00164/C06002/C00349,C00020/C00362,C00213/C00133/C00041/C00099	AMP; Adenosine 5'-monophosphate; Adenylic acid; Adenylate; 5'-AMP; 5'-Adenylic acid; 5'-Adenosine monophosphate; Adenosine 5'-phosphate/dGMP; 2'-Deoxyguanosine 5'-monophosphate; 2'-Deoxyguanosine 5'-phosphate; Deoxyguanylic acid; Deoxyguanosine monophosphate$AMP; Adenosine 5'-monophosphate; Adenylic acid; Adenylate; 5'-AMP; 5'-Adenylic acid; 5'-Adenosine monophosphate; Adenosine 5'-phosphate/dGMP…		2	12	0.821528	E2347,E2331	,	$		3.4493	0.48563	0.313695
Ascorbate (Vitamin C) and Aldarate Metabolism	7	25	0.440887	E1872,E1797,E441,E564,E1486,E618,E1000	C00127,C00051,C05422/C00425/C00417,C00051,C00601,C01620/C00262,	Glutathione disulfide; GSSG; Oxiglutatione; Oxidized glutathione$Glutathione; 5-L-Glutamyl-L-cysteinylglycine; N-(N-gamma-L-Glutamyl-L-cysteinyl)glycine; gamma-L-Glutamyl-L-cysteinyl-glycine; GSH; Reduced glutathione$Dehydroascorbate; Dehydroascorbic acid; L-Dehydroascorbate; L-Dehydroascorbic acid/Dehydroascorbate/cis-Aconitate; cis-Aconitic acid$Glutathione; 5-L-Glutamyl-L-cysteinylglycine; N-(…		10	25	0.416688	E2173,E2644,E807,E695,E2756,E3147,E2821,E1076,E1344,E1750	C00051,,,,C00051,,,,,C00618/C06472/C00191	Glutathione; 5-L-Glutamyl-L-cysteinylglycine; N-(N-gamma-L-Glutamyl-L-cysteinyl)glycine; gamma-L-Glutamyl-L-cysteinyl-glycine; GSH; Reduced glutathione$$$$Glutathione; 5-L-Glutamyl-L-cysteinylglycine; N-(N-gamma-L-Glutamyl-L-cysteinyl)glycine; gamma-L-Glutamyl-L-cysteinyl-glycine; GSH; Reduced glutathione$$$$$3-Dehydro-L-gulonate/L-Iduronic acid/D-Glucuronate; Glucuronic acid; Glucuronate		3.38877	0.494992	0.305402
Fatty acid activation	12	37	0.244181	E1177,E514,E2063,E1507,E2214,E1071,E1160,E1284,E2842,E1766,E2658,E2279	C00020/C00362,,,,C00020/C00362,,hdcoa/CE5938/CE0852,C00020/C00362,,CE2434/lnlncacoa,,	AMP; Adenosine 5'-monophosphate; Adenylic acid; Adenylate; 5'-AMP; 5'-Adenylic acid; 5'-Adenosine monophosphate; Adenosine 5'-phosphate/dGMP; 2'-Deoxyguanosine 5'-monophosphate; 2'-Deoxyguanosine 5'-phosphate; Deoxyguanylic acid; Deoxyguanosine monophosphate$$$$AMP; Adenosine 5'-monophosphate; Adenylic acid; Adenylate; 5'-AMP; 5'-Adenylic acid; 5'-Adenosine monophosphate; Adenosine 5'-phosphate/d…		11	41	0.79632	E1930,E170,E256,E2761,E2813,E3358,E1752,E3467,E481,E1981,E2299	,,C00249,,hdcoa/CE5938/CE0852,C02593,C00024,C00136/C00630,C00024,C00249,C00024	$$Hexadecanoic acid; Hexadecanoate; Hexadecylic acid; Palmitic acid; Palmitate; Cetylic acid$$Hexadecenoyl-CoA (n-C16:1CoA)/(4R,8R,12R)-trimethyl-2E-tridecenoyl-CoA/palmitoleoyl-CoA$Tetradecanoyl-CoA; Myristoyl-CoA$Acetyl-CoA; Acetyl coenzyme A$Butanoyl-CoA; Butyryl-CoA/2-Methylpropanoyl-CoA; 2-Methylpropionyl-CoA; Isobutyryl-CoA$Acetyl-CoA; Acetyl coenzyme A$Hexadecanoic acid; Hexadecanoate; Hex…		3.2752	0.512871	0.289992
N-Glycan Degradation	4	10	0.244937	E2182,E2513,E2099,E1436	C00031/C00795/C00221/C00247/C02336/C00293/C00124/C13747/C00267/C07480/C00137/C00738/C00936/C00159/C00095/C00962/C00984/C01582,,C00031/C00795/C00221/C00247/C02336/C00293/C00124/C13747/C00267/C07480/C00137/C00738/C00936/C00159/C00095/C00962/C00984/C01582,C00031/C00795/C00221/C00247/C02336/C00293/C00124/C00267/C00137/C00738/C00936/C00159/C00095/C00962/C00984/C01582	D-Glucose; Grape sugar; Dextrose/D-Tagatose; lyxo-Hexulose/beta-D-Glucose/L-Sorbose; L-xylo-Hexulose/beta-D-Fructose; beta-Fruit sugar; beta-D-arabino-Hexulose; beta-Levulose; Fructose/Glucose/D-Galactose/1,7-Dimethylxanthine; Paraxanthine/alpha-D-Glucose//myo-Inositol; D-myo-Inositol; 1D-myo-Inositol; L-myo-Inositol; 1L-myo-Inositol; meso-Inositol; Inositol; Dambose; Cyclohexitol; Meat sugar; Bi…		2	10	0.798168	E1801,E2794	C00031/C00795/C00221/C00247/C02336/C00293/C00124/C00267/C00137/C00738/C00936/C00159/C00095/C00962/C00984/C01582,C00270	D-Glucose; Grape sugar; Dextrose/D-Tagatose; lyxo-Hexulose/beta-D-Glucose/L-Sorbose; L-xylo-Hexulose/beta-D-Fructose; beta-Fruit sugar; beta-D-arabino-Hexulose; beta-Levulose; Fructose/Glucose/D-Galactose/alpha-D-Glucose/myo-Inositol; D-myo-Inositol; 1D-myo-Inositol; L-myo-Inositol; 1L-myo-Inositol; meso-Inositol; Inositol; Dambose; Cyclohexitol; Meat sugar; Bios I/D-Hexose//D-Mannose; Mannose; S…		3.26438	0.514596	0.288533
Propanoate metabolism	5	18	0.466179	E1177,E2214,E922,E1670,E1284	C00020/C00362,C00020/C00362,,C00232/C00109/C00164/C06002/C00349,C00020/C00362	AMP; Adenosine 5'-monophosphate; Adenylic acid; Adenylate; 5'-AMP; 5'-Adenylic acid; 5'-Adenosine monophosphate; Adenosine 5'-phosphate/dGMP; 2'-Deoxyguanosine 5'-monophosphate; 2'-Deoxyguanosine 5'-phosphate; Deoxyguanylic acid; Deoxyguanosine monophosphate$AMP; Adenosine 5'-monophosphate; Adenylic acid; Adenylate; 5'-AMP; 5'-Adenylic acid; 5'-Adenosine monophosphate; Adenosine 5'-phosphate/dGMP…		4	9	0.433409	E1015,E481,E2299,E1752	,C00024,C00024,C00024	$Acetyl-CoA; Acetyl coenzyme A$Acetyl-CoA; Acetyl coenzyme A$Acetyl-CoA; Acetyl coenzyme A		3.19852	0.525171	0.2797
Electron transport chain	1	1	0.248382	E1607	C00524/C00125/C00126/ficytC/focytC	Cytochrome c; Holocytochrome c/Ferricytochrome c; Cytochrome c3+/Ferrocytochrome c; Cytochrome c2+; Reduced cytochrome c/Ferricytochrome c/Ferrocytochrome C		0	2	0.844803					3.12287	0.537477	0.26964
Hyaluronan Metabolism	0	8	0.820015					4	7	0.256113	E207,E2835,E3432,E1750	C00203/C01170/C00043,C00015,C00167,C00618/C06472/C00191	UDP-N-acetyl-D-galactosamine/UDP-N-acetyl-D-mannosamine/UDP-N-acetyl-D-glucosamine; UDP-N-acetylglucosamine$UDP; Uridine 5'-diphosphate$UDP-glucuronate; UDPglucuronate; UDP-D-glucuronate; UDP-alpha-D-glucuronate$3-Dehydro-L-gulonate/L-Iduronic acid/D-Glucuronate; Glucuronic acid; Glucuronate		3.12114	0.537762	0.26941
Fatty Acid Metabolism	4	18	0.63272	E2370,E1071,E1299,E147	,,,	$$$		14	34	0.333585	E2657,E481,E63,E411,E1930,E3300,E256,E3092,E2297,E1752,E1981,E2299,E2219,E3358	,C00024,,C03221/C02944,,C05274,C00249,,C05261,C00024,C00249,C00024,C03221/C02944,C02593	$Acetyl-CoA; Acetyl coenzyme A$$2-trans-Dodecenoyl-CoA; (2E)-Dodec-2-enoyl-CoA; (2E)-Dodecenoyl-CoA/3-cis-Dodecenoyl-CoA; 3-cis-Dodecenoyl coenzyme A; (3Z)-Dodecenoyl-CoA; (3Z)-Dodec-3-enoyl-CoA$$Decanoyl-CoA$Hexadecanoic acid; Hexadecanoate; Hexadecylic acid; Palmitic acid; Palmitate; Cetylic acid$$3-Oxotetradecanoyl-CoA$Acetyl-CoA; Acetyl coenzyme A$Hexadecanoic acid; Hexadecanoate; Hexadecylic…		3.11117	0.539397	0.268091
Omega-3 fatty acid metabolism	5	19	0.511974	E1177,E2214,E8,E1284,E2279	C00020/C00362,C00020/C00362,CE0853/C16332/CE2418,C00020/C00362,	AMP; Adenosine 5'-monophosphate; Adenylic acid; Adenylate; 5'-AMP; 5'-Adenylic acid; 5'-Adenosine monophosphate; Adenosine 5'-phosphate/dGMP; 2'-Deoxyguanosine 5'-monophosphate; 2'-Deoxyguanosine 5'-phosphate; Deoxyguanylic acid; Deoxyguanosine monophosphate$AMP; Adenosine 5'-monophosphate; Adenylic acid; Adenylate; 5'-AMP; 5'-Adenylic acid; 5'-Adenosine monophosphate; Adenosine 5'-phosphate/dGMP…		7	17	0.425847	E481,E170,E2487,E1752,E3465,E1416,E2299	C00024,,CE5939/CE2592/C16331,C00024,CE0853/C16332/CE2418,,C00024	Acetyl-CoA; Acetyl coenzyme A$$3-oxo-(4R,8R,12R)-trimethyl-tridecanoyl-CoA/(S)-3-hydroxypalmitoleoyl-CoA/OPC6-CoA$Acetyl-CoA; Acetyl coenzyme A$3-oxopalmitoleoyl-CoA/trans-2-Enoyl-OPC6-CoA/(3S)-3-hydroxy-cis,cis-palmito-7,10-dienoyl-CoA$$Acetyl-CoA; Acetyl coenzyme A		3.04632	0.550105	0.259555
Polyunsaturated fatty acid biosynthesis	1	3	0.515335	E514				5	12	0.4545	E2761,E1416,E1752,E481,E2299	,,C00024,C00024,C00024	$$Acetyl-CoA; Acetyl coenzyme A$Acetyl-CoA; Acetyl coenzyme A$Acetyl-CoA; Acetyl coenzyme A		2.90299	0.574188	0.240946
Glutamate metabolism	7	24	0.407613	E2724,E1797,E1670,E2114,E333,E564,E1872	C02170/C00042,C00051,C00232/C00109/C00164/C06002/C00349,C00217/C05938/C00025/C00302,C00213/C00133/C00041/C00099,C00051,C00127	Methylmalonate; Methylmalonic acid/Succinate; Succinic acid; Butanedionic acid; Ethylenesuccinic acid$Glutathione; 5-L-Glutamyl-L-cysteinylglycine; N-(N-gamma-L-Glutamyl-L-cysteinyl)glycine; gamma-L-Glutamyl-L-cysteinyl-glycine; GSH; Reduced glutathione$Succinate semialdehyde; Succinic semialdehyde; 4-Oxobutanoate/2-Oxobutanoate; 2-Ketobutyric acid; 2-Oxobutyric acid; 2-Oxobutyrate; 2-Oxobutanoic…		5	14	0.57701	E414,E2756,E2173,E1155,E592	C00217/C00025/C00302/C05938,C00051,C00051,,C00819/C00064/C05100	D-Glutamate; D-Glutamic acid; D-Glutaminic acid; D-2-Aminoglutaric acid/L-Glutamate; L-Glutamic acid; L-Glutaminic acid; Glutamate/DL-Glutamate; DL-Glutaminic acid; 2-Aminoglutaric acid; Glutamate/L-4-Hydroxyglutamate semialdehyde$Glutathione; 5-L-Glutamyl-L-cysteinylglycine; N-(N-gamma-L-Glutamyl-L-cysteinyl)glycine; gamma-L-Glutamyl-L-cysteinyl-glycine; GSH; Reduced glutathione$Glutathione; 5-L…		2.89467	0.575605	0.239876
De novo fatty acid biosynthesis	9	30	0.345517	E1177,E514,E2214,E1160,E1284,E2554,E902,E1080,E2226	C00020/C00362,,C00020/C00362,hdcoa/CE5938/CE0852,C00020/C00362,,C00054/C00361,,C00054/C00361	AMP; Adenosine 5'-monophosphate; Adenylic acid; Adenylate; 5'-AMP; 5'-Adenylic acid; 5'-Adenosine monophosphate; Adenosine 5'-phosphate/dGMP; 2'-Deoxyguanosine 5'-monophosphate; 2'-Deoxyguanosine 5'-phosphate; Deoxyguanylic acid; Deoxyguanosine monophosphate$$AMP; Adenosine 5'-monophosphate; Adenylic acid; Adenylate; 5'-AMP; 5'-Adenylic acid; 5'-Adenosine monophosphate; Adenosine 5'-phosphate/dGM…		17	53	0.688682	E2444,E2657,E1752,E3067,E63,E2299,E256,E2761,E3092,E3300,E481,E1981,E1555,E109,E1930,E2813,E3358	,,C00024,,,C00024,C00249,,,C05274,C00024,C00249,C00054/C00361,,,hdcoa/CE5938/CE0852,C02593	$$Acetyl-CoA; Acetyl coenzyme A$$$Acetyl-CoA; Acetyl coenzyme A$Hexadecanoic acid; Hexadecanoate; Hexadecylic acid; Palmitic acid; Palmitate; Cetylic acid$$$Decanoyl-CoA$Acetyl-CoA; Acetyl coenzyme A$Hexadecanoic acid; Hexadecanoate; Hexadecylic acid; Palmitic acid; Palmitate; Cetylic acid$Adenosine 3',5'-bisphosphate; PAP; 3'-Phosphoadenylate; Phosphoadenosine phosphate/dGDP; 2'-Deoxyguanosine 5…		2.87138	0.579575	0.23689
Alkaloid biosynthesis II	4	12	0.342996	E1177,E2214,E1284,E1512	C00020/C00362,C00020/C00362,C00020/C00362,	AMP; Adenosine 5'-monophosphate; Adenylic acid; Adenylate; 5'-AMP; 5'-Adenylic acid; 5'-Adenosine monophosphate; Adenosine 5'-phosphate/dGMP; 2'-Deoxyguanosine 5'-monophosphate; 2'-Deoxyguanosine 5'-phosphate; Deoxyguanylic acid; Deoxyguanosine monophosphate$AMP; Adenosine 5'-monophosphate; Adenylic acid; Adenylate; 5'-AMP; 5'-Adenylic acid; 5'-Adenosine monophosphate; Adenosine 5'-phosphate/dGMP…		1	7	0.817242	E1304				2.54371	0.636826	0.195979
R Group Synthesis	1	4	0.605579	E1071				2	4	0.464415	E3358,E2761	C02593,	Tetradecanoyl-CoA; Myristoyl-CoA$		2.53709	0.638006	0.195175
Benzoate degradation via CoA ligation	1	8	0.76044	E1209				1	1	0.380808	E1404	C00527	Glutaryl-CoA		2.47863	0.648466	0.188113
Drug metabolism - cytochrome P450	9	30	0.345517	E1214,E1132,E1119,E654,E2186,E1379,E1704,E2111,E649	,,,CE2173/C16586,,,,,C05635/C16596	$$$/2-Phenyl-1,3-propanediol monocarbamate$$$$$5-Hydroxyindoleacetate/5-Phenyl-1,3-oxazinane-2,4-dione		4	26	0.841106	E2819,E2587,E2418,E2125	,,,	$$$		2.4715	0.649746	0.187256
TCA cycle	6	23	0.514831	E1740,E2724,E2707,E441,E1848,E1000	C00035,C02170/C00042,,C05422/C00425/C00417,,	GDP; Guanosine 5'-diphosphate; Guanosine diphosphate$Methylmalonate; Methylmalonic acid/Succinate; Succinic acid; Butanedionic acid; Ethylenesuccinic acid$$Dehydroascorbate; Dehydroascorbic acid; L-Dehydroascorbate; L-Dehydroascorbic acid/Dehydroascorbate/cis-Aconitate; cis-Aconitic acid$$		7	20	0.584573	E481,E1344,E3147,E1752,E464,E807,E2299	C00024,,,C00024,,,C00024	Acetyl-CoA; Acetyl coenzyme A$$$Acetyl-CoA; Acetyl coenzyme A$$$Acetyl-CoA; Acetyl coenzyme A		2.40158	0.662341	0.178918
Vitamin B2 (riboflavin) metabolism	3	9	0.390471	E1177,E2214,E1284	C00020/C00362,C00020/C00362,C00020/C00362	AMP; Adenosine 5'-monophosphate; Adenylic acid; Adenylate; 5'-AMP; 5'-Adenylic acid; 5'-Adenosine monophosphate; Adenosine 5'-phosphate/dGMP; 2'-Deoxyguanosine 5'-monophosphate; 2'-Deoxyguanosine 5'-phosphate; Deoxyguanylic acid; Deoxyguanosine monophosphate$AMP; Adenosine 5'-monophosphate; Adenylic acid; Adenylate; 5'-AMP; 5'-Adenylic acid; 5'-Adenosine monophosphate; Adenosine 5'-phosphate/dGMP…		1	8	0.826989	E2355				2.26073	0.687928	0.162457
Putative anti-Inflammatory metabolites formation from EPA	5	19	0.511974	E855,E564,E1797,E1679,E2114	,C00051,C00051,,C00217/C05938/C00025/C00302	$Glutathione; 5-L-Glutamyl-L-cysteinylglycine; N-(N-gamma-L-Glutamyl-L-cysteinyl)glycine; gamma-L-Glutamyl-L-cysteinyl-glycine; GSH; Reduced glutathione$Glutathione; 5-L-Glutamyl-L-cysteinylglycine; N-(N-gamma-L-Glutamyl-L-cysteinyl)glycine; gamma-L-Glutamyl-L-cysteinyl-glycine; GSH; Reduced glutathione$$D-Glutamate; D-Glutamic acid; D-Glutaminic acid; D-2-Aminoglutaric acid/L-4-Hydroxyglutamate …		3	9	0.640198	E414,E2173,E2756	C00217/C00025/C00302/C05938,C00051,C00051	D-Glutamate; D-Glutamic acid; D-Glutaminic acid; D-2-Aminoglutaric acid/L-Glutamate; L-Glutamic acid; L-Glutaminic acid; Glutamate/DL-Glutamate; DL-Glutaminic acid; 2-Aminoglutaric acid; Glutamate/L-4-Hydroxyglutamate semialdehyde$Glutathione; 5-L-Glutamyl-L-cysteinylglycine; N-(N-gamma-L-Glutamyl-L-cysteinyl)glycine; gamma-L-Glutamyl-L-cysteinyl-glycine; GSH; Reduced glutathione$Glutathione; 5-L…		2.23092	0.693373	0.159033
O-Glycan biosynthesis	2	8	0.57617	E75,E885	C00052/C00029,C00055	UDP-D-galactose; UDP-galactose; UDP-D-galactopyranose/UDP-glucose; UDPglucose; UDP-D-glucose; Uridine diphosphate glucose; UDP-alpha-D-glucose$CMP; Cytidine-5'-monophosphate; Cytidylic acid		4	11	0.574153	E1763,E207,E1995,E2835	C00055,C00203/C01170/C00043,,C00015	CMP; Cytidine-5'-monophosphate; Cytidylic acid$UDP-N-acetyl-D-galactosamine/UDP-N-acetyl-D-mannosamine/UDP-N-acetyl-D-glucosamine; UDP-N-acetylglucosamine$$UDP; Uridine 5'-diphosphate		2.21242	0.696756	0.156919
Fructose and mannose metabolism	5	19	0.511974	E2182,E1740,E2099,E1436,E2855	C00031/C00795/C00221/C00247/C02336/C00293/C00124/C13747/C00267/C07480/C00137/C00738/C00936/C00159/C00095/C00962/C00984/C01582,C00035,C00031/C00795/C00221/C00247/C02336/C00293/C00124/C13747/C00267/C07480/C00137/C00738/C00936/C00159/C00095/C00962/C00984/C01582,C00031/C00795/C00221/C00247/C02336/C00293/C00124/C00267/C00137/C00738/C00936/C00159/C00095/C00962/C00984/C01582,C00325	D-Glucose; Grape sugar; Dextrose/D-Tagatose; lyxo-Hexulose/beta-D-Glucose/L-Sorbose; L-xylo-Hexulose/beta-D-Fructose; beta-Fruit sugar; beta-D-arabino-Hexulose; beta-Levulose; Fructose/Glucose/D-Galactose/1,7-Dimethylxanthine; Paraxanthine/alpha-D-Glucose//myo-Inositol; D-myo-Inositol; 1D-myo-Inositol; L-myo-Inositol; 1L-myo-Inositol; meso-Inositol; Inositol; Dambose; Cyclohexitol; Meat sugar; Bi…		9	28	0.662969	E225,E1884,E1801,E1175,E2330,E1465,E1757,E2170,E3338	,,C00031/C00795/C00221/C00247/C02336/C00293/C00124/C00267/C00137/C00738/C00936/C00159/C00095/C00962/C00984/C01582,,,,CE3075/C00103/C03862/C04006/C00275/C05345/C00636/C01097/C01094/C03546/C00446/C00092/C00085/C01172/C01177,,	$$D-Glucose; Grape sugar; Dextrose/D-Tagatose; lyxo-Hexulose/beta-D-Glucose/L-Sorbose; L-xylo-Hexulose/beta-D-Fructose; beta-Fruit sugar; beta-D-arabino-Hexulose; beta-Levulose; Fructose/Glucose/D-Galactose/alpha-D-Glucose/myo-Inositol; D-myo-Inositol; 1D-myo-Inositol; L-myo-Inositol; 1L-myo-Inositol; meso-Inositol; Inositol; Dambose; Cyclohexitol; Meat sugar; Bios I/D-Hexose//D-Mannose; Mannose;…		2.16102	0.706172	0.151089
Trihydroxycoprostanoyl-CoA beta-oxidation	1	2	0.40358	E783				0	1	0.844803					2.15207	0.707814	0.150081
Squalene and cholesterol biosynthesis	6	22	0.475926	E1267,E345,E1670,E1329,E147,E856	,,C00232/C00109/C00164/C06002/C00349,,,C00448	$$Succinate semialdehyde; Succinic semialdehyde; 4-Oxobutanoate/2-Oxobutanoate; 2-Ketobutyric acid; 2-Oxobutyric acid; 2-Oxobutyrate; 2-Oxobutanoic acid; alpha-Ketobutyric acid; alpha-Ketobutyrate/Acetoacetate; 3-Oxobutanoic acid; beta-Ketobutyric acid; Acetoacetic acid/(S)-Methylmalonate semialdehyde/2-Methyl-3-oxopropanoate; 3-Oxo-2-methylpropanoate; Methylmalonate semialdehyde$$$trans,trans-Fa…		4	14	0.719603	E481,E1752,E2299,E2760	C00024,C00024,C00024,	Acetyl-CoA; Acetyl coenzyme A$Acetyl-CoA; Acetyl coenzyme A$Acetyl-CoA; Acetyl coenzyme A$		2.14309	0.70946	0.149072
Porphyrin metabolism	7	28	0.552475	E2196,E1266,E2763,E441,E1618,E2393,E1607	,,,C05422/C00425/C00417,C03341/C01157/C00430/C03440/C01165/C01110,,C00524/C00125/C00126/ficytC/focytC	$$$Dehydroascorbate; Dehydroascorbic acid; L-Dehydroascorbate; L-Dehydroascorbic acid/Dehydroascorbate/cis-Aconitate; cis-Aconitic acid$2-Amino-4-oxopentanoic acid; 2-Amino-4-oxopentanoate/trans-4-Hydroxy-L-proline/5-Aminolevulinate; 5-Amino-4-oxopentanoate; 5-Amino-4-oxovaleric acid/cis-4-Hydroxy-D-proline/L-Glutamate 5-semialdehyde; L-Glutamate gamma-semialdehyde/5-Amino-2-oxopentanoic acid; 5-…		7	21	0.633056	E1541,E2275,E3432,E2835,E807,E1750,E1949	,,C00167,C00015,,C00618/C06472/C00191,	$$UDP-glucuronate; UDPglucuronate; UDP-D-glucuronate; UDP-alpha-D-glucuronate$UDP; Uridine 5'-diphosphate$$3-Dehydro-L-gulonate/L-Iduronic acid/D-Glucuronate; Glucuronic acid; Glucuronate$		2.10109	0.717172	0.144376
Butanoate metabolism	13	59	0.698429	E1177,E2214,E162,E2724,E1284,E2211,E1670,E410,E1552,E2981,E2531,E2114,E14	C00020/C00362,C00020/C00362,,C02170/C00042,C00020/C00362,,C00232/C00109/C00164/C06002/C00349,,,,,C00217/C05938/C00025/C00302,	AMP; Adenosine 5'-monophosphate; Adenylic acid; Adenylate; 5'-AMP; 5'-Adenylic acid; 5'-Adenosine monophosphate; Adenosine 5'-phosphate/dGMP; 2'-Deoxyguanosine 5'-monophosphate; 2'-Deoxyguanosine 5'-phosphate; Deoxyguanylic acid; Deoxyguanosine monophosphate$AMP; Adenosine 5'-monophosphate; Adenylic acid; Adenylate; 5'-AMP; 5'-Adenylic acid; 5'-Adenosine monophosphate; Adenosine 5'-phosphate/dGMP…		10	27	0.511974	E414,E481,E1564,E1086,E1169,E3422,E1752,E3467,E3024,E2299	C00217/C00025/C00302/C05938,C00024,,C00877/C03460,,,C00024,C00136/C00630,,C00024	D-Glutamate; D-Glutamic acid; D-Glutaminic acid; D-2-Aminoglutaric acid/L-Glutamate; L-Glutamic acid; L-Glutaminic acid; Glutamate/DL-Glutamate; DL-Glutaminic acid; 2-Aminoglutaric acid; Glutamate/L-4-Hydroxyglutamate semialdehyde$Acetyl-CoA; Acetyl coenzyme A$$Crotonoyl-CoA; Crotonyl-CoA; 2-Butenoyl-CoA; trans-But-2-enoyl-CoA; But-2-enoyl-CoA/2-Methylprop-2-enoyl-CoA; Methacrylyl-CoA; Methylacry…		2.05681	0.725311	0.139476
Arachidonic acid metabolism	10	42	0.611125	E1177,E887,E2214,E1872,E1797,E2063,E1284,E2114,E1679,E564	C00020/C00362,,C00020/C00362,C00127,C00051,,C00020/C00362,C00217/C05938/C00025/C00302,,C00051	AMP; Adenosine 5'-monophosphate; Adenylic acid; Adenylate; 5'-AMP; 5'-Adenylic acid; 5'-Adenosine monophosphate; Adenosine 5'-phosphate/dGMP; 2'-Deoxyguanosine 5'-monophosphate; 2'-Deoxyguanosine 5'-phosphate; Deoxyguanylic acid; Deoxyguanosine monophosphate$$AMP; Adenosine 5'-monophosphate; Adenylic acid; Adenylate; 5'-AMP; 5'-Adenylic acid; 5'-Adenosine monophosphate; Adenosine 5'-phosphate/dGM…		9	26	0.593396	E414,E600,E2173,E389,E2756,E481,E1752,E1949,E2299	C00217/C00025/C00302/C05938,,C00051,,C00051,C00024,C00024,,C00024	D-Glutamate; D-Glutamic acid; D-Glutaminic acid; D-2-Aminoglutaric acid/L-Glutamate; L-Glutamic acid; L-Glutaminic acid; Glutamate/DL-Glutamate; DL-Glutaminic acid; 2-Aminoglutaric acid; Glutamate/L-4-Hydroxyglutamate semialdehyde$$Glutathione; 5-L-Glutamyl-L-cysteinylglycine; N-(N-gamma-L-Glutamyl-L-cysteinyl)glycine; gamma-L-Glutamyl-L-cysteinyl-glycine; GSH; Reduced glutathione$$Glutathione; 5…		2.0287	0.730481	0.136391
Carbon fixation	0	0	0.820015					2	4	0.464415	E1757,E3338	CE3075/C00103/C03862/C04006/C00275/C05345/C00636/C01097/C01094/C03546/C00446/C00092/C00085/C01172/C01177,	sorbitol 3-phosphate/D-Glucose 1-phosphate; alpha-D-Glucose 1-phosphate; Cori ester; D-Glucose alpha-1-phosphate/Dolichyl phosphate D-mannose; Dolichyl D-mannosyl phosphate/1D-myo-Inositol 3-phosphate; D-myo-Inositol 3-phosphate; myo-Inositol 3-phosphate; Inositol 3-phosphate; 1D-myo-Inositol 3-monophosphate; D-myo-Inositol 3-monophosphate; myo-Inositol 3-monophosphate; Inositol 3-monophosphate; …		1.93082	0.748481	0.125819
Limonene and pinene degradation	1	6	0.705319	E2266				1	2	0.569028	E1364				1.82586	0.767747	0.114782
C5-Branched dibasic acid metabolism	1	6	0.705319	E1740	C00035	GDP; Guanosine 5'-diphosphate; Guanosine diphosphate		4	11	0.574153	E481,E1752,E2299,E971	C00024,C00024,C00024,	Acetyl-CoA; Acetyl coenzyme A$Acetyl-CoA; Acetyl coenzyme A$Acetyl-CoA; Acetyl coenzyme A$		1.80793	0.771032	0.112928
Vitamin B9 (folate) metabolism	2	19	0.805815	E2114,E2307	C00217/C05938/C00025/C00302,	D-Glutamate; D-Glutamic acid; D-Glutaminic acid; D-2-Aminoglutaric acid/L-4-Hydroxyglutamate semialdehyde/L-Glutamate; L-Glutamic acid; L-Glutaminic acid; Glutamate/DL-Glutamate; DL-Glutaminic acid; 2-Aminoglutaric acid; Glutamate$		5	13	0.518276	E414,E491,E3218,E3223,E1949	C00217/C00025/C00302/C05938,,,,	D-Glutamate; D-Glutamic acid; D-Glutaminic acid; D-2-Aminoglutaric acid/L-Glutamate; L-Glutamic acid; L-Glutaminic acid; Glutamate/DL-Glutamate; DL-Glutaminic acid; 2-Aminoglutaric acid; Glutamate/L-4-Hydroxyglutamate semialdehyde$$$$		1.7463	0.782291	0.106632
1- and 2-Methylnaphthalene degradation	1	3	0.515335	E893				0	0	0.844803					1.66318	0.797395	0.0983267
Vitamin D3 (cholecalciferol) metabolism	1	3	0.515335	E1270				0	3	0.844803					1.66318	0.797395	0.0983267
Biopterin metabolism	4	17	0.60079	E2212,E1996,E648,E3067	CE2174/C00082,,C00268/C02953/C04244,C00272	/L-Tyrosine; (S)-3-(p-Hydroxyphenyl)alanine; (S)-2-Amino-3-(p-hydroxyphenyl)propionic acid; Tyrosine$$Dihydrobiopterin; 6,7-Dihydrobiopterin; Quinoid-dihydrobiopterin; (6R)-6-(L-erythro-1,2-Dihydroxypropyl)-7,8-dihydro-6H-pterin/7,8-Dihydrobiopterin/6-Lactoyl-5,6,7,8-tetrahydropterin$Tetrahydrobiopterin; 5,6,7,8-Tetrahydrobiopterin; 2-Amino-6-(1,2-dihydroxypropyl)-5,6,7,8-tetrahydoro-4(1H)-pterid…		5	18	0.740778	E2233,E279,E1027,E1302,E1712	,,,,	$$$$		1.61913	0.80535	0.0940153
Glyoxylate and Dicarboxylate Metabolism	0	4	0.820015					1	2	0.569028	E220	C00508/C00309/C00312/C00310/C00259/C00121/C00181	L-Ribulose; L-erythro-Pentulose; L-Arabinoketose; L-Arabinulose; L-Riboketose/D-Ribulose; D-erythro-2-Pentulose; D-Arabinoketose; D-Arabinulose; D-Riboketose/L-Xylulose; L-threo-Pentulose; L-Lyxulose/D-Xylulose; D-threo-Pentulose; D-Lyxulose/L-Arabinose; L-Arabinopyranose/D-Ribose/D-Xylose; Wood sugar		1.52452	0.82229	0.084975
Vitamin E metabolism	7	30	0.617007	E1177,E2214,E1284,E2011,E1486,E1794,E1785	C00020/C00362,C00020/C00362,C00020/C00362,,C00601,,	AMP; Adenosine 5'-monophosphate; Adenylic acid; Adenylate; 5'-AMP; 5'-Adenylic acid; 5'-Adenosine monophosphate; Adenosine 5'-phosphate/dGMP; 2'-Deoxyguanosine 5'-monophosphate; 2'-Deoxyguanosine 5'-phosphate; Deoxyguanylic acid; Deoxyguanosine monophosphate$AMP; Adenosine 5'-monophosphate; Adenylic acid; Adenylate; 5'-AMP; 5'-Adenylic acid; 5'-Adenosine monophosphate; Adenosine 5'-phosphate/dGMP…		3	13	0.78506	E481,E2299,E1752	C00024,C00024,C00024	Acetyl-CoA; Acetyl coenzyme A$Acetyl-CoA; Acetyl coenzyme A$Acetyl-CoA; Acetyl coenzyme A		1.44974	0.835506	0.0780507
D4&E4-neuroprostanes formation	2	9	0.62625	E441,E2591	C05422/C00425/C00417,	Dehydroascorbate; Dehydroascorbic acid; L-Dehydroascorbate; L-Dehydroascorbic acid/Dehydroascorbate/cis-Aconitate; cis-Aconitic acid$		2	9	0.779514	E1046,E807	,	$		1.43418	0.838233	0.0766352
C21-steroid hormone biosynthesis and metabolism	10	55	0.789682	E1153,E1266,E279,E217,E2845,E892,E2393,E902,E147,E2226	,,,,,,,C00054/C00361,,C00054/C00361	$$$$$$$Adenosine 3',5'-bisphosphate; PAP; 3'-Phosphoadenylate; Phosphoadenosine phosphate/dGDP; 2'-Deoxyguanosine 5'-diphosphate$$Adenosine 3',5'-bisphosphate; PAP; 3'-Phosphoadenylate; Phosphoadenosine phosphate/dGDP; 2'-Deoxyguanosine 5'-diphosphate		13	39	0.639106	E3163,E1010,E3432,E1541,E915,E2544,E793,E2835,E2380,E2436,E1555,E1539,E2217	,estroneglc/C11133,C00167,,,C05504,C04518/C18038/C05485/C05138,C00015,C05140/C05302/CE2186/CE2183/CE2182/C05284/C05290,estradiolglc/C05503,C00054/C00361,,	$estrone glucuronide/Estrone glucuronide; Estrone 3-glucuronide; Estrone beta-D-glucuronide$UDP-glucuronate; UDPglucuronate; UDP-D-glucuronate; UDP-alpha-D-glucuronate$$$16-Glucuronide-estriol; 16alpha,17beta-Estriol 16-(beta-D-glucuronide)$17alpha,20alpha-Dihydroxypregn-4-en-3-one//21-Hydroxypregnenolone/17alpha-Hydroxypregnenolone$UDP; Uridine 5'-diphosphate$16alpha-Hydroxyandrost-4-ene-3,17-di…		1.36762	0.849803	0.0706819
Lipoate metabolism	1	4	0.605579	E2707				0	0	0.844803					1.34044	0.854477	0.0682994
Drug metabolism - other enzymes	5	23	0.650534	E49,E2747,E1773,E2774,E2672	,,,,	$$$$		2	15	0.837325	E3286,E2615	,	$		1.21501	0.875621	0.0576839
Linoleate metabolism	7	33	0.688346	E2488,E1872,E1797,E2873,E1008,E564,E2843	,C00127,C00051,,,C00051,	$Glutathione disulfide; GSSG; Oxiglutatione; Oxidized glutathione$Glutathione; 5-L-Glutamyl-L-cysteinylglycine; N-(N-gamma-L-Glutamyl-L-cysteinyl)glycine; gamma-L-Glutamyl-L-cysteinyl-glycine; GSH; Reduced glutathione$$$Glutathione; 5-L-Glutamyl-L-cysteinylglycine; N-(N-gamma-L-Glutamyl-L-cysteinyl)glycine; gamma-L-Glutamyl-L-cysteinyl-glycine; GSH; Reduced glutathione$		7	31	0.821948	E2472,E2173,E2756,E293,E1386,E3432,E2835	,C00051,C00051,,,C00167,C00015	$Glutathione; 5-L-Glutamyl-L-cysteinylglycine; N-(N-gamma-L-Glutamyl-L-cysteinyl)glycine; gamma-L-Glutamyl-L-cysteinyl-glycine; GSH; Reduced glutathione$Glutathione; 5-L-Glutamyl-L-cysteinylglycine; N-(N-gamma-L-Glutamyl-L-cysteinyl)glycine; gamma-L-Glutamyl-L-cysteinyl-glycine; GSH; Reduced glutathione$$$UDP-glucuronate; UDPglucuronate; UDP-D-glucuronate; UDP-alpha-D-glucuronate$UDP; Uridine 5'-…		1.13909	0.888022	0.0515761
Vitamin B6 (pyridoxine) metabolism	1	6	0.705319	E3031	C00314/C00547	Pyridoxine; Pyridoxol/L-Noradrenaline; Noradrenaline; Norepinephrine; Arterenol; 4-[(1R)-2-Amino-1-hydroxyethyl]-1,2-benzenediol		1	6	0.80237	E2347				1.13858	0.888103	0.0515365
Bile acid biosynthesis	6	31	0.727418	E1177,E2355,E2214,E1284,E147,E783	C00020/C00362,,C00020/C00362,C00020/C00362,,	AMP; Adenosine 5'-monophosphate; Adenylic acid; Adenylate; 5'-AMP; 5'-Adenylic acid; 5'-Adenosine monophosphate; Adenosine 5'-phosphate/dGMP; 2'-Deoxyguanosine 5'-monophosphate; 2'-Deoxyguanosine 5'-phosphate; Deoxyguanylic acid; Deoxyguanosine monophosphate$$AMP; Adenosine 5'-monophosphate; Adenylic acid; Adenylate; 5'-AMP; 5'-Adenylic acid; 5'-Adenosine monophosphate; Adenosine 5'-phosphate/dGM…		6	35	0.841526	E1034,E915,E1949,E3333,E3010,E3287	,,,,,	$$$$$		0.981585	0.912575	0.0397313
Vitamin A (retinol) metabolism	4	23	0.747416	E1177,E2214,E358,E1284	C00020/C00362,C00020/C00362,,C00020/C00362	AMP; Adenosine 5'-monophosphate; Adenylic acid; Adenylate; 5'-AMP; 5'-Adenylic acid; 5'-Adenosine monophosphate; Adenosine 5'-phosphate/dGMP; 2'-Deoxyguanosine 5'-monophosphate; 2'-Deoxyguanosine 5'-phosphate; Deoxyguanylic acid; Deoxyguanosine monophosphate$AMP; Adenosine 5'-monophosphate; Adenylic acid; Adenylate; 5'-AMP; 5'-Adenylic acid; 5'-Adenosine monophosphate; Adenosine 5'-phosphate/dGMP…		4	23	0.835896	E2835,E2149,E3432,E262	C00015,,C00167,	UDP; Uridine 5'-diphosphate$$UDP-glucuronate; UDPglucuronate; UDP-D-glucuronate; UDP-alpha-D-glucuronate$		0.940768	0.918641	0.0368544
3-Chloroacrylic acid degradation	0	0	0.820015					0	0	0.844803					0.734169	0.947049	0.0236274
Atrazine degradation	0	0	0.820015					0	0	0.844803					0.734169	0.947049	0.0236274
Dynorphin metabolism	0	3	0.820015					0	1	0.844803					0.734169	0.947049	0.0236274
Geraniol degradation	0	1	0.820015					0	0	0.844803					0.734169	0.947049	0.0236274
Glycerolipid metabolism	0	0	0.820015					0	0	0.844803					0.734169	0.947049	0.0236274
Glycosaminoglycan degradation	0	0	0.820015					0	0	0.844803					0.734169	0.947049	0.0236274
Heparan sulfate biosynthesis	0	0	0.820015					0	0	0.844803					0.734169	0.947049	0.0236274
Parathio degradation	0	4	0.820015					0	0	0.844803					0.734169	0.947049	0.0236274
Prostaglandin formation from dihomo gama-linoleic acid	0	6	0.820015					0	0	0.844803					0.734169	0.947049	0.0236274
ROS Detoxification	0	0	0.820015					0	0	0.844803					0.734169	0.947049	0.0236274
Sphingolipid metabolism	0	2	0.820015					0	0	0.844803					0.734169	0.947049	0.0236274
Vitamin D	0	1	0.820015					0	0	0.844803					0.734169	0.947049	0.0236274
Vitamin K metabolism	0	0	0.820015					0	1	0.844803					0.734169	0.947049	0.0236274

## Sheet: RKO G12D_V600E
Supplementary table 9C. Metabolic pathway enrichment in RKO KRAS G12D as compared to BRAF V600E.
Pathway	Positive Mode							Negative Mode							Fisher's Method
	overlap_size	pathway_size	p-value	overlap_EmpiricalCompounds (id)	overlap_features (id)	overlap_features (name)		overlap_size	pathway_size	p-value	overlap_EmpiricalCompounds (id)	overlap_features (id)	overlap_features (name)		Chi^2	p-value	-log10
Aspartate and asparagine metabolism	53	128	8.40266e-05	E5253,E606,E3228,E3047,E4886,E15,E2177,E2882,E2459,E5431,E4306,E2132,E605,E5714,E4382,E2861,E3815,E5301,E2613,E2101,E2605,E993,E1621,E3452,E1654,E5855,E4006,E3739,E1179,E1547,E4208,E5790,E6386,E3601,E6335,E1297,E4391,E424,E3026,E5414,E884,E706,E2018,E2842,E1289,E2493,E4058,E937,E3448,E5424,E2273,E4585,E3546	C02567,C01879/C04281/C04282,C03239/C02946/C04076,CE4788/C00148/C00763,C00819/C00064/C05100,C02238,CE1936,C01419,C01879/C04281/C04282,C02642/C00152,C00232/C00109/C00164/C06002/C00349,C00232/C00109/C00164/C06002/C00349,C02238,C00020/C00362,C00792/C00062,C05947,C01419,CE4788/C00148/C00763,C01157/C00430/C03440/C01165/C01110,C00020/C00362,CE1940/CE1939,C01035,C01029/C00612,C03287,C00669,C05984/C01089/…	N1-Acetylspermine$5-Oxoproline; Pyroglutamic acid; 5-Pyrrolidone-2-carboxylic acid; Pyroglutamate; 5-Oxo-L-proline; L-Pyroglutamic acid; L-5-Pyrrolidone-2-carboxylic acid/L-1-Pyrroline-3-hydroxy-5-carboxylate; 3-Hydroxy-L-1-pyrroline-5-carboxylate; (3R,5S)-1-Pyrroline-3-hydroxy-5-carboxylate/1-Pyrroline-4-hydroxy-2-carboxylate$6-Amino-2-oxohexanoate; 2-Oxo-6-aminocaproate/4-Acetamidobutanoate; N4…		28	49	0.0289051	E1536,E116,E2565,E1832,E529,E394,E910,E523,E911,E3187,E2055,E286,E3051,E808,E3254,E1066,E2517,E2153,E1366,E1118,E2807,E2571,E1887,E719,E303,E1987,E2721,E2220	C05829,C00669,C00020/C00362,C00217/C05938/C00025,C00051,CE1059,C00217/C05938/C00025/C00302,C04540,C00819/C00064/C05100,C00025,C00024,CE1059,C05947,C00217/C05938/C00025,C04281/C04282/C01879/C02238,CE1059,C00026,C04281/C04282/C01879/C02238,C00217/C05938/C00302,C00020/C00362,C01239,C00016,C00051,C00051,C05932,C00127,C03740,C00217/C05938	$gamma-L-Glutamyl-L-cysteine; L-gamma-Glutamylcysteine; 5-L-Glutamyl-L-cysteine; gamma-Glutamylcysteine$AMP; Adenosine 5'-monophosphate; Adenylic acid; Adenylate; 5'-AMP; 5'-Adenylic acid; 5'-Adenosine monophosphate; Adenosine 5'-phosphate/dGMP; 2'-Deoxyguanosine 5'-monophosphate; 2'-Deoxyguanosine 5'-phosphate; Deoxyguanylic acid; Deoxyguanosine monophosphate$D-Glutamate; D-Glutamic acid; D-Glut…		25.8562	3.38286e-05	4.47072
Arginine and Proline Metabolism	28	74	0.00168053	E4391,E3047,E3228,E2459,E5995,E4393,E4382,E937,E5301,E3823,E6048,E5414,E4006,E6335,E4208,E2861,E1297,E5424,E4886,E2257,E884,E706,E2842,E606,E4058,E3448,E2613,E3877	C00024,CE4788/C00148/C00763,C03239/C02946/C04076,C01879/C04281/C04282,C00147,C03406,C00792/C00062,C00217/C05938,CE4788/C00148/C00763,C00147,C00147,C01879/C04281/C04282/C02238,C00217/C05938/C00025,C00025,C00049/C00402,C05947,C00555,C00555,C00819/C00064/C05100,C00170,C00217/C05938/C00025,C01127/C05946,C00555,C01879/C04281/C04282,CE4788/C00148/C00763,C03239/C02946/C04076,C01157/C00430/C03440/C01165/…	Acetyl-CoA; Acetyl coenzyme A$acetamidopropanal/L-Proline; 2-Pyrrolidinecarboxylic acid/D-Proline$6-Amino-2-oxohexanoate; 2-Oxo-6-aminocaproate/4-Acetamidobutanoate; N4-Acetylaminobutanoate/L-2-Aminoadipate 6-semialdehyde; 2-Aminoadipate 6-semialdehyde$5-Oxoproline; Pyroglutamic acid; 5-Pyrrolidone-2-carboxylic acid; Pyroglutamate; 5-Oxo-L-proline; L-Pyroglutamic acid; L-5-Pyrrolidone-2-carboxyli…		16	22	0.00941097	E910,E3254,E2070,E2571,E911,E2055,E1832,E513,E1366,E3187,E3051,E2517,E2220,E2153,E808,E2893	C00217/C05938/C00025/C00302,C04281/C04282/C01879/C02238,C00073,C00016,C00819/C00064/C05100,C00024,C00217/C05938/C00025,C01137,C00217/C05938/C00302,C00025,C05947,C00026,C00217/C05938,C04281/C04282/C01879/C02238,C00217/C05938/C00025,C00170	D-Glutamate; D-Glutamic acid; D-Glutaminic acid; D-2-Aminoglutaric acid/L-4-Hydroxyglutamate semialdehyde/L-Glutamate; L-Glutamic acid; L-Glutaminic acid; Glutamate/DL-Glutamate; DL-Glutaminic acid; 2-Aminoglutaric acid; Glutamate$L-1-Pyrroline-3-hydroxy-5-carboxylate; 3-Hydroxy-L-1-pyrroline-5-carboxylate; (3R,5S)-1-Pyrroline-3-hydroxy-5-carboxylate/1-Pyrroline-4-hydroxy-2-carboxylate/5-Oxoproli…		22.109	0.000190648	3.71977
Urea cycle/amino group metabolism	37	101	0.000504159	E2688,E3047,E3228,E1277,E5766,E1967,E5013,E5839,E4208,E737,E4382,E3254,E5301,E2613,E4393,E3438,E4585,E3452,E3448,E4006,E6335,E1485,E5790,E1297,E4391,E424,E2257,E884,E2027,E3694,E2842,E2350,E5424,E4058,E3405,E3857,E412	C01250,CE4788/C00148/C00763,C03239/C02946/C04076,C00213/C00133/C00041/C00099,C00242,C01449,C01756/C02380,C00300,C00049/C00402,C05198/C00559,C00792/C00062,C00624,CE4788/C00148/C00763,C01157/C00430/C03440/C01165/C01110,C03406,C00791,C01026/C00334/C05145/C01205/C02356/C03284,C03287,C03239/C02946/C04076,C00217/C05938/C00025,C00025,C00300,CE5586/C00315,C00555,C00024,C00515/C00077/C01602,C00170,C00217/…	N-Acetyl-L-glutamate 5-semialdehyde; 2-Acetamido-5-oxopentanoate$acetamidopropanal/L-Proline; 2-Pyrrolidinecarboxylic acid/D-Proline$6-Amino-2-oxohexanoate; 2-Oxo-6-aminocaproate/4-Acetamidobutanoate; N4-Acetylaminobutanoate/L-2-Aminoadipate 6-semialdehyde; 2-Aminoadipate 6-semialdehyde$Sarcosine; N-Methylglycine/D-Alanine; D-2-Aminopropionic acid; D-Ala/L-Alanine; L-2-Aminopropionic acid; L-alph…		17	30	0.0880598	E910,E2070,E2517,E2571,E26,E2055,E1832,E1325,E808,E513,E2211,E3187,E2413,E2662,E3040,E2664,E2893	C00217/C05938/C00025/C00302,C00073,C00026,C00016,,C00024,C00217/C05938/C00025,,C00217/C05938/C00025,C01137,,C00025,,CE5536/C01586,CE5536/C01586,,C00170	D-Glutamate; D-Glutamic acid; D-Glutaminic acid; D-2-Aminoglutaric acid/L-4-Hydroxyglutamate semialdehyde/L-Glutamate; L-Glutamic acid; L-Glutaminic acid; Glutamate/DL-Glutamate; DL-Glutaminic acid; 2-Aminoglutaric acid; Glutamate$L-Methionine; Methionine; L-2-Amino-4methylthiobutyric acid$2-Oxoglutarate; Oxoglutaric acid; 2-Ketoglutaric acid; alpha-Ketoglutaric acid$FAD; Flavin adenine dinucleot…		20.0447	0.000489351	3.31038
Glycine, serine, alanine and threonine metabolism	32	87	0.0012604	E2948,E1277,E2882,E123,E5839,E4306,E2132,E4382,E3815,E2101,E5714,E5184,E1817,E4585,E4960,E6335,E1485,E2020,E4391,E4100,E424,E5269,E1179,E884,E4006,E6213,E3112,E1364,E6386,E2613,E2273,E2081	CE1554,C00213/C00133/C00041/C00099,C01419,C01013/C00256/C00186/C00184,C00300,C00232/C00109/C00164/C06002/C00349,C00232/C00109/C00164/C06002/C00349,C00792/C00062,C01419,C00020/C00362,C00020/C00362,C00511/C00546/CE0737,C05519/C00188,C01026/C00334/C05145/C01205/C02356/C03284,C02229/C05665/C01888,C00025,C00300,C00719/C00431/C00183,C00024,C03451,C00515/C00077/C01602,C02305,C00020/C00362,C00217/C05938/…	N-acetyl-L-alanine$Sarcosine; N-Methylglycine/D-Alanine; D-2-Aminopropionic acid; D-Ala/L-Alanine; L-2-Aminopropionic acid; L-alpha-Alanine/beta-Alanine; 3-Aminopropionic acid; 3-Aminopropanoate$Cys-Gly; L-Cysteinylglycine$3-Hydroxypropanoate; 3-Hydroxypropanoic acid; 3-Hydroxypropionate; 3-Hydroxypropionic acid; Hydracrylic acid/(R)-Lactate; D-Lactate; D-Lactic acid; D-2-Hydroxypropanoic acid; D…		20	36	0.0778926	E910,E2070,E2950,E2571,E1887,E529,E2565,E1832,E2055,E2754,E808,E2517,E165,E1669,E1118,E276,E2192,E3187,E3209,E719	C00217/C05938/C00025/C00302,C00073,,C00016,C00051,C00051,C00020/C00362,C00217/C05938/C00025,C00024,C00065/C00740,C00217/C05938/C00025,C00026,C00136/C00630,,C00020/C00362,,,C00025,,C00051	D-Glutamate; D-Glutamic acid; D-Glutaminic acid; D-2-Aminoglutaric acid/L-4-Hydroxyglutamate semialdehyde/L-Glutamate; L-Glutamic acid; L-Glutaminic acid; Glutamate/DL-Glutamate; DL-Glutaminic acid; 2-Aminoglutaric acid; Glutamate$L-Methionine; Methionine; L-2-Amino-4methylthiobutyric acid$$FAD; Flavin adenine dinucleotide$Glutathione; 5-L-Glutamyl-L-cysteinylglycine; N-(N-gamma-L-Glutamyl-L-cyst…		18.4575	0.00100422	2.99817
Pyrimidine metabolism	34	89	0.000504159	E3003,E477,E1277,E5431,E791,E4306,E4208,E2132,E3674,E5714,E1762,E1565,E2101,E3741,E1104,E3983,E4006,E6335,E5317,E974,E234,E760,E5074,E1989,E884,E66,E3201,E99,E1179,E2715,E6386,E4886,E4585,E1729	C00075,C00214,C00213/C00133/C00041/C00099,C02642/C00152,C00475/C05711,C00232/C00109/C00164/C06002/C00349,C00049/C00402,C00232/C00109/C00164/C06002/C00349,C00881,C00020/C00362,C00112,C02512/C00429,C00020/C00362,C00081,C00906,C00055,C00217/C05938/C00025,C00025,C00214,C00299,C00105/C01368,C00054/C00361,C00526,C00119,C00217/C05938/C00025,C00105/C01368,C00035,C00015,C00020/C00362,C00286,C00020/C00362,…	UTP; Uridine 5'-triphosphate; Uridine triphosphate$Thymidine; Deoxythymidine$Sarcosine; N-Methylglycine/D-Alanine; D-2-Aminopropionic acid; D-Ala/L-Alanine; L-2-Aminopropionic acid; L-alpha-Alanine/beta-Alanine; 3-Aminopropionic acid; 3-Aminopropanoate$3-Ureidopropionate; 3-Ureidopropanoate; beta-Ureidopropionic acid; N-Carbamoyl-beta-alanine/L-Asparagine; 2-Aminosuccinamic acid$Cytidine/gamma-Gl…		27	59	0.263843	E3146,E2565,E1095,E1832,E1572,E1294,E910,E1193,E911,E1118,E2430,E2442,E808,E3087,E1021,E703,E133,E2835,E2064,E3187,E745,E3296,E752,E1381,E2838,E971,E655	,C00020/C00362,,C00217/C05938/C00025,C00103/C01172/C01177/CE3075/C04006/C00275/C05345/C00636/C01097/C01094/C03546/C00446/C00092/C00085/C03862,,C00217/C05938/C00025/C00302,,C00819/C00064/C05100,C00020/C00362,,,C00217/C05938/C00025,,,,,,,C00025,,,,C00673/C16637/C00672,C00054/C00361,,	$AMP; Adenosine 5'-monophosphate; Adenylic acid; Adenylate; 5'-AMP; 5'-Adenylic acid; 5'-Adenosine monophosphate; Adenosine 5'-phosphate/dGMP; 2'-Deoxyguanosine 5'-monophosphate; 2'-Deoxyguanosine 5'-phosphate; Deoxyguanylic acid; Deoxyguanosine monophosphate$$D-Glutamate; D-Glutamic acid; D-Glutaminic acid; D-2-Aminoglutaric acid/L-4-Hydroxyglutamate semialdehyde/L-Glutamate; L-Glutamic acid; L-…		17.85	0.00132022	2.87935
Pentose phosphate pathway	9	18	0.0135283	E1179,E1989,E2240,E5714,E4951,E2101,E6386,E6374,E2843	C00020/C00362,C00119,C02076,C00020/C00362,C00301,C00020/C00362,C00020/C00362,C00031/C00159/C00795/C00221/C02336/C13747/C00267/C07480/C00137/C00962/C00984,C00231/C00117/C00620	AMP; Adenosine 5'-monophosphate; Adenylic acid; Adenylate; 5'-AMP; 5'-Adenylic acid; 5'-Adenosine monophosphate; Adenosine 5'-phosphate/dGMP; 2'-Deoxyguanosine 5'-monophosphate; 2'-Deoxyguanosine 5'-phosphate; Deoxyguanylic acid; Deoxyguanosine monophosphate$5-Phospho-alpha-D-ribose 1-diphosphate; 5-Phosphoribosyl diphosphate; 5-Phosphoribosyl 1-pyrophosphate; PRPP$Sedoheptulose; altro-Heptulose;…		14	21	0.034703	E2839,E1433,E1416,E2565,E1381,E2605,E1712,E130,E54,E182,E882,E1118,E1572,E2591	C06222/C05382/C00281,C00301,C02076,C00020/C00362,C00673/C16637/C00672,C00508/C00309/C00312/C00310/C00259/C00121/C00181,C00231/C00117/C00620,C00031/C00795/C00221/C00247/C02336/C00293/C00124/C00267/C00137/C00738/C00936/C00159/C00095/C00962/C00984/C01582,C00301,C00257/C00800,C00447,C00020/C00362,C00103/C01172/C01177/CE3075/C04006/C00275/C05345/C00636/C01097/C01094/C03546/C00446/C00092/C00085/C03862,…	Sedoheptulose 1-phosphate; altro-Heptulose 1-phosphate/D-Sedoheptulose 7-phosphate; D-altro-Heptulose 7-phosphate/Sedoheptulose 7-phosphate; altro-Heptulose 7-phosphate$ADP-ribose$Sedoheptulose; altro-Heptulose; Volemulose$AMP; Adenosine 5'-monophosphate; Adenylic acid; Adenylate; 5'-AMP; 5'-Adenylic acid; 5'-Adenosine monophosphate; Adenosine 5'-phosphate/dGMP; 2'-Deoxyguanosine 5'-monophosphate…		15.3278	0.00406745	2.39068
Histidine metabolism	21	50	0.00193261	E6335,E2101,E884,E3272,E5714,E4960,E3629,E1179,E4391,E1277,E432,E2722,E1960,E2273,E4020,E462,E6386,E4074,E4006,E802,E2646	C00025,C00020/C00362,C00217/C05938/C00025,C05130,C00020/C00362,C02229/C05665/C01888,C00135,C00020/C00362,C00024,C00213/C00133/C00041/C00099,C05127,C05828,C00135,C00051,C03680,C00439,C00020/C00362,C05828,C00217/C05938/C00025,C05827,C05828	L-Glutamate; L-Glutamic acid; L-Glutaminic acid; Glutamate$AMP; Adenosine 5'-monophosphate; Adenylic acid; Adenylate; 5'-AMP; 5'-Adenylic acid; 5'-Adenosine monophosphate; Adenosine 5'-phosphate/dGMP; 2'-Deoxyguanosine 5'-monophosphate; 2'-Deoxyguanosine 5'-phosphate; Deoxyguanylic acid; Deoxyguanosine monophosphate$D-Glutamate; D-Glutamic acid; D-Glutaminic acid; D-2-Aminoglutaric acid/L-4-Hydro…		13	26	0.257037	E910,E1927,E1887,E2565,E1832,E2055,E808,E2517,E1118,E529,E719,E521,E3187	C00217/C05938/C00025/C00302,,C00051,C00020/C00362,C00217/C05938/C00025,C00024,C00217/C05938/C00025,C00026,C00020/C00362,C00051,C00051,,C00025	D-Glutamate; D-Glutamic acid; D-Glutaminic acid; D-2-Aminoglutaric acid/L-4-Hydroxyglutamate semialdehyde/L-Glutamate; L-Glutamic acid; L-Glutaminic acid; Glutamate/DL-Glutamate; DL-Glutaminic acid; 2-Aminoglutaric acid; Glutamate$$Glutathione; 5-L-Glutamyl-L-cysteinylglycine; N-(N-gamma-L-Glutamyl-L-cysteinyl)glycine; gamma-L-Glutamyl-L-cysteinyl-glycine; GSH; Reduced glutathione$AMP; Adenosine …		15.2148	0.00427576	2.36899
Purine metabolism	40	121	0.00268885	E2715,E3741,E1611,E5995,E5476,E5766,E1944,E737,E5714,E881,E6098,E364,E6390,E6409,E6048,E4006,E6335,E1989,E4208,E3823,E760,E4207,E1497,E2101,E4886,E2649,E884,E1490,E526,E4019,E4182,E3101,E2350,E509,E3201,E1179,E6386,E5998,E3848,E1729	C00286,C00081,C00366,C00147,C00144,C00242,C04734,C05198/C00559,C00020/C00362,C00575,C00262,C00262,C03373,C05512/C01736,C00147,C00217/C05938/C00025,C00025,C00119,C00049/C00402,C00147,C00054/C00361,C00942,C11821,C00020/C00362,C00819/C00064/C05100,C00385,C00217/C05938/C00025,C04677,C04640,C06196,C00499,C00575,C00242,C01762,C00035,C00020/C00362,C00020/C00362,C01345,C00575,C00286	dGTP; 2'-Deoxyguanosine 5'-triphosphate; Deoxyguanosine 5'-triphosphate; Deoxyguanosine triphosphate$ITP; Inosine 5'-triphosphate; Inosine triphosphate; Inosine tripolyphosphate$Urate; Uric acid$Adenine; 6-Aminopurine$GMP; Guanosine 5'-phosphate; Guanosine monophosphate; Guanosine 5'-monophosphate; Guanylic acid$Guanine; 2-Amino-6-hydroxypurine$1-(5'-Phosphoribosyl)-5-formamido-4-imidazolecarboxa…		31	66	0.198639	E26,E2565,E752,E1832,E2646,E971,E1294,E910,E661,E911,E3187,E738,E2442,E602,E354,E3149,E808,E2580,E1034,E2605,E1837,E2501,E1118,E114,E2165,E1381,E380,E2838,E2836,E1265,E1621	,C00020/C00362,,C00217/C05938/C00025,,,,C00217/C05938/C00025/C00302,,C00819/C00064/C05100,C00025,,,,,,C00217/C05938/C00025,,,C00508/C00309/C00312/C00310/C00259/C00121/C00181,,,C00020/C00362,,,C00673/C16637/C00672,,C00054/C00361,,,	$AMP; Adenosine 5'-monophosphate; Adenylic acid; Adenylate; 5'-AMP; 5'-Adenylic acid; 5'-Adenosine monophosphate; Adenosine 5'-phosphate/dGMP; 2'-Deoxyguanosine 5'-monophosphate; 2'-Deoxyguanosine 5'-phosphate; Deoxyguanylic acid; Deoxyguanosine monophosphate$$D-Glutamate; D-Glutamic acid; D-Glutaminic acid; D-2-Aminoglutaric acid/L-4-Hydroxyglutamate semialdehyde/L-Glutamate; L-Glutamic acid; L-…		15.0698	0.00455858	2.34117
Glutathione Metabolism	13	29	0.00865473	E6335,E3739,E606,E3815,E3546,E884,E1277,E5414,E2882,E2459,E1654,E2273,E4006	C00025,C03740,C01879/C04281/C04282,C01419,C00127,C00217/C05938/C00025,C00213/C00133/C00041/C00099,C01879/C04281/C04282/C02238,C01419,C01879/C04281/C04282,C00669,C00051,C00217/C05938/C00025	L-Glutamate; L-Glutamic acid; L-Glutaminic acid; Glutamate$(5-L-Glutamyl)-L-amino acid; L-gamma-Glutamyl-L-amino acid$5-Oxoproline; Pyroglutamic acid; 5-Pyrrolidone-2-carboxylic acid; Pyroglutamate; 5-Oxo-L-proline; L-Pyroglutamic acid; L-5-Pyrrolidone-2-carboxylic acid/L-1-Pyrroline-3-hydroxy-5-carboxylate; 3-Hydroxy-L-1-pyrroline-5-carboxylate; (3R,5S)-1-Pyrroline-3-hydroxy-5-carboxylate/1-Pyrr…		13	24	0.176876	E910,E3254,E116,E1887,E3187,E1832,E2153,E808,E1987,E2721,E529,E3262,E719	C00217/C05938/C00025/C00302,C04281/C04282/C01879/C02238,C00669,C00051,C00025,C00217/C05938/C00025,C04281/C04282/C01879/C02238,C00217/C05938/C00025,C00127,C03740,C00051,,C00051	D-Glutamate; D-Glutamic acid; D-Glutaminic acid; D-2-Aminoglutaric acid/L-4-Hydroxyglutamate semialdehyde/L-Glutamate; L-Glutamic acid; L-Glutaminic acid; Glutamate/DL-Glutamate; DL-Glutaminic acid; 2-Aminoglutaric acid; Glutamate$L-1-Pyrroline-3-hydroxy-5-carboxylate; 3-Hydroxy-L-1-pyrroline-5-carboxylate; (3R,5S)-1-Pyrroline-3-hydroxy-5-carboxylate/1-Pyrroline-4-hydroxy-2-carboxylate/5-Oxoproli…		12.9639	0.0114535	1.94106
Lysine metabolism	22	71	0.0463827	E4289,E2892,E527,E2101,E1364,E2657,E5714,E5341,E3448,E4006,E3077,E6335,E1663,E14,E884,E1179,E3228,E3076,E1810,E2685,E6386,E2341	C00450/C04092,C03793,C05560,C00020/C00362,C00248,C05560,C00020/C00362,C00956,C03239/C02946/C04076,C00217/C05938/C00025,C00318,C00025,C00956,C05543,C00217/C05938/C00025,C00020/C00362,C03239/C02946/C04076,C00956,C05543,C00450/C04092,C00020/C00362,C03793	2,3,4,5-Tetrahydropyridine-2-carboxylate; delta1-Piperideine-6-L-carboxylate/delta1-Piperideine-2-carboxylate; 1,2-Didehydropiperidine-2-carboxylate$N6,N6,N6-Trimethyl-L-lysine$L-2-Aminoadipate adenylate; 5-Adenylyl-2-aminoadipate; alpha-Aminoadipoyl-C6-AMP$AMP; Adenosine 5'-monophosphate; Adenylic acid; Adenylate; 5'-AMP; 5'-Adenylic acid; 5'-Adenosine monophosphate; Adenosine 5'-phosphate/dGMP;…		13	19	0.0334426	E910,E2571,E2565,E1118,E829,E3237,E2517,E1832,E3187,E555,E2763,E1759,E808	C00217/C05938/C00025/C00302,C00016,C00020/C00362,C00020/C00362,C00527,C00956,C00026,C00217/C05938/C00025,C00025,C00956,C00527,C00956,C00217/C05938/C00025	D-Glutamate; D-Glutamic acid; D-Glutaminic acid; D-2-Aminoglutaric acid/L-4-Hydroxyglutamate semialdehyde/L-Glutamate; L-Glutamic acid; L-Glutaminic acid; Glutamate/DL-Glutamate; DL-Glutaminic acid; 2-Aminoglutaric acid; Glutamate$FAD; Flavin adenine dinucleotide$AMP; Adenosine 5'-monophosphate; Adenylic acid; Adenylate; 5'-AMP; 5'-Adenylic acid; 5'-Adenosine monophosphate; Adenosine 5'-phosphate…		12.9375	0.0115852	1.9361
Alanine and Aspartate Metabolism	15	37	0.0118477	E6335,E1179,E4208,E5431,E5714,E6386,E4886,E884,E4393,E2101,E253,E1277,E4391,E4382,E4006	C00025,C00020/C00362,C00049/C00402,C02642/C00152,C00020/C00362,C00020/C00362,C00819/C00064/C05100,C00217/C05938/C00025,C03406,C00020/C00362,C01045/C01042,C00213/C00133/C00041/C00099,C00024,C00792/C00062,C00217/C05938/C00025	L-Glutamate; L-Glutamic acid; L-Glutaminic acid; Glutamate$AMP; Adenosine 5'-monophosphate; Adenylic acid; Adenylate; 5'-AMP; 5'-Adenylic acid; 5'-Adenosine monophosphate; Adenosine 5'-phosphate/dGMP; 2'-Deoxyguanosine 5'-monophosphate; 2'-Deoxyguanosine 5'-phosphate; Deoxyguanylic acid; Deoxyguanosine monophosphate$L-Aspartate; L-Aspartic acid; 2-Aminosuccinic acid/D-Aspartate; D-Aspartic acid$3…		9	16	0.204185	E910,E3187,E911,E808,E1832,E2517,E2565,E2055,E1118	C00217/C05938/C00025/C00302,C00025,C00819/C00064/C05100,C00217/C05938/C00025,C00217/C05938/C00025,C00026,C00020/C00362,C00024,C00020/C00362	D-Glutamate; D-Glutamic acid; D-Glutaminic acid; D-2-Aminoglutaric acid/L-4-Hydroxyglutamate semialdehyde/L-Glutamate; L-Glutamic acid; L-Glutaminic acid; Glutamate/DL-Glutamate; DL-Glutaminic acid; 2-Aminoglutaric acid; Glutamate$L-Glutamate; L-Glutamic acid; L-Glutaminic acid; Glutamate$D-Glutamine; D-2-Aminoglutaramic acid/L-Glutamine; L-2-Aminoglutaramic acid/3-Ureidoisobutyrate$D-Glutamate; …		12.0487	0.0169928	1.76974
Aminosugars metabolism	17	45	0.0146206	E6335,E368,E99,E4248,E3741,E4006,E4886,E884,E3003,E4391,E4744,E3983,E6071,E1004,E332,E213,E1616	C00025,C00128,C00015,C00329,C00081,C00217/C05938/C00025,C00819/C00064/C05100,C00217/C05938/C00025,C00075,C00024,C00203/C01170/C00043,C00055,C01132,C00645/C00140/C01074,C00329,C00270,C04501/C00357/C06376/C04256/C04257	L-Glutamate; L-Glutamic acid; L-Glutaminic acid; Glutamate$CMP-N-acetylneuraminate$UDP; Uridine 5'-diphosphate$D-Glucosamine; Chitosamine; 2-Amino-2-deoxy-D-glucose$ITP; Inosine 5'-triphosphate; Inosine triphosphate; Inosine tripolyphosphate$D-Glutamate; D-Glutamic acid; D-Glutaminic acid; D-2-Aminoglutaric acid/L-4-Hydroxyglutamate semialdehyde/L-Glutamate; L-Glutamic acid; L-Glutaminic acid; Gl…		16	32	0.219393	E3087,E910,E1572,E911,E2055,E745,E1832,E14,E491,E74,E2440,E3187,E285,E289,E3286,E808	,C00217/C05938/C00025/C00302,C00103/C01172/C01177/CE3075/C04006/C00275/C05345/C00636/C01097/C01094/C03546/C00446/C00092/C00085/C03862,C00819/C00064/C05100,C00024,,C00217/C05938/C00025,,,,,C00025,,,,C00217/C05938/C00025	$D-Glutamate; D-Glutamic acid; D-Glutaminic acid; D-2-Aminoglutaric acid/L-4-Hydroxyglutamate semialdehyde/L-Glutamate; L-Glutamic acid; L-Glutaminic acid; Glutamate/DL-Glutamate; DL-Glutaminic acid; 2-Aminoglutaric acid; Glutamate$D-Glucose 1-phosphate; alpha-D-Glucose 1-phosphate; Cori ester; D-Glucose alpha-1-phosphate/beta-D-Glucose 6-phosphate/Inositol 1-phosphate; myo-Inositol 1-phosphate; …		11.4844	0.0216268	1.66501
Methionine and cysteine metabolism	23	85	0.129905	E3019,E5714,E1415,E5830,E1734,E2273,E4306,E2132,E2101,E1202,E3030,E4006,E6335,E3380,E4391,E2257,E760,E1179,E884,E2081,E6386,E2608,E3546	,C00020/C00362,,,,C00051,C00232/C00109/C00164/C06002/C00349,C00232/C00109/C00164/C06002/C00349,C00020/C00362,,,C00217/C05938/C00025,C00025,,C00024,C00170,C00054/C00361,C00020/C00362,C00217/C05938/C00025,C00065/C00740,C00020/C00362,,C00127	$AMP; Adenosine 5'-monophosphate; Adenylic acid; Adenylate; 5'-AMP; 5'-Adenylic acid; 5'-Adenosine monophosphate; Adenosine 5'-phosphate/dGMP; 2'-Deoxyguanosine 5'-monophosphate; 2'-Deoxyguanosine 5'-phosphate; Deoxyguanylic acid; Deoxyguanosine monophosphate$$$$Glutathione; 5-L-Glutamyl-L-cysteinylglycine; N-(N-gamma-L-Glutamyl-L-cysteinyl)glycine; gamma-L-Glutamyl-L-cysteinyl-glycine; GSH; Redu…		24	41	0.0321822	E2565,E1832,E513,E529,E910,E2838,E2518,E1118,E2055,E859,E808,E648,E2070,E1073,E2517,E1545,E3187,E2893,E1366,E1887,E719,E2754,E1987,E1438	C00020/C00362,C00217/C05938/C00025,C01137,C00051,C00217/C05938/C00025/C00302,C00054/C00361,C00302,C00020/C00362,C00024,C05844,C00217/C05938/C00025,C01817,C00073,C05844,C00026,C00491,C00025,C00170,C00217/C05938/C00302,C00051,C00051,C00065/C00740,C00127,C05635/C16596/C02712	AMP; Adenosine 5'-monophosphate; Adenylic acid; Adenylate; 5'-AMP; 5'-Adenylic acid; 5'-Adenosine monophosphate; Adenosine 5'-phosphate/dGMP; 2'-Deoxyguanosine 5'-monophosphate; 2'-Deoxyguanosine 5'-phosphate; Deoxyguanylic acid; Deoxyguanosine monophosphate$D-Glutamate; D-Glutamic acid; D-Glutaminic acid; D-2-Aminoglutaric acid/L-4-Hydroxyglutamate semialdehyde/L-Glutamate; L-Glutamic acid; L-Gl…		10.9546	0.0270791	1.56737
Butanoate metabolism	22	65	0.0199983	E5714,E4268,E4554,E2132,E2101,E4794,E4585,E2503,E4306,E4006,E6335,E5855,E2374,E2020,E3172,E1179,E884,E2913,E4579,E3112,E6386,E4391	C00020/C00362,C06006,C06144,C00232/C00109/C00164/C06002/C00349,C00020/C00362,C03087,C01026/C00334/C05145/C01205/C02356/C03284,C02727,C00232/C00109/C00164/C06002/C00349,C00217/C05938/C00025,C00025,C05984/C01089/C06001/C03197/C00989,C05548,C00719/C00431/C00183,C05548,C00020/C00362,C00217/C05938/C00025,C05548,C06144,C00719/C00431/C00183,C00020/C00362,C00024	AMP; Adenosine 5'-monophosphate; Adenylic acid; Adenylate; 5'-AMP; 5'-Adenylic acid; 5'-Adenosine monophosphate; Adenosine 5'-phosphate/dGMP; 2'-Deoxyguanosine 5'-monophosphate; 2'-Deoxyguanosine 5'-phosphate; Deoxyguanylic acid; Deoxyguanosine monophosphate$(S)-2-Aceto-2-hydroxybutanoate; (S)-2-Hydroxy-2-ethyl-3-oxobutanoate$3-Butynoate$Succinate semialdehyde; Succinic semialdehyde; 4-Oxobutanoa…		12	23	0.221746	E910,E2696,E2571,E2565,E2055,E1832,E808,E2517,E165,E1118,E2597,E3187	C00217/C05938/C00025/C00302,,C00016,C00020/C00362,C00024,C00217/C05938/C00025,C00217/C05938/C00025,C00026,C00136/C00630,C00020/C00362,,C00025	D-Glutamate; D-Glutamic acid; D-Glutaminic acid; D-2-Aminoglutaric acid/L-4-Hydroxyglutamate semialdehyde/L-Glutamate; L-Glutamic acid; L-Glutaminic acid; Glutamate/DL-Glutamate; DL-Glutaminic acid; 2-Aminoglutaric acid; Glutamate$$FAD; Flavin adenine dinucleotide$AMP; Adenosine 5'-monophosphate; Adenylic acid; Adenylate; 5'-AMP; 5'-Adenylic acid; 5'-Adenosine monophosphate; Adenosine 5'-phosphat…		10.8367	0.0284624	1.54573
Beta-Alanine metabolism	14	37	0.0256281	E6335,E1297,E2842,E1960,E4006,E884,E1277,E5790,E3629,E5424,E123,E4585,E4960,E4208	C00025,C00555,C00555,C00135,C00217/C05938/C00025,C00217/C05938/C00025,C00213/C00133/C00041/C00099,CE5586/C00315,C00135,C00555,C01013/C00256/C00186/C00184,C01026/C00334/C05145/C01205/C02356/C03284,C02229/C05665/C01888,C00049/C00402	L-Glutamate; L-Glutamic acid; L-Glutaminic acid; Glutamate$4-Aminobutanal; 4-Aminobutyraldehyde; Butyraldehyde, 4-amino-$4-Aminobutanal; 4-Aminobutyraldehyde; Butyraldehyde, 4-amino-$L-Histidine; (S)-alpha-Amino-1H-imidazole-4-propionic acid$D-Glutamate; D-Glutamic acid; D-Glutaminic acid; D-2-Aminoglutaric acid/L-4-Hydroxyglutamate semialdehyde/L-Glutamate; L-Glutamic acid; L-Glutaminic acid; Gl…		7	13	0.288127	E910,E3187,E1832,E2517,E276,E521,E808	C00217/C05938/C00025/C00302,C00025,C00217/C05938/C00025,C00026,,,C00217/C05938/C00025	D-Glutamate; D-Glutamic acid; D-Glutaminic acid; D-2-Aminoglutaric acid/L-4-Hydroxyglutamate semialdehyde/L-Glutamate; L-Glutamic acid; L-Glutaminic acid; Glutamate/DL-Glutamate; DL-Glutaminic acid; 2-Aminoglutaric acid; Glutamate$L-Glutamate; L-Glutamic acid; L-Glutaminic acid; Glutamate$D-Glutamate; D-Glutamic acid; D-Glutaminic acid; D-2-Aminoglutaric acid/L-4-Hydroxyglutamate semialdehyde/L-G…		9.81684	0.0436286	1.36023
Vitamin B1 (thiamin) metabolism	9	22	0.0451223	E1179,E4391,E4370,E5714,E2101,E5518,E352,E834,E6386	C00020/C00362,C00024,C01136/C16255,C00020/C00362,C00020/C00362,C03028,C00378,C01136/C16255,C00020/C00362	AMP; Adenosine 5'-monophosphate; Adenylic acid; Adenylate; 5'-AMP; 5'-Adenylic acid; 5'-Adenosine monophosphate; Adenosine 5'-phosphate/dGMP; 2'-Deoxyguanosine 5'-monophosphate; 2'-Deoxyguanosine 5'-phosphate; Deoxyguanylic acid; Deoxyguanosine monophosphate$Acetyl-CoA; Acetyl coenzyme A$S-Acetyldihydrolipoamide; 6-S-Acetyldihydrolipoamide/[Dihydrolipoyllysine-residue acetyltransferase] S-acetyld…		7	11	0.166036	E2565,E829,E2055,E2517,E144,E2763,E1118	C00020/C00362,C00527,C00024,C00026,,C00527,C00020/C00362	AMP; Adenosine 5'-monophosphate; Adenylic acid; Adenylate; 5'-AMP; 5'-Adenylic acid; 5'-Adenosine monophosphate; Adenosine 5'-phosphate/dGMP; 2'-Deoxyguanosine 5'-monophosphate; 2'-Deoxyguanosine 5'-phosphate; Deoxyguanylic acid; Deoxyguanosine monophosphate$Glutaryl-CoA$Acetyl-CoA; Acetyl coenzyme A$2-Oxoglutarate; Oxoglutaric acid; 2-Ketoglutaric acid; alpha-Ketoglutaric acid$$Glutaryl-CoA$AMP;…		9.78785	0.044157	1.355
Valine, leucine and isoleucine degradation	16	58	0.162927	E2132,E3112,E884,E3866,E5714,E1179,E2020,E4585,E6335,E2101,E1364,E4306,E4391,E6386,E5855,E4006	C00232/C00109/C00164/C06002/C00349,C00719/C00431/C00183,C00217/C05938/C00025,,C00020/C00362,C00020/C00362,C00719/C00431/C00183,C01026/C00334/C05145/C01205/C02356/C03284,C00025,C00020/C00362,C00248,C00232/C00109/C00164/C06002/C00349,C00024,C00020/C00362,C05984/C01089/C06001/C03197/C00989,C00217/C05938/C00025	Succinate semialdehyde; Succinic semialdehyde; 4-Oxobutanoate/2-Oxobutanoate; 2-Ketobutyric acid; 2-Oxobutyric acid; 2-Oxobutyrate; 2-Oxobutanoic acid; alpha-Ketobutyric acid; alpha-Ketobutyrate/Acetoacetate; 3-Oxobutanoic acid; beta-Ketobutyric acid; Acetoacetic acid/(S)-Methylmalonate semialdehyde/2-Methyl-3-oxopropanoate; 3-Oxo-2-methylpropanoate; Methylmalonate semialdehyde$Betaine; Trimethyl…		13	20	0.0494076	E910,E865,E2571,E3187,E2565,E808,E1832,E2517,E165,E2055,E1118,E942,E2134	C00217/C05938/C00025/C00302,C15974/C15978,C00016,C00025,C00020/C00362,C00217/C05938/C00025,C00217/C05938/C00025,C00026,C00136/C00630,C00024,C00020/C00362,C15976,CE5875	D-Glutamate; D-Glutamic acid; D-Glutaminic acid; D-2-Aminoglutaric acid/L-4-Hydroxyglutamate semialdehyde/L-Glutamate; L-Glutamic acid; L-Glutaminic acid; Glutamate/DL-Glutamate; DL-Glutaminic acid; 2-Aminoglutaric acid; Glutamate$3-Methyl-1-hydroxybutyl-ThPP; 3-Methyl-1-hydroxybutyl-TPP/2-Methyl-1-hydroxybutyl-ThPP; 2-Methyl-1-hydroxybutyl-TPP$FAD; Flavin adenine dinucleotide$L-Glutamate; L-Glut…		9.6442	0.0468671	1.32913
Vitamin B3 (nicotinate and nicotinamide) metabolism	16	44	0.0248719	E1989,E160,E6386,E4208,E5714,E3348,E4951,E6335,E2101,E1179,E4886,E5903,E884,E4006,E3744,E4382	C00119,C00153,C00020/C00362,C00049/C00402,C00020/C00362,C00153,C00301,C00025,C00020/C00362,C00020/C00362,C00819/C00064/C05100,C00153,C00217/C05938/C00025,C00217/C05938/C00025,C10164/C00253,C00792/C00062	5-Phospho-alpha-D-ribose 1-diphosphate; 5-Phosphoribosyl diphosphate; 5-Phosphoribosyl 1-pyrophosphate; PRPP$Nicotinamide; Nicotinic acid amide; Niacinamide; Vitamin PP$AMP; Adenosine 5'-monophosphate; Adenylic acid; Adenylate; 5'-AMP; 5'-Adenylic acid; 5'-Adenosine monophosphate; Adenosine 5'-phosphate/dGMP; 2'-Deoxyguanosine 5'-monophosphate; 2'-Deoxyguanosine 5'-phosphate; Deoxyguanylic acid; …		10	21	0.34787	E910,E1433,E911,E808,E1832,E239,E54,E3187,E2565,E1118	C00217/C05938/C00025/C00302,C00301,C00819/C00064/C05100,C00217/C05938/C00025,C00217/C05938/C00025,,C00301,C00025,C00020/C00362,C00020/C00362	D-Glutamate; D-Glutamic acid; D-Glutaminic acid; D-2-Aminoglutaric acid/L-4-Hydroxyglutamate semialdehyde/L-Glutamate; L-Glutamic acid; L-Glutaminic acid; Glutamate/DL-Glutamate; DL-Glutaminic acid; 2-Aminoglutaric acid; Glutamate$ADP-ribose$D-Glutamine; D-2-Aminoglutaramic acid/L-Glutamine; L-2-Aminoglutaramic acid/3-Ureidoisobutyrate$D-Glutamate; D-Glutamic acid; D-Glutaminic acid; D-2-Aminoglu…		9.49989	0.0497495	1.30321
Sialic acid metabolism	12	29	0.0208386	E368,E1616,E2081,E2905,E230,E773,E6374,E6071,E1004,E2736,E3983,E213	C00128,C04501/C00357/C06376/C04256/C04257,C00065/C00740,C01190,C05396,C02737,C00031/C00159/C00795/C00221/C02336/C13747/C00267/C07480/C00137/C00962/C00984,C01132,C00645/C00140/C01074,C05401,C00055,C00270	CMP-N-acetylneuraminate$N-Acetyl-alpha-D-glucosamine 1-phosphate/N-Acetyl-D-glucosamine 6-phosphate/N-Acetyl-D-galactosamine 6-phosphate/N-Acetyl-D-glucosamine 1-phosphate/N-Acetyl-D-mannosamine 6-phosphate; N-Acetylmannosamine 6-phosphate$L-Serine; L-2-Amino-3-hydroxypropionic acid; L-3-Hydroxy-alanine; Serine/D-Serine$Glucosylceramide; Glucocerebroside; D-Glucosyl-N-acylsphingosine$Lactose 6-ph…		9	20	0.437442	E3087,E1572,E2440,E2754,E130,E285,E2681,E222,E1329	,C00103/C01172/C01177/CE3075/C04006/C00275/C05345/C00636/C01097/C01094/C03546/C00446/C00092/C00085/C03862,,C00065/C00740,C00031/C00795/C00221/C00247/C02336/C00293/C00124/C00267/C00137/C00738/C00936/C00159/C00095/C00962/C00984/C01582,,,,	$D-Glucose 1-phosphate; alpha-D-Glucose 1-phosphate; Cori ester; D-Glucose alpha-1-phosphate/beta-D-Glucose 6-phosphate/Inositol 1-phosphate; myo-Inositol 1-phosphate; 1D-myo-Inositol 1-phosphate; D-myo-Inositol 1-phosphate; 1D-myo-Inositol 1-monophosphate/sorbitol 3-phosphate/1D-myo-Inositol 3-phosphate; D-myo-Inositol 3-phosphate; myo-Inositol 3-phosphate; Inositol 3-phosphate; 1D-myo-Inositol …		9.39552	0.0519389	1.28451
Nitrogen metabolism	6	13	0.0585665	E6335,E5431,E4886,E884,E4006,E4208	C00025,C02642/C00152,C00819/C00064/C05100,C00217/C05938/C00025,C00217/C05938/C00025,C00049/C00402	L-Glutamate; L-Glutamic acid; L-Glutaminic acid; Glutamate$3-Ureidopropionate; 3-Ureidopropanoate; beta-Ureidopropionic acid; N-Carbamoyl-beta-alanine/L-Asparagine; 2-Aminosuccinamic acid$D-Glutamine; D-2-Aminoglutaramic acid/L-Glutamine; L-2-Aminoglutaramic acid/3-Ureidoisobutyrate$D-Glutamate; D-Glutamic acid; D-Glutaminic acid; D-2-Aminoglutaric acid/L-4-Hydroxyglutamate semialdehyde/L-Glutama…		5	7	0.163684	E910,E911,E1832,E3187,E808	C00217/C05938/C00025/C00302,C00819/C00064/C05100,C00217/C05938/C00025,C00025,C00217/C05938/C00025	D-Glutamate; D-Glutamic acid; D-Glutaminic acid; D-2-Aminoglutaric acid/L-4-Hydroxyglutamate semialdehyde/L-Glutamate; L-Glutamic acid; L-Glutaminic acid; Glutamate/DL-Glutamate; DL-Glutaminic acid; 2-Aminoglutaric acid; Glutamate$D-Glutamine; D-2-Aminoglutaramic acid/L-Glutamine; L-2-Aminoglutaramic acid/3-Ureidoisobutyrate$D-Glutamate; D-Glutamic acid; D-Glutaminic acid; D-2-Aminoglutaric acid/…		9.29482	0.0541383	1.2665
Carbon fixation	4	6	0.0389043	E5833,E4208,E1015,E2843	C03785/C05378/C03693/C00665/C01231/C01220/C00354/C04063/C04062,C00049/C00402,C03785/C05378/C03693/C00665/C01231/C01220/C00354/C04063/C04062,C00231/C00117/C00620	D-Tagatose 1,6-bisphosphate/beta-D-Fructose 1,6-bisphosphate/D-Mannose 1,6-bisphosphate/beta-D-Fructose 2,6-bisphosphate; D-Fructose 2,6-bisphosphate/alpha-D-Glucose 1,6-bisphosphate; alpha-D-Glucose 1,6-biphosphate/1D-myo-Inositol 1,4-bisphosphate; D-myo-Inositol 1,4-bisphosphate; myo-Inositol 1,4-bisphosphate; Inositol 1,4-bisphosphate/D-Fructose 1,6-bisphosphate/D-myo-Inositol 3,4-bisphosphate…		4	6	0.248298	E476,E2591,E1572,E1712	,C00111/C00118/C00661,C00103/C01172/C01177/CE3075/C04006/C00275/C05345/C00636/C01097/C01094/C03546/C00446/C00092/C00085/C03862,C00231/C00117/C00620	$Glycerone phosphate; Dihydroxyacetone phosphate/D-Glyceraldehyde 3-phosphate; (2R)-2-Hydroxy-3-(phosphonooxy)-propanal/DL-Glyceraldehyde 3-phosphate$D-Glucose 1-phosphate; alpha-D-Glucose 1-phosphate; Cori ester; D-Glucose alpha-1-phosphate/beta-D-Glucose 6-phosphate/Inositol 1-phosphate; myo-Inositol 1-phosphate; 1D-myo-Inositol 1-phosphate; D-myo-Inositol 1-phosphate; 1D-myo-Inositol 1-monopho…		9.27955	0.0544795	1.26377
Glycolysis and Gluconeogenesis	15	41	0.0286531	E1179,E3600,E5166,E4391,E4370,E5714,E6386,E3201,E5833,E123,E2101,E6374,E1364,E834,E1015	C00020/C00362,C00227,C00149,C00024,C01136/C16255,C00020/C00362,C00020/C00362,C00035,C03785/C05378/C03693/C00665/C01231/C01220/C00354/C04063/C04062,C01013/C00256/C00186/C00184,C00020/C00362,C00031/C00159/C00795/C00221/C02336/C13747/C00267/C07480/C00137/C00962/C00984,C00248,C01136/C16255,C03785/C05378/C03693/C00665/C01231/C01220/C00354/C04063/C04062	AMP; Adenosine 5'-monophosphate; Adenylic acid; Adenylate; 5'-AMP; 5'-Adenylic acid; 5'-Adenosine monophosphate; Adenosine 5'-phosphate/dGMP; 2'-Deoxyguanosine 5'-monophosphate; 2'-Deoxyguanosine 5'-phosphate; Deoxyguanylic acid; Deoxyguanosine monophosphate$Acetyl phosphate$(S)-Malate; L-Malate; L-Apple acid; L-Malic acid; L-2-Hydroxybutanedioic acid$Acetyl-CoA; Acetyl coenzyme A$S-Acetyldihydro…		12	27	0.414083	E1661,E752,E2565,E476,E2055,E130,E276,E1118,E307,E1572,E2591,E3209	,,C00020/C00362,,C00024,C00031/C00795/C00221/C00247/C02336/C00293/C00124/C00267/C00137/C00738/C00936/C00159/C00095/C00962/C00984/C01582,,C00020/C00362,,C00103/C01172/C01177/CE3075/C04006/C00275/C05345/C00636/C01097/C01094/C03546/C00446/C00092/C00085/C03862,C00111/C00118/C00661,	$$AMP; Adenosine 5'-monophosphate; Adenylic acid; Adenylate; 5'-AMP; 5'-Adenylic acid; 5'-Adenosine monophosphate; Adenosine 5'-phosphate/dGMP; 2'-Deoxyguanosine 5'-monophosphate; 2'-Deoxyguanosine 5'-phosphate; Deoxyguanylic acid; Deoxyguanosine monophosphate$$Acetyl-CoA; Acetyl coenzyme A$D-Glucose; Grape sugar; Dextrose/D-Tagatose; lyxo-Hexulose/beta-D-Glucose/L-Sorbose; L-xylo-Hexulose/beta-D…		8.86837	0.0644752	1.19061
Propanoate metabolism	10	25	0.0413411	E2132,E5855,E5714,E4391,E2101,E1179,E4306,E123,E6386,E105	C00232/C00109/C00164/C06002/C00349,C05984/C01089/C06001/C03197/C00989,C00020/C00362,C00024,C00020/C00362,C00020/C00362,C00232/C00109/C00164/C06002/C00349,C01013/C00256/C00186/C00184,C00020/C00362,C05983	Succinate semialdehyde; Succinic semialdehyde; 4-Oxobutanoate/2-Oxobutanoate; 2-Ketobutyric acid; 2-Oxobutyric acid; 2-Oxobutyrate; 2-Oxobutanoic acid; alpha-Ketobutyric acid; alpha-Ketobutyrate/Acetoacetate; 3-Oxobutanoic acid; beta-Ketobutyric acid; Acetoacetic acid/(S)-Methylmalonate semialdehyde/2-Methyl-3-oxopropanoate; 3-Oxo-2-methylpropanoate; Methylmalonate semialdehyde$2-Hydroxybutanoic …		6	11	0.302748	E2571,E2565,E2055,E276,E1732,E1118	C00016,C00020/C00362,C00024,,,C00020/C00362	FAD; Flavin adenine dinucleotide$AMP; Adenosine 5'-monophosphate; Adenylic acid; Adenylate; 5'-AMP; 5'-Adenylic acid; 5'-Adenosine monophosphate; Adenosine 5'-phosphate/dGMP; 2'-Deoxyguanosine 5'-monophosphate; 2'-Deoxyguanosine 5'-phosphate; Deoxyguanylic acid; Deoxyguanosine monophosphate$Acetyl-CoA; Acetyl coenzyme A$$$AMP; Adenosine 5'-monophosphate; Adenylic acid; Adenylate; 5'-AMP; 5'-Adeny…		8.76151	0.067345	1.17169
Pyruvate Metabolism	6	18	0.184018	E4100,E123,E2273,E5184,E4391,E5166	C03451,C01013/C00256/C00186/C00184,C00051,C00511/C00546/CE0737,C00024,C00149	(R)-S-Lactoylglutathione$3-Hydroxypropanoate; 3-Hydroxypropanoic acid; 3-Hydroxypropionate; 3-Hydroxypropionic acid; Hydracrylic acid/(R)-Lactate; D-Lactate; D-Lactic acid; D-2-Hydroxypropanoic acid; D-2-Hydroxypropionic acid/(S)-Lactate; L-Lactate; L-Lactic acid/Glycerone; Dihydroxyacetone; 1,3-Dihydroxyacetone; 1,3-Dihydroxy-2-propanone; 1,3-Dihydroxypropan-2-one$Glutathione; 5-L-Glutamyl-L-cys…		9	13	0.0691539	E529,E1887,E719,E2055,E2950,E2192,E276,E1669,E2591	C00051,C00051,C00051,C00024,,,,,C00111/C00118/C00661	Glutathione; 5-L-Glutamyl-L-cysteinylglycine; N-(N-gamma-L-Glutamyl-L-cysteinyl)glycine; gamma-L-Glutamyl-L-cysteinyl-glycine; GSH; Reduced glutathione$Glutathione; 5-L-Glutamyl-L-cysteinylglycine; N-(N-gamma-L-Glutamyl-L-cysteinyl)glycine; gamma-L-Glutamyl-L-cysteinyl-glycine; GSH; Reduced glutathione$Glutathione; 5-L-Glutamyl-L-cysteinylglycine; N-(N-gamma-L-Glutamyl-L-cysteinyl)glycine; gamma-…		8.72828	0.0682617	1.16582
Dimethyl-branched-chain fatty acid mitochondrial beta-oxidation	1	5	0.617259	E4391	C00024	Acetyl-CoA; Acetyl coenzyme A		9	11	0.0212587	E2864,E2148,E2745,E165,E2055,E2675,E2216,E2571,E1705	CE4808,CE4802,CE4796,C00136/C00630,C00024,CE4801,CE4805,C00016,CE4806	4-methyl-pentanoyl-CoA$3(S)-hydroxy-4-methyl-pentanoyl-CoA$3-oxo-(2S)-methylisocapryloyl-CoA$Butanoyl-CoA; Butyryl-CoA/2-Methylpropanoyl-CoA; 2-Methylpropionyl-CoA; Isobutyryl-CoA$Acetyl-CoA; Acetyl coenzyme A$3(S)-hydroxy-4(R),8-dimethyl-nonanoyl-CoA$4(R),8-dimethyl-nonanoyl-CoA$FAD; Flavin adenine dinucleotide$4(R),8-dimethyl-trans-2-nonenoyl-CoA		8.66691	0.0699863	1.15499
Vitamin H (biotin) metabolism	6	13	0.0585665	E1179,E5228,E5714,E2101,E3460,E6386	C00020/C00362,,C00020/C00362,C00020/C00362,,C00020/C00362	AMP; Adenosine 5'-monophosphate; Adenylic acid; Adenylate; 5'-AMP; 5'-Adenylic acid; 5'-Adenosine monophosphate; Adenosine 5'-phosphate/dGMP; 2'-Deoxyguanosine 5'-monophosphate; 2'-Deoxyguanosine 5'-phosphate; Deoxyguanylic acid; Deoxyguanosine monophosphate$$AMP; Adenosine 5'-monophosphate; Adenylic acid; Adenylate; 5'-AMP; 5'-Adenylic acid; 5'-Adenosine monophosphate; Adenosine 5'-phosphate/dGM…		6	10	0.231661	E813,E1524,E1867,E2565,E1241,E1118	,,,C00020/C00362,,C00020/C00362	$$$AMP; Adenosine 5'-monophosphate; Adenylic acid; Adenylate; 5'-AMP; 5'-Adenylic acid; 5'-Adenosine monophosphate; Adenosine 5'-phosphate/dGMP; 2'-Deoxyguanosine 5'-monophosphate; 2'-Deoxyguanosine 5'-phosphate; Deoxyguanylic acid; Deoxyguanosine monophosphate$$AMP; Adenosine 5'-monophosphate; Adenylic acid; Adenylate; 5'-AMP; 5'-Adenylic acid; 5'-Adenosine monophosphate; Adenosine 5'-phosphate/…		8.60014	0.0719092	1.14322
N-Glycan biosynthesis	9	20	0.0257121	E368,E99,E66,E3201,E234,E6374,E1762,E4744,E3983	C00128,C00015,C00105/C01368,C00035,C00105/C01368,C00031/C00159/C00795/C00221/C02336/C13747/C00267/C07480/C00137/C00962/C00984,C00112,C00203/C01170/C00043,C00055	CMP-N-acetylneuraminate$UDP; Uridine 5'-diphosphate$UMP; Uridylic acid; Uridine monophosphate; Uridine 5'-monophosphate; 5'Uridylic acid/3'-UMP; Uridine 3'-monophosphate; Uridine 3'-phosphate$GDP; Guanosine 5'-diphosphate; Guanosine diphosphate$UMP; Uridylic acid; Uridine monophosphate; Uridine 5'-monophosphate; 5'Uridylic acid/3'-UMP; Uridine 3'-monophosphate; Uridine 3'-phosphate$D-Glucose; Gra…		9	23	0.590371	E3087,E1021,E1572,E3033,E745,E752,E130,E285,E289	,,C00103/C01172/C01177/CE3075/C04006/C00275/C05345/C00636/C01097/C01094/C03546/C00446/C00092/C00085/C03862,,,,C00031/C00795/C00221/C00247/C02336/C00293/C00124/C00267/C00137/C00738/C00936/C00159/C00095/C00962/C00984/C01582,,	$$D-Glucose 1-phosphate; alpha-D-Glucose 1-phosphate; Cori ester; D-Glucose alpha-1-phosphate/beta-D-Glucose 6-phosphate/Inositol 1-phosphate; myo-Inositol 1-phosphate; 1D-myo-Inositol 1-phosphate; D-myo-Inositol 1-phosphate; 1D-myo-Inositol 1-monophosphate/sorbitol 3-phosphate/1D-myo-Inositol 3-phosphate; D-myo-Inositol 3-phosphate; myo-Inositol 3-phosphate; Inositol 3-phosphate; 1D-myo-Inositol…		8.37559	0.0787491	1.10375
Glutamate metabolism	11	36	0.144274	E6335,E2132,E884,E1654,E3546,E4886,E1277,E2273,E4585,E4006,E4306	C00025,C00232/C00109/C00164/C06002/C00349,C00217/C05938/C00025,C00669,C00127,C00819/C00064/C05100,C00213/C00133/C00041/C00099,C00051,C01026/C00334/C05145/C01205/C02356/C03284,C00217/C05938/C00025,C00232/C00109/C00164/C06002/C00349	L-Glutamate; L-Glutamic acid; L-Glutaminic acid; Glutamate$Succinate semialdehyde; Succinic semialdehyde; 4-Oxobutanoate/2-Oxobutanoate; 2-Ketobutyric acid; 2-Oxobutyric acid; 2-Oxobutyrate; 2-Oxobutanoic acid; alpha-Ketobutyric acid; alpha-Ketobutyrate/Acetoacetate; 3-Oxobutanoic acid; beta-Ketobutyric acid; Acetoacetic acid/(S)-Methylmalonate semialdehyde/2-Methyl-3-oxopropanoate; 3-Oxo-2-methy…		11	18	0.10663	E910,E1987,E116,E911,E719,E1832,E2517,E1887,E3187,E529,E808	C00217/C05938/C00025/C00302,C00127,C00669,C00819/C00064/C05100,C00051,C00217/C05938/C00025,C00026,C00051,C00025,C00051,C00217/C05938/C00025	D-Glutamate; D-Glutamic acid; D-Glutaminic acid; D-2-Aminoglutaric acid/L-4-Hydroxyglutamate semialdehyde/L-Glutamate; L-Glutamic acid; L-Glutaminic acid; Glutamate/DL-Glutamate; DL-Glutaminic acid; 2-Aminoglutaric acid; Glutamate$Glutathione disulfide; GSSG; Oxiglutatione; Oxidized glutathione$gamma-L-Glutamyl-L-cysteine; L-gamma-Glutamylcysteine; 5-L-Glutamyl-L-cysteine; gamma-Glutamylcysteine$…		8.34887	0.0796028	1.09907
Omega-6 fatty acid metabolism	8	16	0.0199983	E1179,E3408,E410,E5535,E2101,E5714,E6386,E4391	C00020/C00362,C16335/CE1102/CE4790/CE5942,t2m26dcoa/CE2435/c2m26dcoa,C05275,C00020/C00362,C00020/C00362,C00020/C00362,C00024	AMP; Adenosine 5'-monophosphate; Adenylic acid; Adenylate; 5'-AMP; 5'-Adenylic acid; 5'-Adenosine monophosphate; Adenosine 5'-phosphate/dGMP; 2'-Deoxyguanosine 5'-monophosphate; 2'-Deoxyguanosine 5'-phosphate; Deoxyguanylic acid; Deoxyguanosine monophosphate$OPC4-CoA/cis-(3S)-hydroxytetradec-7-enoyl-CoA/(3S)-3-hydroxy-cis-8-tetradecenoyl-CoA/3-oxo-(2S,6R,10R)-trimethyl-hendecanoyl-CoA$trans-2-Met…		6	20	0.782371	E933,E2565,E2055,E2075,E295,E1118	,C00020/C00362,C00024,,,C00020/C00362	$AMP; Adenosine 5'-monophosphate; Adenylic acid; Adenylate; 5'-AMP; 5'-Adenylic acid; 5'-Adenosine monophosphate; Adenosine 5'-phosphate/dGMP; 2'-Deoxyguanosine 5'-monophosphate; 2'-Deoxyguanosine 5'-phosphate; Deoxyguanylic acid; Deoxyguanosine monophosphate$Acetyl-CoA; Acetyl coenzyme A$$$AMP; Adenosine 5'-monophosphate; Adenylic acid; Adenylate; 5'-AMP; 5'-Adenylic acid; 5'-Adenosine monophosp…		8.31507	0.0806953	1.09315
Pentose and Glucuronate Interconversions	5	11	0.0865473	E66,E234,E2846,E99,E2843	C00105/C01368,C00105/C01368,,C00015,C00231/C00117/C00620	UMP; Uridylic acid; Uridine monophosphate; Uridine 5'-monophosphate; 5'Uridylic acid/3'-UMP; Uridine 3'-monophosphate; Uridine 3'-phosphate$UMP; Uridylic acid; Uridine monophosphate; Uridine 5'-monophosphate; 5'Uridylic acid/3'-UMP; Uridine 3'-monophosphate; Uridine 3'-phosphate$$UDP; Uridine 5'-diphosphate$D-Xylulose 5-phosphate/D-Ribose 5-phosphate; Ribose 5-phosphate/alpha-D-Ribose 1-phosphate…		5	8	0.240988	E1021,E182,E1712,E2605,E2040	,C00257/C00800,C00231/C00117/C00620,C00508/C00309/C00312/C00310/C00259/C00121/C00181,C00167	$D-Gluconic acid; D-Gluconate; D-gluco-Hexonic acid/L-Gulonate; L-Gulonic acid; Gulonate; Gulonic acid$D-Xylulose 5-phosphate/D-Ribose 5-phosphate; Ribose 5-phosphate/alpha-D-Ribose 1-phosphate; Ribose 1-phosphate; D-Ribose 1-phosphate$L-Ribulose; L-erythro-Pentulose; L-Arabinoketose; L-Arabinulose; L-Riboketose/D-Ribulose; D-erythro-2-Pentulose; D-Arabinoketose; D-Arabinulose; D-Riboketose/L-Xyl…		7.74014	0.101575	0.993215
Tyrosine metabolism	34	176	0.637593	E6335,E696,E3973,E1277,E5210,E1381,E5626,E4306,E2132,E2101,E360,E5714,E370,E1220,E3030,E4006,E4320,E6006,E1179,E99,E2815,E1174,E4886,E4242,E5003,E884,E2027,E760,E2966,E3546,E4240,E6386,E2273,E5937	C00025,,,C00213/C00133/C00041/C00099,,,,C00232/C00109/C00164/C06002/C00349,C00232/C00109/C00164/C06002/C00349,C00020/C00362,,C00020/C00362,,,,C00217/C05938/C00025,,,C00020/C00362,C00015,,,C00819/C00064/C05100,,,C00217/C05938/C00025,C00314/C00547,C00054/C00361,,C00127,,C00020/C00362,C00051,	L-Glutamate; L-Glutamic acid; L-Glutaminic acid; Glutamate$$$Sarcosine; N-Methylglycine/D-Alanine; D-2-Aminopropionic acid; D-Ala/L-Alanine; L-2-Aminopropionic acid; L-alpha-Alanine/beta-Alanine; 3-Aminopropionic acid; 3-Aminopropanoate$$$$Succinate semialdehyde; Succinic semialdehyde; 4-Oxobutanoate/2-Oxobutanoate; 2-Ketobutyric acid; 2-Oxobutyric acid; 2-Oxobutyrate; 2-Oxobutanoic acid; alpha-K…		49	96	0.0342828	E275,E2565,E1549,E1832,E2370,E1142,E2500,E1607,E2695,E2724,E482,E3299,E875,E353,E910,E1987,E1773,E1882,E911,E1118,E2994,E2408,E1535,E2182,E2040,E2369,E808,E1405,E558,E2805,E2517,E889,E2422,E1048,E437,E1304,E3187,E1127,E1162,E3006,E3040,E1887,E719,E2886,E2838,E2662,E529,E69,E657	C00588/C05594,C00020/C00362,CE5544,C00217/C05938/C00025,C01829,C01060,CE5025,C00822/C05604,C05583/C05582,C05422/C00425/C00417,CE2866/CE2872,C00355,C09642,C00355,C00217/C05938/C00025/C00302,C00127,CE2885,CE2174/C00082,C00819/C00064/C05100,C00020/C00362,C05576,CE4890/C09640,C04185/CE5278/C01693,C00355,C00167,C04043/C13636/C00642/C05852,C00217/C05938/C00025,tymsf,C05576,CE1262,C00026,CE2876/CE2880,C…	Choline phosphate; Phosphorylcholine; Phosphocholine; O-Phosphocholine/3-Methoxy-4-hydroxyphenylethyleneglycol$AMP; Adenosine 5'-monophosphate; Adenylic acid; Adenylate; 5'-AMP; 5'-Adenylic acid; 5'-Adenosine monophosphate; Adenosine 5'-phosphate/dGMP; 2'-Deoxyguanosine 5'-monophosphate; 2'-Deoxyguanosine 5'-phosphate; Deoxyguanylic acid; Deoxyguanosine monophosphate$5-S-glutathionyl-dopachrome h…		7.64633	0.105427	0.977047
Linoleate metabolism	3	55	0.857407	E3546,E2273,E99	C00127,C00051,C00015	Glutathione disulfide; GSSG; Oxiglutatione; Oxidized glutathione$Glutathione; 5-L-Glutamyl-L-cysteinylglycine; N-(N-gamma-L-Glutamyl-L-cysteinyl)glycine; gamma-L-Glutamyl-L-cysteinyl-glycine; GSH; Reduced glutathione$UDP; Uridine 5'-diphosphate		19	31	0.0351231	E1660,E958,E1887,E686,E3167,E2862,E964,E76,E1514,E1987,E847,E529,E962,E3073,E2059,E533,E2040,E3203,E719	C08261,CE2006/CE6506,C00051,CE2576,C06427/C06426,CE2577,CE2576,C14827/C04717,C01601,C00127,CE2306/CE2305/CE2304/CE2303,C00051,CE2576,C14825/C14826/C14762,CE2306/CE2305/CE2304/CE2303,C14827/C04717,C00167,CE2006/CE6506,C00051	$/$Glutathione; 5-L-Glutamyl-L-cysteinylglycine; N-(N-gamma-L-Glutamyl-L-cysteinyl)glycine; gamma-L-Glutamyl-L-cysteinyl-glycine; GSH; Reduced glutathione$$(9Z,12Z,15Z)-Octadecatrienoic acid; alpha-Linolenic acid; 9,12,15-Octadecatrienoic acid; Linolenate; alpha-Linolenate/(6Z,9Z,12Z)-Octadecatrienoic acid; 6,9,12-Octadecatrienoic acid; gamma-Linolenic acid; Gamolenic acid$$$9(S)-HPODE; 9(S)-HPOD…		7.00548	0.135599	0.867743
Mono-unsaturated fatty acid beta-oxidation	6	13	0.0585665	E1179,E3408,E5714,E2101,E6386,E4391	C00020/C00362,C16335/CE1102/CE4790/CE5942,C00020/C00362,C00020/C00362,C00020/C00362,C00024	AMP; Adenosine 5'-monophosphate; Adenylic acid; Adenylate; 5'-AMP; 5'-Adenylic acid; 5'-Adenosine monophosphate; Adenosine 5'-phosphate/dGMP; 2'-Deoxyguanosine 5'-monophosphate; 2'-Deoxyguanosine 5'-phosphate; Deoxyguanylic acid; Deoxyguanosine monophosphate$OPC4-CoA/cis-(3S)-hydroxytetradec-7-enoyl-CoA/(3S)-3-hydroxy-cis-8-tetradecenoyl-CoA/3-oxo-(2S,6R,10R)-trimethyl-hendecanoyl-CoA$AMP; Adenos…		7	17	0.551802	E2571,E2565,E2760,E1679,E2055,E1350,E1118	C00016,C00020/C00362,,,C00024,,C00020/C00362	FAD; Flavin adenine dinucleotide$AMP; Adenosine 5'-monophosphate; Adenylic acid; Adenylate; 5'-AMP; 5'-Adenylic acid; 5'-Adenosine monophosphate; Adenosine 5'-phosphate/dGMP; 2'-Deoxyguanosine 5'-monophosphate; 2'-Deoxyguanosine 5'-phosphate; Deoxyguanylic acid; Deoxyguanosine monophosphate$$$Acetyl-CoA; Acetyl coenzyme A$$AMP; Adenosine 5'-monophosphate; Adenylic acid; Adenylate; 5'-AMP; 5'-Aden…		6.86432	0.143235	0.843952
Ascorbate (Vitamin C) and Aldarate Metabolism	6	35	0.677002	E3684,E3546,E6420,E2273,E1572,E3998	,C00127,,C00051,,	$Glutathione disulfide; GSSG; Oxiglutatione; Oxidized glutathione$$Glutathione; 5-L-Glutamyl-L-cysteinylglycine; N-(N-gamma-L-Glutamyl-L-cysteinyl)glycine; gamma-L-Glutamyl-L-cysteinyl-glycine; GSH; Reduced glutathione$$		16	26	0.0493236	E170,E2709,E2724,E529,E182,E943,E417,E1973,E2424,E754,E2886,E1887,E2189,E1574,E719,E1987	C00818,C00311/C04575/C00158,C05422/C00425/C00417,C00051,C00257/C00800,C14153,C05412/C05411,C05411,C01620,C00311/C04575/C00158,C05422/C00425/C00417,C00051,C00818,C01620,C00051,C00127	D-Glucarate; D-Glucaric acid; L-Gularic acid; d-Saccharic acid; D-Glucosaccharic acid$Isocitrate; Isocitric acid; 1-Hydroxytricarballylic acid; 1-Hydroxypropane-1,2,3-tricarboxylic acid//Citrate; Citric acid; 2-Hydroxy-1,2,3-propanetricarboxylic acid; 2-Hydroxytricarballylic acid$Dehydroascorbate; Dehydroascorbic acid; L-Dehydroascorbate; L-Dehydroascorbic acid/Dehydroascorbate/cis-Aconitate; cis…		6.79887	0.146907	0.832959
Keratan sulfate degradation	5	9	0.0426855	E2599,E4744,E1004,E99,E213	C01019,C00203/C01170/C00043,C00645/C00140/C01074,C00015,C00270	6-Deoxy-L-galactose; L-Fucose$UDP-N-acetyl-D-galactosamine/UDP-N-acetyl-D-mannosamine/UDP-N-acetyl-D-glucosamine; UDP-N-acetylglucosamine$N-Acetyl-D-mannosamine; 2-Acetamido-2-deoxy-D-mannose/N-Acetyl-D-glucosamine; N-Acetylchitosamine; 2-Acetamido-2-deoxy-D-glucose; GlcNAc/N-Acetylgalactosamine; N-Acetylchondrosamine; 2-Acetamido-2-deoxygalactose; GalNAc$UDP; Uridine 5'-diphosphate$N-Acetylneura…		3	11	0.786573	E130,E289,E462	C00031/C00795/C00221/C00247/C02336/C00293/C00124/C00267/C00137/C00738/C00936/C00159/C00095/C00962/C00984/C01582,,	D-Glucose; Grape sugar; Dextrose/D-Tagatose; lyxo-Hexulose/beta-D-Glucose/L-Sorbose; L-xylo-Hexulose/beta-D-Fructose; beta-Fruit sugar; beta-D-arabino-Hexulose; beta-Levulose; Fructose/Glucose/D-Galactose/alpha-D-Glucose/myo-Inositol; D-myo-Inositol; 1D-myo-Inositol; L-myo-Inositol; 1L-myo-Inositol; meso-Inositol; Inositol; Dambose; Cyclohexitol; Meat sugar; Bios I/D-Hexose//D-Mannose; Mannose; S…		6.78793	0.147528	0.831124
Selenoamino acid metabolism	12	33	0.0489875	E2132,E2101,E5419,E5714,E2081,E1179,E1277,E4166,E4306,E2207,E6386,E3747	C00232/C00109/C00164/C06002/C00349,C00020/C00362,C05686,C00020/C00362,C00065/C00740,C00020/C00362,C00213/C00133/C00041/C00099,C05692,C00232/C00109/C00164/C06002/C00349,C05688,C00020/C00362,C05695	Succinate semialdehyde; Succinic semialdehyde; 4-Oxobutanoate/2-Oxobutanoate; 2-Ketobutyric acid; 2-Oxobutyric acid; 2-Oxobutyrate; 2-Oxobutanoic acid; alpha-Ketobutyric acid; alpha-Ketobutyrate/Acetoacetate; 3-Oxobutanoic acid; beta-Ketobutyric acid; Acetoacetic acid/(S)-Methylmalonate semialdehyde/2-Methyl-3-oxopropanoate; 3-Oxo-2-methylpropanoate; Methylmalonate semialdehyde$AMP; Adenosine 5'-…		3	13	0.82304	E2565,E1118,E2754	C00020/C00362,C00020/C00362,C00065/C00740	AMP; Adenosine 5'-monophosphate; Adenylic acid; Adenylate; 5'-AMP; 5'-Adenylic acid; 5'-Adenosine monophosphate; Adenosine 5'-phosphate/dGMP; 2'-Deoxyguanosine 5'-monophosphate; 2'-Deoxyguanosine 5'-phosphate; Deoxyguanylic acid; Deoxyguanosine monophosphate$AMP; Adenosine 5'-monophosphate; Adenylic acid; Adenylate; 5'-AMP; 5'-Adenylic acid; 5'-Adenosine monophosphate; Adenosine 5'-phosphate/dGMP…		6.42188	0.169779	0.770115
Glycosphingolipid biosynthesis - globoseries	7	17	0.0714226	E368,E99,E3201,E3983,E6374,E6071,E4744	C00128,C00015,C00035,C00055,C00031/C00159/C00795/C00221/C02336/C13747/C00267/C07480/C00137/C00962/C00984,C01132,C00203/C01170/C00043	CMP-N-acetylneuraminate$UDP; Uridine 5'-diphosphate$GDP; Guanosine 5'-diphosphate; Guanosine diphosphate$CMP; Cytidine-5'-monophosphate; Cytidylic acid$D-Glucose; Grape sugar; Dextrose/D-Mannose; Mannose; Seminose; Carubinose/D-Tagatose; lyxo-Hexulose/beta-D-Glucose/beta-D-Fructose; beta-Fruit sugar; beta-D-arabino-Hexulose; beta-Levulose; Fructose/1,7-Dimethylxanthine; Paraxanthine/alpha-D-Gluco…		6	16	0.641375	E3087,E752,E130,E222,E289,E285	,,C00031/C00795/C00221/C00247/C02336/C00293/C00124/C00267/C00137/C00738/C00936/C00159/C00095/C00962/C00984/C01582,,,	$$D-Glucose; Grape sugar; Dextrose/D-Tagatose; lyxo-Hexulose/beta-D-Glucose/L-Sorbose; L-xylo-Hexulose/beta-D-Fructose; beta-Fruit sugar; beta-D-arabino-Hexulose; beta-Levulose; Fructose/Glucose/D-Galactose/alpha-D-Glucose/myo-Inositol; D-myo-Inositol; 1D-myo-Inositol; L-myo-Inositol; 1L-myo-Inositol; meso-Inositol; Inositol; Dambose; Cyclohexitol; Meat sugar; Bios I/D-Hexose//D-Mannose; Mannose;…		6.16657	0.18705	0.728043
Saturated fatty acids beta-oxidation	6	18	0.184018	E6152,E6145,E5535,E6149,E3077,E4391	,,C05275,,C00318,C00024	$$trans-Dec-2-enoyl-CoA; (2E)-Decenoyl-CoA$$L-Carnitine; L-gamma-Trimethyl-beta-hydroxybutyrobetaine; Vitamin BT; 3-Carboxy-2-hydroxy-N,N,N-trimethyl-1-propanaminium hydroxide, inner salt; Levocarnitine; (R)-Carnitine$Acetyl-CoA; Acetyl coenzyme A		13	26	0.257037	E6,E1592,E2614,E165,E829,E2055,E2075,E2763,E295,E2571,E2948,E2923,E207	,,,C00136/C00630,C00527,C00024,,C00527,,C00016,,,	$$$Butanoyl-CoA; Butyryl-CoA/2-Methylpropanoyl-CoA; 2-Methylpropionyl-CoA; Isobutyryl-CoA$Glutaryl-CoA$Acetyl-CoA; Acetyl coenzyme A$$Glutaryl-CoA$$FAD; Flavin adenine dinucleotide$$$		6.10251	0.191622	0.717554
Vitamin B2 (riboflavin) metabolism	4	8	0.0952021	E1179,E5714,E2101,E6386	C00020/C00362,C00020/C00362,C00020/C00362,C00020/C00362	AMP; Adenosine 5'-monophosphate; Adenylic acid; Adenylate; 5'-AMP; 5'-Adenylic acid; 5'-Adenosine monophosphate; Adenosine 5'-phosphate/dGMP; 2'-Deoxyguanosine 5'-monophosphate; 2'-Deoxyguanosine 5'-phosphate; Deoxyguanylic acid; Deoxyguanosine monophosphate$AMP; Adenosine 5'-monophosphate; Adenylic acid; Adenylate; 5'-AMP; 5'-Adenylic acid; 5'-Adenosine monophosphate; Adenosine 5'-phosphate/dGMP…		4	9	0.532476	E2565,E700,E2571,E1118	C00020/C00362,,C00016,C00020/C00362	AMP; Adenosine 5'-monophosphate; Adenylic acid; Adenylate; 5'-AMP; 5'-Adenylic acid; 5'-Adenosine monophosphate; Adenosine 5'-phosphate/dGMP; 2'-Deoxyguanosine 5'-monophosphate; 2'-Deoxyguanosine 5'-phosphate; Deoxyguanylic acid; Deoxyguanosine monophosphate$$FAD; Flavin adenine dinucleotide$AMP; Adenosine 5'-monophosphate; Adenylic acid; Adenylate; 5'-AMP; 5'-Adenylic acid; 5'-Adenosine monophos…		5.96394	0.201857	0.694955
Vitamin B6 (pyridoxine) metabolism	5	10	0.0622637	E2027,E2196,E4483,E1905,E3485	C00314/C00547,,,,	Pyridoxine; Pyridoxol/L-Noradrenaline; Noradrenaline; Norepinephrine; Arterenol; 4-[(1R)-2-Amino-1-hydroxyethyl]-1,2-benzenediol$$$$		0	5	0.852701					5.87145	0.208957	0.679944
Drug metabolism - other enzymes	6	20	0.25208	E1419,E3246,E4007,E2091,E5013,E5579	,,,,C01756/C02380,	$$$$Thiopurine/6-Mercaptopurin; Mercaptopurine$		6	10	0.231661	E2560,E2333,E609,E2880,E3129,E1728	,,,,,	$$$$$		5.68098	0.224273	0.649222
Di-unsaturated fatty acid beta-oxidation	7	19	0.112764	E1179,E5714,E5535,E2101,E410,E6386,E4391	C00020/C00362,C00020/C00362,C05275,C00020/C00362,t2m26dcoa/CE2435/c2m26dcoa,C00020/C00362,C00024	AMP; Adenosine 5'-monophosphate; Adenylic acid; Adenylate; 5'-AMP; 5'-Adenylic acid; 5'-Adenosine monophosphate; Adenosine 5'-phosphate/dGMP; 2'-Deoxyguanosine 5'-monophosphate; 2'-Deoxyguanosine 5'-phosphate; Deoxyguanylic acid; Deoxyguanosine monophosphate$AMP; Adenosine 5'-monophosphate; Adenylic acid; Adenylate; 5'-AMP; 5'-Adenylic acid; 5'-Adenosine monophosphate; Adenosine 5'-phosphate/dGMP…		10	24	0.521385	E1818,E2571,E1888,E2565,E1118,E2055,E2075,E59,E295,E1679	,C00016,,C00020/C00362,C00020/C00362,C00024,,,,	$FAD; Flavin adenine dinucleotide$$AMP; Adenosine 5'-monophosphate; Adenylic acid; Adenylate; 5'-AMP; 5'-Adenylic acid; 5'-Adenosine monophosphate; Adenosine 5'-phosphate/dGMP; 2'-Deoxyguanosine 5'-monophosphate; 2'-Deoxyguanosine 5'-phosphate; Deoxyguanylic acid; Deoxyguanosine monophosphate$AMP; Adenosine 5'-monophosphate; Adenylic acid; Adenylate; 5'-AMP; 5'-Adenylic acid; 5'-Adenosine monopho…		5.66746	0.225397	0.647051
Hexose phosphorylation	4	15	0.375011	E3741,E332,E6374,E4248	C00081,C00329,C00031/C00159/C00795/C00221/C02336/C13747/C00267/C07480/C00137/C00962/C00984,C00329	ITP; Inosine 5'-triphosphate; Inosine triphosphate; Inosine tripolyphosphate$D-Glucosamine; Chitosamine; 2-Amino-2-deoxy-D-glucose$D-Glucose; Grape sugar; Dextrose/D-Mannose; Mannose; Seminose; Carubinose/D-Tagatose; lyxo-Hexulose/beta-D-Glucose/beta-D-Fructose; beta-Fruit sugar; beta-D-arabino-Hexulose; beta-Levulose; Fructose/1,7-Dimethylxanthine; Paraxanthine/alpha-D-Glucose//myo-Inositol; D-m…		9	15	0.158642	E130,E1572,E491,E530,E1745,E2422,E971,E307,E14	C00031/C00795/C00221/C00247/C02336/C00293/C00124/C00267/C00137/C00738/C00936/C00159/C00095/C00962/C00984/C01582,C00103/C01172/C01177/CE3075/C04006/C00275/C05345/C00636/C01097/C01094/C03546/C00446/C00092/C00085/C03862,,,,C05838/C00811/C02763/C00166,,,	D-Glucose; Grape sugar; Dextrose/D-Tagatose; lyxo-Hexulose/beta-D-Glucose/L-Sorbose; L-xylo-Hexulose/beta-D-Fructose; beta-Fruit sugar; beta-D-arabino-Hexulose; beta-Levulose; Fructose/Glucose/D-Galactose/alpha-D-Glucose/myo-Inositol; D-myo-Inositol; 1D-myo-Inositol; L-myo-Inositol; 1L-myo-Inositol; meso-Inositol; Inositol; Dambose; Cyclohexitol; Meat sugar; Bios I/D-Hexose//D-Mannose; Mannose; S…		5.64381	0.227375	0.643258
Keratan sulfate biosynthesis	6	15	0.103437	E368,E99,E4744,E760,E3030,E3983	C00128,C00015,C00203/C01170/C00043,C00054/C00361,,C00055	CMP-N-acetylneuraminate$UDP; Uridine 5'-diphosphate$UDP-N-acetyl-D-galactosamine/UDP-N-acetyl-D-mannosamine/UDP-N-acetyl-D-glucosamine; UDP-N-acetylglucosamine$Adenosine 3',5'-bisphosphate; PAP; 3'-Phosphoadenylate; Phosphoadenosine phosphate/dGDP; 2'-Deoxyguanosine 5'-diphosphate$$CMP; Cytidine-5'-monophosphate; Cytidylic acid		4	10	0.597345	E3087,E2838,E289,E285	,C00054/C00361,,	$Adenosine 3',5'-bisphosphate; PAP; 3'-Phosphoadenylate; Phosphoadenosine phosphate/dGDP; 2'-Deoxyguanosine 5'-diphosphate$$		5.56811	0.233807	0.631143
Phosphatidylinositol phosphate metabolism	9	28	0.143769	E1015,E99,E4071,E5576,E4744,E5833,E3983,E4499,E6374	C03785/C05378/C03693/C00665/C01231/C01220/C00354/C04063/C04062,C00015,,,C00203/C01170/C00043,C03785/C05378/C03693/C00665/C01231/C01220/C00354/C04063/C04062,C00055,,C00031/C00159/C00795/C00221/C02336/C13747/C00267/C07480/C00137/C00962/C00984	D-Tagatose 1,6-bisphosphate/beta-D-Fructose 1,6-bisphosphate/D-Mannose 1,6-bisphosphate/beta-D-Fructose 2,6-bisphosphate; D-Fructose 2,6-bisphosphate/alpha-D-Glucose 1,6-bisphosphate; alpha-D-Glucose 1,6-biphosphate/1D-myo-Inositol 1,4-bisphosphate; D-myo-Inositol 1,4-bisphosphate; myo-Inositol 1,4-bisphosphate; Inositol 1,4-bisphosphate/D-Fructose 1,6-bisphosphate/D-myo-Inositol 3,4-bisphosphate…		13	30	0.450634	E6,E3087,E372,E2404,E2403,E130,E2681,E1900,E289,E1572,E1329,E476,E423	,,,,,C00031/C00795/C00221/C00247/C02336/C00293/C00124/C00267/C00137/C00738/C00936/C00159/C00095/C00962/C00984/C01582,,,,C00103/C01172/C01177/CE3075/C04006/C00275/C05345/C00636/C01097/C01094/C03546/C00446/C00092/C00085/C03862,,,	$$$$$D-Glucose; Grape sugar; Dextrose/D-Tagatose; lyxo-Hexulose/beta-D-Glucose/L-Sorbose; L-xylo-Hexulose/beta-D-Fructose; beta-Fruit sugar; beta-D-arabino-Hexulose; beta-Levulose; Fructose/Glucose/D-Galactose/alpha-D-Glucose/myo-Inositol; D-myo-Inositol; 1D-myo-Inositol; L-myo-Inositol; 1L-myo-Inositol; meso-Inositol; Inositol; Dambose; Cyclohexitol; Meat sugar; Bios I/D-Hexose//D-Mannose; Manno…		5.47329	0.242088	0.616027
Phytanic acid peroxisomal oxidation	7	24	0.247794	E1179,E3408,E5714,E2101,E4391,E6386,E795	C00020/C00362,C16335/CE1102/CE4790/CE5942,C00020/C00362,C00020/C00362,C00024,C00020/C00362,	AMP; Adenosine 5'-monophosphate; Adenylic acid; Adenylate; 5'-AMP; 5'-Adenylic acid; 5'-Adenosine monophosphate; Adenosine 5'-phosphate/dGMP; 2'-Deoxyguanosine 5'-monophosphate; 2'-Deoxyguanosine 5'-phosphate; Deoxyguanylic acid; Deoxyguanosine monophosphate$OPC4-CoA/cis-(3S)-hydroxytetradec-7-enoyl-CoA/(3S)-3-hydroxy-cis-8-tetradecenoyl-CoA/3-oxo-(2S,6R,10R)-trimethyl-hendecanoyl-CoA$AMP; Adenos…		8	16	0.329636	E800,E2600,E2565,E1350,E2055,E2517,E2216,E1118	,,C00020/C00362,,C00024,C00026,CE4805,C00020/C00362	$$AMP; Adenosine 5'-monophosphate; Adenylic acid; Adenylate; 5'-AMP; 5'-Adenylic acid; 5'-Adenosine monophosphate; Adenosine 5'-phosphate/dGMP; 2'-Deoxyguanosine 5'-monophosphate; 2'-Deoxyguanosine 5'-phosphate; Deoxyguanylic acid; Deoxyguanosine monophosphate$$Acetyl-CoA; Acetyl coenzyme A$2-Oxoglutarate; Oxoglutaric acid; 2-Ketoglutaric acid; alpha-Ketoglutaric acid$4(R),8-dimethyl-nonanoyl-CoA…		5.00984	0.286289	0.543195
Glycosphingolipid biosynthesis - ganglioseries	10	32	0.144526	E368,E99,E3201,E760,E1539,E3030,E3983,E6071,E4744,E751	C00128,C00015,C00035,C00054/C00361,,,C00055,C01132,C00203/C01170/C00043,	CMP-N-acetylneuraminate$UDP; Uridine 5'-diphosphate$GDP; Guanosine 5'-diphosphate; Guanosine diphosphate$Adenosine 3',5'-bisphosphate; PAP; 3'-Phosphoadenylate; Phosphoadenosine phosphate/dGDP; 2'-Deoxyguanosine 5'-diphosphate$$$CMP; Cytidine-5'-monophosphate; Cytidylic acid$N-Acetyl-D-galactosamine; N-Acetyl-D-chondrosamine; 2-Acetamido-2-deoxy-D-galactose$UDP-N-acetyl-D-galactosamine/UDP-N-acet…		8	20	0.572641	E3087,E130,E752,E2838,E222,E289,E285,E3208	,C00031/C00795/C00221/C00247/C02336/C00293/C00124/C00267/C00137/C00738/C00936/C00159/C00095/C00962/C00984/C01582,,C00054/C00361,,,,	$D-Glucose; Grape sugar; Dextrose/D-Tagatose; lyxo-Hexulose/beta-D-Glucose/L-Sorbose; L-xylo-Hexulose/beta-D-Fructose; beta-Fruit sugar; beta-D-arabino-Hexulose; beta-Levulose; Fructose/Glucose/D-Galactose/alpha-D-Glucose/myo-Inositol; D-myo-Inositol; 1D-myo-Inositol; L-myo-Inositol; 1L-myo-Inositol; meso-Inositol; Inositol; Dambose; Cyclohexitol; Meat sugar; Bios I/D-Hexose//D-Mannose; Mannose; …		4.98359	0.288986	0.539124
Blood Group Biosynthesis	5	12	0.116125	E368,E3201,E3983,E99,E4744	C00128,C00035,C00055,C00015,C00203/C01170/C00043	CMP-N-acetylneuraminate$GDP; Guanosine 5'-diphosphate; Guanosine diphosphate$CMP; Cytidine-5'-monophosphate; Cytidylic acid$UDP; Uridine 5'-diphosphate$UDP-N-acetyl-D-galactosamine/UDP-N-acetyl-D-mannosamine/UDP-N-acetyl-D-glucosamine; UDP-N-acetylglucosamine		4	13	0.756071	E3087,E289,E285,E752	,,,	$$$		4.86542	0.301387	0.520876
Glycosphingolipid biosynthesis - lactoseries	5	12	0.116125	E368,E3201,E3983,E99,E4744	C00128,C00035,C00055,C00015,C00203/C01170/C00043	CMP-N-acetylneuraminate$GDP; Guanosine 5'-diphosphate; Guanosine diphosphate$CMP; Cytidine-5'-monophosphate; Cytidylic acid$UDP; Uridine 5'-diphosphate$UDP-N-acetyl-D-galactosamine/UDP-N-acetyl-D-mannosamine/UDP-N-acetyl-D-glucosamine; UDP-N-acetylglucosamine		4	13	0.756071	E3087,E289,E285,E752	,,,	$$$		4.86542	0.301387	0.520876
Glycosphingolipid biosynthesis - neolactoseries	5	12	0.116125	E368,E3201,E3983,E99,E4744	C00128,C00035,C00055,C00015,C00203/C01170/C00043	CMP-N-acetylneuraminate$GDP; Guanosine 5'-diphosphate; Guanosine diphosphate$CMP; Cytidine-5'-monophosphate; Cytidylic acid$UDP; Uridine 5'-diphosphate$UDP-N-acetyl-D-galactosamine/UDP-N-acetyl-D-mannosamine/UDP-N-acetyl-D-glucosamine; UDP-N-acetylglucosamine		4	13	0.756071	E3087,E289,E285,E752	,,,	$$$		4.86542	0.301387	0.520876
Tryptophan metabolism	19	98	0.608604	E6335,E60,E5714,E3921,E2687,E5904,E4006,E884,E4836,E4240,E1277,E1179,E2101,E6386,E1702,E4391,E2273,E3744,E4320	C00025,,C00020/C00362,,,,C00217/C05938/C00025,C00217/C05938/C00025,,,C00213/C00133/C00041/C00099,C00020/C00362,C00020/C00362,C00020/C00362,,C00024,C00051,C10164/C00253,	L-Glutamate; L-Glutamic acid; L-Glutaminic acid; Glutamate$$AMP; Adenosine 5'-monophosphate; Adenylic acid; Adenylate; 5'-AMP; 5'-Adenylic acid; 5'-Adenosine monophosphate; Adenosine 5'-phosphate/dGMP; 2'-Deoxyguanosine 5'-monophosphate; 2'-Deoxyguanosine 5'-phosphate; Deoxyguanylic acid; Deoxyguanosine monophosphate$$$$D-Glutamate; D-Glutamic acid; D-Glutaminic acid; D-2-Aminoglutaric acid/L-4-H…		25	50	0.144694	E2565,E2034,E1832,E130,E529,E2306,E1935,E910,E1993,E1118,E2055,E2763,E808,E1716,E2077,E829,E2517,E666,E3187,E773,E2571,E1887,E719,E3025,E1438	C00020/C00362,,C00217/C05938/C00025,C00031/C00795/C00221/C00247/C02336/C00293/C00124/C00267/C00137/C00738/C00936/C00159/C00095/C00962/C00984/C01582,C00051,,,C00217/C05938/C00025/C00302,,C00020/C00362,C00024,C00527,C00217/C05938/C00025,,,C00527,C00026,,C00025,,C00016,C00051,C00051,,C05635/C16596/C02712	AMP; Adenosine 5'-monophosphate; Adenylic acid; Adenylate; 5'-AMP; 5'-Adenylic acid; 5'-Adenosine monophosphate; Adenosine 5'-phosphate/dGMP; 2'-Deoxyguanosine 5'-monophosphate; 2'-Deoxyguanosine 5'-phosphate; Deoxyguanylic acid; Deoxyguanosine monophosphate$$D-Glutamate; D-Glutamic acid; D-Glutaminic acid; D-2-Aminoglutaric acid/L-4-Hydroxyglutamate semialdehyde/L-Glutamate; L-Glutamic acid; L-G…		4.85945	0.302026	0.519956
O-Glycan biosynthesis	4	10	0.167885	E368,E3983,E99,E4744	C00128,C00055,C00015,C00203/C01170/C00043	CMP-N-acetylneuraminate$CMP; Cytidine-5'-monophosphate; Cytidylic acid$UDP; Uridine 5'-diphosphate$UDP-N-acetyl-D-galactosamine/UDP-N-acetyl-D-mannosamine/UDP-N-acetyl-D-glucosamine; UDP-N-acetylglucosamine		3	7	0.573901	E3087,E289,E285	,,	$$		4.67955	0.321785	0.492434
Benzoate degradation via CoA ligation	0	5	0.857659					3	3	0.121754	E2763,E829,E2305	C00527,C00527,	Glutaryl-CoA$Glutaryl-CoA$		4.51859	0.340348	0.468076
Glyoxylate and Dicarboxylate Metabolism	0	3	0.857659					3	3	0.121754	E3209,E2591,E2605	,C00111/C00118/C00661,C00508/C00309/C00312/C00310/C00259/C00121/C00181	$Glycerone phosphate; Dihydroxyacetone phosphate/D-Glyceraldehyde 3-phosphate; (2R)-2-Hydroxy-3-(phosphonooxy)-propanal/DL-Glyceraldehyde 3-phosphate$L-Ribulose; L-erythro-Pentulose; L-Arabinoketose; L-Arabinulose; L-Riboketose/D-Ribulose; D-erythro-2-Pentulose; D-Arabinoketose; D-Arabinulose; D-Riboketose/L-Xylulose; L-threo-Pentulose; L-Lyxulose/D-Xylulose; D-threo-Pentulose; D-Lyxulose/L-Arabi…		4.51859	0.340348	0.468076
Fructose and mannose metabolism	6	19	0.219057	E5833,E1015,E3201,E2599,E6374,E2363	C03785/C05378/C03693/C00665/C01231/C01220/C00354/C04063/C04062,C03785/C05378/C03693/C00665/C01231/C01220/C00354/C04063/C04062,C00035,C01019,C00031/C00159/C00795/C00221/C02336/C13747/C00267/C07480/C00137/C00962/C00984,	D-Tagatose 1,6-bisphosphate/beta-D-Fructose 1,6-bisphosphate/D-Mannose 1,6-bisphosphate/beta-D-Fructose 2,6-bisphosphate; D-Fructose 2,6-bisphosphate/alpha-D-Glucose 1,6-bisphosphate; alpha-D-Glucose 1,6-biphosphate/1D-myo-Inositol 1,4-bisphosphate; D-myo-Inositol 1,4-bisphosphate; myo-Inositol 1,4-bisphosphate; Inositol 1,4-bisphosphate/D-Fructose 1,6-bisphosphate/D-myo-Inositol 3,4-bisphosphate…		11	26	0.497185	E1176,E3214,E1572,E752,E476,E3033,E1745,E130,E307,E3003,E2591	,,C00103/C01172/C01177/CE3075/C04006/C00275/C05345/C00636/C01097/C01094/C03546/C00446/C00092/C00085/C03862,,,,,C00031/C00795/C00221/C00247/C02336/C00293/C00124/C00267/C00137/C00738/C00936/C00159/C00095/C00962/C00984/C01582,,,C00111/C00118/C00661	$$D-Glucose 1-phosphate; alpha-D-Glucose 1-phosphate; Cori ester; D-Glucose alpha-1-phosphate/beta-D-Glucose 6-phosphate/Inositol 1-phosphate; myo-Inositol 1-phosphate; 1D-myo-Inositol 1-phosphate; D-myo-Inositol 1-phosphate; 1D-myo-Inositol 1-monophosphate/sorbitol 3-phosphate/1D-myo-Inositol 3-phosphate; D-myo-Inositol 3-phosphate; myo-Inositol 3-phosphate; Inositol 3-phosphate; 1D-myo-Inositol…		4.43443	0.350393	0.455444
Putative anti-Inflammatory metabolites formation from EPA	4	19	0.540375	E6335,E2273,E4006,E884	C00025,C00051,C00217/C05938/C00025,C00217/C05938/C00025	L-Glutamate; L-Glutamic acid; L-Glutaminic acid; Glutamate$Glutathione; 5-L-Glutamyl-L-cysteinylglycine; N-(N-gamma-L-Glutamyl-L-cysteinyl)glycine; gamma-L-Glutamyl-L-cysteinyl-glycine; GSH; Reduced glutathione$D-Glutamate; D-Glutamic acid; D-Glutaminic acid; D-2-Aminoglutaric acid/L-4-Hydroxyglutamate semialdehyde/L-Glutamate; L-Glutamic acid; L-Glutaminic acid; Glutamate$D-Glutamate; D-Glutamic…		7	12	0.221494	E910,E1887,E719,E1832,E3187,E529,E808	C00217/C05938/C00025/C00302,C00051,C00051,C00217/C05938/C00025,C00025,C00051,C00217/C05938/C00025	D-Glutamate; D-Glutamic acid; D-Glutaminic acid; D-2-Aminoglutaric acid/L-4-Hydroxyglutamate semialdehyde/L-Glutamate; L-Glutamic acid; L-Glutaminic acid; Glutamate/DL-Glutamate; DL-Glutaminic acid; 2-Aminoglutaric acid; Glutamate$Glutathione; 5-L-Glutamyl-L-cysteinylglycine; N-(N-gamma-L-Glutamyl-L-cysteinyl)glycine; gamma-L-Glutamyl-L-cysteinyl-glycine; GSH; Reduced glutathione$Glutathione; 5-L…		4.2457	0.373773	0.427392
CoA Catabolism	5	15	0.218049	E1179,E5714,E2101,E6386,E3640	C00020/C00362,C00020/C00362,C00020/C00362,C00020/C00362,	AMP; Adenosine 5'-monophosphate; Adenylic acid; Adenylate; 5'-AMP; 5'-Adenylic acid; 5'-Adenosine monophosphate; Adenosine 5'-phosphate/dGMP; 2'-Deoxyguanosine 5'-monophosphate; 2'-Deoxyguanosine 5'-phosphate; Deoxyguanylic acid; Deoxyguanosine monophosphate$AMP; Adenosine 5'-monophosphate; Adenylic acid; Adenylate; 5'-AMP; 5'-Adenylic acid; 5'-Adenosine monophosphate; Adenosine 5'-phosphate/dGMP…		4	10	0.597345	E2565,E706,E156,E1118	C00020/C00362,,,C00020/C00362	AMP; Adenosine 5'-monophosphate; Adenylic acid; Adenylate; 5'-AMP; 5'-Adenylic acid; 5'-Adenosine monophosphate; Adenosine 5'-phosphate/dGMP; 2'-Deoxyguanosine 5'-monophosphate; 2'-Deoxyguanosine 5'-phosphate; Deoxyguanylic acid; Deoxyguanosine monophosphate$$$AMP; Adenosine 5'-monophosphate; Adenylic acid; Adenylate; 5'-AMP; 5'-Adenylic acid; 5'-Adenosine monophosphate; Adenosine 5'-phosphate/dG…		4.07659	0.395739	0.402591
Heparan sulfate degradation	2	9	0.546341	E1004,E4391	C00645/C00140/C01074,C00024	N-Acetyl-D-mannosamine; 2-Acetamido-2-deoxy-D-mannose/N-Acetyl-D-glucosamine; N-Acetylchitosamine; 2-Acetamido-2-deoxy-D-glucose; GlcNAc/N-Acetylgalactosamine; N-Acetylchondrosamine; 2-Acetamido-2-deoxygalactose; GalNAc$Acetyl-CoA; Acetyl coenzyme A		3	4	0.249559	E130,E2605,E2055	C00031/C00795/C00221/C00247/C02336/C00293/C00124/C00267/C00137/C00738/C00936/C00159/C00095/C00962/C00984/C01582,C00508/C00309/C00312/C00310/C00259/C00121/C00181,C00024	D-Glucose; Grape sugar; Dextrose/D-Tagatose; lyxo-Hexulose/beta-D-Glucose/L-Sorbose; L-xylo-Hexulose/beta-D-Fructose; beta-Fruit sugar; beta-D-arabino-Hexulose; beta-Levulose; Fructose/Glucose/D-Galactose/alpha-D-Glucose/myo-Inositol; D-myo-Inositol; 1D-myo-Inositol; L-myo-Inositol; 1L-myo-Inositol; meso-Inositol; Inositol; Dambose; Cyclohexitol; Meat sugar; Bios I/D-Hexose//D-Mannose; Mannose; S…		3.98515	0.40802	0.389319
Galactose metabolism	10	35	0.204689	E1015,E99,E3741,E230,E3003,E5833,E2736,E1762,E1004,E6374	C03785/C05378/C03693/C00665/C01231/C01220/C00354/C04063/C04062,C00015,C00081,C05396,C00075,C03785/C05378/C03693/C00665/C01231/C01220/C00354/C04063/C04062,C05401,C00112,C00645/C00140/C01074,C00031/C00159/C00795/C00221/C02336/C13747/C00267/C07480/C00137/C00962/C00984	D-Tagatose 1,6-bisphosphate/beta-D-Fructose 1,6-bisphosphate/D-Mannose 1,6-bisphosphate/beta-D-Fructose 2,6-bisphosphate; D-Fructose 2,6-bisphosphate/alpha-D-Glucose 1,6-bisphosphate; alpha-D-Glucose 1,6-biphosphate/1D-myo-Inositol 1,4-bisphosphate; D-myo-Inositol 1,4-bisphosphate; myo-Inositol 1,4-bisphosphate; Inositol 1,4-bisphosphate/D-Fructose 1,6-bisphosphate/D-myo-Inositol 3,4-bisphosphate…		8	22	0.667423	E50,E745,E1572,E2834,E476,E1745,E130,E2591	,,C00103/C01172/C01177/CE3075/C04006/C00275/C05345/C00636/C01097/C01094/C03546/C00446/C00092/C00085/C03862,,,,C00031/C00795/C00221/C00247/C02336/C00293/C00124/C00267/C00137/C00738/C00936/C00159/C00095/C00962/C00984/C01582,C00111/C00118/C00661	$$D-Glucose 1-phosphate; alpha-D-Glucose 1-phosphate; Cori ester; D-Glucose alpha-1-phosphate/beta-D-Glucose 6-phosphate/Inositol 1-phosphate; myo-Inositol 1-phosphate; 1D-myo-Inositol 1-phosphate; D-myo-Inositol 1-phosphate; 1D-myo-Inositol 1-monophosphate/sorbitol 3-phosphate/1D-myo-Inositol 3-phosphate; D-myo-Inositol 3-phosphate; myo-Inositol 3-phosphate; Inositol 3-phosphate; 1D-myo-Inositol…		3.98119	0.408557	0.388747
Proteoglycan biosynthesis	4	11	0.212503	E99,E3030,E760,E4744	C00015,,C00054/C00361,C00203/C01170/C00043	UDP; Uridine 5'-diphosphate$$Adenosine 3',5'-bisphosphate; PAP; 3'-Phosphoadenylate; Phosphoadenosine phosphate/dGDP; 2'-Deoxyguanosine 5'-diphosphate$UDP-N-acetyl-D-galactosamine/UDP-N-acetyl-D-mannosamine/UDP-N-acetyl-D-glucosamine; UDP-N-acetylglucosamine		3	8	0.65339	E2838,E289,E2040	C00054/C00361,,C00167	Adenosine 3',5'-bisphosphate; PAP; 3'-Phosphoadenylate; Phosphoadenosine phosphate/dGDP; 2'-Deoxyguanosine 5'-diphosphate$$UDP-glucuronate; UDPglucuronate; UDP-D-glucuronate; UDP-alpha-D-glucuronate		3.94876	0.412985	0.384066
Vitamin B5 - CoA biosynthesis from pantothenate	6	21	0.283422	E1179,E3640,E1762,E5714,E2101,E6386	C00020/C00362,,C00112,C00020/C00362,C00020/C00362,C00020/C00362	AMP; Adenosine 5'-monophosphate; Adenylic acid; Adenylate; 5'-AMP; 5'-Adenylic acid; 5'-Adenosine monophosphate; Adenosine 5'-phosphate/dGMP; 2'-Deoxyguanosine 5'-monophosphate; 2'-Deoxyguanosine 5'-phosphate; Deoxyguanylic acid; Deoxyguanosine monophosphate$$CDP; Cytidine 5'-diphosphate; Cytidine diphosphate$AMP; Adenosine 5'-monophosphate; Adenylic acid; Adenylate; 5'-AMP; 5'-Adenylic acid; 5'-…		7	16	0.496177	E2048,E745,E2565,E156,E1118,E706,E2546	,,C00020/C00362,,C00020/C00362,,	$$AMP; Adenosine 5'-monophosphate; Adenylic acid; Adenylate; 5'-AMP; 5'-Adenylic acid; 5'-Adenosine monophosphate; Adenosine 5'-phosphate/dGMP; 2'-Deoxyguanosine 5'-monophosphate; 2'-Deoxyguanosine 5'-phosphate; Deoxyguanylic acid; Deoxyguanosine monophosphate$$AMP; Adenosine 5'-monophosphate; Adenylic acid; Adenylate; 5'-AMP; 5'-Adenylic acid; 5'-Adenosine monophosphate; Adenosine 5'-phosphate/d…		3.92329	0.416488	0.380398
Drug metabolism - cytochrome P450	10	34	0.180825	E3839,E2116,E1424,E1890,E6220,E4542,E1634,E5991,E4724,E5937	,,,,,,,,,	$$$$$$$$$		3	13	0.82304	E1595,E2069,E1438	,,C05635/C16596/C02712	$$5-Hydroxyindoleacetate/5-Phenyl-1,3-oxazinane-2,4-dione/N-Acetylmethionine		3.80995	0.432337	0.364178
Hyaluronan Metabolism	3	8	0.251491	E1004,E4744,E99	C00645/C00140/C01074,C00203/C01170/C00043,C00015	N-Acetyl-D-mannosamine; 2-Acetamido-2-deoxy-D-mannose/N-Acetyl-D-glucosamine; N-Acetylchitosamine; 2-Acetamido-2-deoxy-D-glucose; GlcNAc/N-Acetylgalactosamine; N-Acetylchondrosamine; 2-Acetamido-2-deoxygalactose; GalNAc$UDP-N-acetyl-D-galactosamine/UDP-N-acetyl-D-mannosamine/UDP-N-acetyl-D-glucosamine; UDP-N-acetylglucosamine$UDP; Uridine 5'-diphosphate		2	5	0.639106	E289,E2040	,C00167	$UDP-glucuronate; UDPglucuronate; UDP-D-glucuronate; UDP-alpha-D-glucuronate		3.65606	0.454549	0.34242
Starch and Sucrose Metabolism	4	22	0.62625	E66,E234,E99,E6374	C00105/C01368,C00105/C01368,C00015,C00031/C00159/C00795/C00221/C02336/C13747/C00267/C07480/C00137/C00962/C00984	UMP; Uridylic acid; Uridine monophosphate; Uridine 5'-monophosphate; 5'Uridylic acid/3'-UMP; Uridine 3'-monophosphate; Uridine 3'-phosphate$UMP; Uridylic acid; Uridine monophosphate; Uridine 5'-monophosphate; 5'Uridylic acid/3'-UMP; Uridine 3'-monophosphate; Uridine 3'-phosphate$UDP; Uridine 5'-diphosphate$D-Glucose; Grape sugar; Dextrose/D-Mannose; Mannose; Seminose; Carubinose/D-Tagatose; lyxo-…		9	17	0.26107	E50,E1021,E1572,E409,E2040,E3026,E130,E852,E66	,,C00103/C01172/C01177/CE3075/C04006/C00275/C05345/C00636/C01097/C01094/C03546/C00446/C00092/C00085/C03862,,C00167,,C00031/C00795/C00221/C00247/C02336/C00293/C00124/C00267/C00137/C00738/C00936/C00159/C00095/C00962/C00984/C01582,,	$$D-Glucose 1-phosphate; alpha-D-Glucose 1-phosphate; Cori ester; D-Glucose alpha-1-phosphate/beta-D-Glucose 6-phosphate/Inositol 1-phosphate; myo-Inositol 1-phosphate; 1D-myo-Inositol 1-phosphate; D-myo-Inositol 1-phosphate; 1D-myo-Inositol 1-monophosphate/sorbitol 3-phosphate/1D-myo-Inositol 3-phosphate; D-myo-Inositol 3-phosphate; myo-Inositol 3-phosphate; Inositol 3-phosphate; 1D-myo-Inositol…		3.62194	0.459581	0.337638
Glycosylphosphatidylinositol(GPI)-anchor biosynthesis	0	2	0.857659					2	2	0.230821	E2681,E1572	,C00103/C01172/C01177/CE3075/C04006/C00275/C05345/C00636/C01097/C01094/C03546/C00446/C00092/C00085/C03862	$D-Glucose 1-phosphate; alpha-D-Glucose 1-phosphate; Cori ester; D-Glucose alpha-1-phosphate/beta-D-Glucose 6-phosphate/Inositol 1-phosphate; myo-Inositol 1-phosphate; 1D-myo-Inositol 1-phosphate; D-myo-Inositol 1-phosphate; 1D-myo-Inositol 1-monophosphate/sorbitol 3-phosphate/1D-myo-Inositol 3-phosphate; D-myo-Inositol 3-phosphate; myo-Inositol 3-phosphate; Inositol 3-phosphate; 1D-myo-Inositol …		3.23932	0.518603	0.285165
Omega-3 fatty acid metabolism	6	21	0.283422	E1179,E3408,E5714,E2101,E6386,E4391	C00020/C00362,C16335/CE1102/CE4790/CE5942,C00020/C00362,C00020/C00362,C00020/C00362,C00024	AMP; Adenosine 5'-monophosphate; Adenylic acid; Adenylate; 5'-AMP; 5'-Adenylic acid; 5'-Adenosine monophosphate; Adenosine 5'-phosphate/dGMP; 2'-Deoxyguanosine 5'-monophosphate; 2'-Deoxyguanosine 5'-phosphate; Deoxyguanylic acid; Deoxyguanosine monophosphate$OPC4-CoA/cis-(3S)-hydroxytetradec-7-enoyl-CoA/(3S)-3-hydroxy-cis-8-tetradecenoyl-CoA/3-oxo-(2S,6R,10R)-trimethyl-hendecanoyl-CoA$AMP; Adenos…		5	16	0.757415	E3167,E2565,E2055,E59,E1118	C06427/C06426,C00020/C00362,C00024,,C00020/C00362	(9Z,12Z,15Z)-Octadecatrienoic acid; alpha-Linolenic acid; 9,12,15-Octadecatrienoic acid; Linolenate; alpha-Linolenate/(6Z,9Z,12Z)-Octadecatrienoic acid; 6,9,12-Octadecatrienoic acid; gamma-Linolenic acid; Gamolenic acid$AMP; Adenosine 5'-monophosphate; Adenylic acid; Adenylate; 5'-AMP; 5'-Adenylic acid; 5'-Adenosine monophosphate; Adenosine 5'-phosphate/dGMP; 2'-Deoxyguanosine 5'-monophosphate; 2…		3.07733	0.544969	0.263628
Vitamin B9 (folate) metabolism	6	27	0.481388	E6335,E884,E2081,E253,E5822,E4006	C00025,C00217/C05938/C00025,C00065/C00740,C01045/C01042,,C00217/C05938/C00025	L-Glutamate; L-Glutamic acid; L-Glutaminic acid; Glutamate$D-Glutamate; D-Glutamic acid; D-Glutaminic acid; D-2-Aminoglutaric acid/L-4-Hydroxyglutamate semialdehyde/L-Glutamate; L-Glutamic acid; L-Glutaminic acid; Glutamate$L-Serine; L-2-Amino-3-hydroxypropionic acid; L-3-Hydroxy-alanine; Serine/D-Serine$N-Formyl-L-glutamate/N-Acetyl-L-aspartate$$D-Glutamate; D-Glutamic acid; D-Glutaminic acid; D…		8	18	0.468532	E910,E2580,E2571,E2754,E1832,E299,E3187,E808	C00217/C05938/C00025/C00302,,C00016,C00065/C00740,C00217/C05938/C00025,,C00025,C00217/C05938/C00025	D-Glutamate; D-Glutamic acid; D-Glutaminic acid; D-2-Aminoglutaric acid/L-4-Hydroxyglutamate semialdehyde/L-Glutamate; L-Glutamic acid; L-Glutaminic acid; Glutamate/DL-Glutamate; DL-Glutaminic acid; 2-Aminoglutaric acid; Glutamate$$FAD; Flavin adenine dinucleotide$L-Serine; L-2-Amino-3-hydroxypropionic acid; L-3-Hydroxy-alanine; Serine/D-Serine$D-Glutamate; D-Glutamic acid; D-Glutaminic acid; D-2…		2.97846	0.561436	0.2507
Porphyrin metabolism	5	27	0.617427	E6141,E3908,E1449,E99,E2613	,,,C00015,C01157/C00430/C03440/C01165/C01110	$$$UDP; Uridine 5'-diphosphate$trans-4-Hydroxy-L-proline/5-Aminolevulinate; 5-Amino-4-oxopentanoate; 5-Amino-4-oxovaleric acid/cis-4-Hydroxy-D-proline/L-Glutamate 5-semialdehyde; L-Glutamate gamma-semialdehyde/5-Amino-2-oxopentanoic acid; 5-Amino-2-oxopentanoate; 2-Oxo-5-amino-pentanoate; 2-Oxo-5-aminopentanoate; alpha-Keto-delta-aminopentanoate; 2-Oxo-5-aminovalerate		9	19	0.366692	E2668,E2886,E238,E429,E47,E1039,E2040,E2724,E2571	,C05422/C00425/C00417,,,,,C00167,C05422/C00425/C00417,C00016	$Dehydroascorbate; Dehydroascorbic acid; L-Dehydroascorbate; L-Dehydroascorbic acid/Dehydroascorbate/cis-Aconitate; cis-Aconitic acid$$$$$UDP-glucuronate; UDPglucuronate; UDP-D-glucuronate; UDP-alpha-D-glucuronate$Dehydroascorbate; Dehydroascorbic acid; L-Dehydroascorbate; L-Dehydroascorbic acid/Dehydroascorbate/cis-Aconitate; cis-Aconitic acid$FAD; Flavin adenine dinucleotide		2.97086	0.562714	0.249712
Ubiquinone Biosynthesis	5	21	0.43551	E1179,E5714,E2101,E6386,E4391	C00020/C00362,C00020/C00362,C00020/C00362,C00020/C00362,C00024	AMP; Adenosine 5'-monophosphate; Adenylic acid; Adenylate; 5'-AMP; 5'-Adenylic acid; 5'-Adenosine monophosphate; Adenosine 5'-phosphate/dGMP; 2'-Deoxyguanosine 5'-monophosphate; 2'-Deoxyguanosine 5'-phosphate; Deoxyguanylic acid; Deoxyguanosine monophosphate$AMP; Adenosine 5'-monophosphate; Adenylic acid; Adenylate; 5'-AMP; 5'-Adenylic acid; 5'-Adenosine monophosphate; Adenosine 5'-phosphate/dGMP…		4	9	0.532476	E2422,E2565,E2055,E1118	C05838/C00811/C02763/C00166,C00020/C00362,C00024,C00020/C00362	cis-2-Hydroxycinnamate; 2-Coumarinate/4-Coumarate; p-Coumaric acid; trans-4-Hydroxycinnamate; trans-p-Hydroxycinnamate; 4-Hydroxycinnamic acid; 4-Hydroxycinnamate/enol-Phenylpyruvate; enol-Phenylpyruvic acid; enol-alpha-Ketohydrocinnamic acid; 2-Hydroxy-3-phenylpropenoate/Phenylpyruvate; Phenylpyruvic acid; alpha-Ketohydrocinnamic acid; keto-Phenylpyruvate; 3-Phenyl-2-oxopropanoate$AMP; Adenosine…		2.92291	0.570808	0.24351
Glycosphingolipid metabolism	13	55	0.347786	E368,E99,E2081,E3201,E4744,E760,E3030,E3983,E6374,E6071,E4391,E2905,E213	C00128,C00015,C00065/C00740,C00035,C00203/C01170/C00043,C00054/C00361,,C00055,C00031/C00159/C00795/C00221/C02336/C13747/C00267/C07480/C00137/C00962/C00984,C01132,C00024,C01190,C00270	CMP-N-acetylneuraminate$UDP; Uridine 5'-diphosphate$L-Serine; L-2-Amino-3-hydroxypropionic acid; L-3-Hydroxy-alanine; Serine/D-Serine$GDP; Guanosine 5'-diphosphate; Guanosine diphosphate$UDP-N-acetyl-D-galactosamine/UDP-N-acetyl-D-mannosamine/UDP-N-acetyl-D-glucosamine; UDP-N-acetylglucosamine$Adenosine 3',5'-bisphosphate; PAP; 3'-Phosphoadenylate; Phosphoadenosine phosphate/dGDP; 2'-Deoxyguanosi…		12	33	0.673977	E6,E3087,E2383,E752,E2055,E2754,E130,E2838,E285,E289,E275,E2571	,,,,C00024,C00065/C00740,C00031/C00795/C00221/C00247/C02336/C00293/C00124/C00267/C00137/C00738/C00936/C00159/C00095/C00962/C00984/C01582,C00054/C00361,,,C00588/C05594,C00016	$$$$Acetyl-CoA; Acetyl coenzyme A$L-Serine; L-2-Amino-3-hydroxypropionic acid; L-3-Hydroxy-alanine; Serine/D-Serine$D-Glucose; Grape sugar; Dextrose/D-Tagatose; lyxo-Hexulose/beta-D-Glucose/L-Sorbose; L-xylo-Hexulose/beta-D-Fructose; beta-Fruit sugar; beta-D-arabino-Hexulose; beta-Levulose; Fructose/Glucose/D-Galactose/alpha-D-Glucose/myo-Inositol; D-myo-Inositol; 1D-myo-Inositol; L-myo-Inositol;…		2.90146	0.57445	0.240748
Vitamin E metabolism	9	37	0.354676	E6190,E1179,E5714,E6386,E2101,E3618,E4107,E4391,E3352	,C00020/C00362,C00020/C00362,C00020/C00362,C00020/C00362,,,C00024,	$AMP; Adenosine 5'-monophosphate; Adenylic acid; Adenylate; 5'-AMP; 5'-Adenylic acid; 5'-Adenosine monophosphate; Adenosine 5'-phosphate/dGMP; 2'-Deoxyguanosine 5'-monophosphate; 2'-Deoxyguanosine 5'-phosphate; Deoxyguanylic acid; Deoxyguanosine monophosphate$AMP; Adenosine 5'-monophosphate; Adenylic acid; Adenylate; 5'-AMP; 5'-Adenylic acid; 5'-Adenosine monophosphate; Adenosine 5'-phosphate/dGM…		4	11	0.664986	E2565,E943,E2055,E1118	C00020/C00362,C14153,C00024,C00020/C00362	AMP; Adenosine 5'-monophosphate; Adenylic acid; Adenylate; 5'-AMP; 5'-Adenylic acid; 5'-Adenosine monophosphate; Adenosine 5'-phosphate/dGMP; 2'-Deoxyguanosine 5'-monophosphate; 2'-Deoxyguanosine 5'-phosphate; Deoxyguanylic acid; Deoxyguanosine monophosphate$alpha-Tocotrienol$Acetyl-CoA; Acetyl coenzyme A$AMP; Adenosine 5'-monophosphate; Adenylic acid; Adenylate; 5'-AMP; 5'-Adenylic acid; 5'-Aden…		2.88908	0.576556	0.239158
Alkaloid biosynthesis II	5	19	0.3556	E1179,E5714,E2101,E1024,E6386	C00020/C00362,C00020/C00362,C00020/C00362,,C00020/C00362	AMP; Adenosine 5'-monophosphate; Adenylic acid; Adenylate; 5'-AMP; 5'-Adenylic acid; 5'-Adenosine monophosphate; Adenosine 5'-phosphate/dGMP; 2'-Deoxyguanosine 5'-monophosphate; 2'-Deoxyguanosine 5'-phosphate; Deoxyguanylic acid; Deoxyguanosine monophosphate$AMP; Adenosine 5'-monophosphate; Adenylic acid; Adenylate; 5'-AMP; 5'-Adenylic acid; 5'-Adenosine monophosphate; Adenosine 5'-phosphate/dGMP…		2	6	0.705655	E2565,E1118	C00020/C00362,C00020/C00362	AMP; Adenosine 5'-monophosphate; Adenylic acid; Adenylate; 5'-AMP; 5'-Adenylic acid; 5'-Adenosine monophosphate; Adenosine 5'-phosphate/dGMP; 2'-Deoxyguanosine 5'-monophosphate; 2'-Deoxyguanosine 5'-phosphate; Deoxyguanylic acid; Deoxyguanosine monophosphate$AMP; Adenosine 5'-monophosphate; Adenylic acid; Adenylate; 5'-AMP; 5'-Adenylic acid; 5'-Adenosine monophosphate; Adenosine 5'-phosphate/dGMP…		2.76515	0.597863	0.223399
Prostaglandin formation from arachidonate	10	57	0.686497	E1179,E6386,E5714,E4139,E4479,E2101,E2273,E4391,E5184,E3730	C00020/C00362,C00020/C00362,C00020/C00362,,,C00020/C00362,C00051,C00024,C00511/C00546/CE0737,	AMP; Adenosine 5'-monophosphate; Adenylic acid; Adenylate; 5'-AMP; 5'-Adenylic acid; 5'-Adenosine monophosphate; Adenosine 5'-phosphate/dGMP; 2'-Deoxyguanosine 5'-monophosphate; 2'-Deoxyguanosine 5'-phosphate; Deoxyguanylic acid; Deoxyguanosine monophosphate$AMP; Adenosine 5'-monophosphate; Adenylic acid; Adenylate; 5'-AMP; 5'-Adenylic acid; 5'-Adenosine monophosphate; Adenosine 5'-phosphate/dGMP…		11	24	0.38064	E2724,E2565,E1118,E2192,E2055,E2886,E1887,E529,E1767,E1063,E719	C05422/C00425/C00417,C00020/C00362,C00020/C00362,,C00024,C05422/C00425/C00417,C00051,C00051,,,C00051	Dehydroascorbate; Dehydroascorbic acid; L-Dehydroascorbate; L-Dehydroascorbic acid/Dehydroascorbate/cis-Aconitate; cis-Aconitic acid$AMP; Adenosine 5'-monophosphate; Adenylic acid; Adenylate; 5'-AMP; 5'-Adenylic acid; 5'-Adenosine monophosphate; Adenosine 5'-phosphate/dGMP; 2'-Deoxyguanosine 5'-monophosphate; 2'-Deoxyguanosine 5'-phosphate; Deoxyguanylic acid; Deoxyguanosine monophosphate$AMP; Ad…		2.68411	0.611998	0.21325
Chondroitin sulfate degradation	1	6	0.662633	E6071	C01132	N-Acetyl-D-galactosamine; N-Acetyl-D-chondrosamine; 2-Acetamido-2-deoxy-D-galactose		2	3	0.396605	E130,E2605	C00031/C00795/C00221/C00247/C02336/C00293/C00124/C00267/C00137/C00738/C00936/C00159/C00095/C00962/C00984/C01582,C00508/C00309/C00312/C00310/C00259/C00121/C00181	D-Glucose; Grape sugar; Dextrose/D-Tagatose; lyxo-Hexulose/beta-D-Glucose/L-Sorbose; L-xylo-Hexulose/beta-D-Fructose; beta-Fruit sugar; beta-D-arabino-Hexulose; beta-Levulose; Fructose/Glucose/D-Galactose/alpha-D-Glucose/myo-Inositol; D-myo-Inositol; 1D-myo-Inositol; L-myo-Inositol; 1L-myo-Inositol; meso-Inositol; Inositol; Dambose; Cyclohexitol; Meat sugar; Bios I/D-Hexose//D-Mannose; Mannose; S…		2.67269	0.614001	0.211831
Limonene and pinene degradation	3	16	0.60894	E4231,E410,E5012	,t2m26dcoa/CE2435/c2m26dcoa,	$trans-2-Methyl-5-isopropylhexa-2,5-dienoyl-CoA/trans,cis-deca-2,4-dienoyl-CoA/cis-2-Methyl-5-isopropylhexa-2,5-dienoyl-CoA$		1	1	0.447862	E1725				2.59861	0.627069	0.202685
Arachidonic acid metabolism	10	50	0.566087	E1179,E6335,E884,E5714,E3546,E2101,E2273,E4391,E6386,E4006	C00020/C00362,C00025,C00217/C05938/C00025,C00020/C00362,C00127,C00020/C00362,C00051,C00024,C00020/C00362,C00217/C05938/C00025	AMP; Adenosine 5'-monophosphate; Adenylic acid; Adenylate; 5'-AMP; 5'-Adenylic acid; 5'-Adenosine monophosphate; Adenosine 5'-phosphate/dGMP; 2'-Deoxyguanosine 5'-monophosphate; 2'-Deoxyguanosine 5'-phosphate; Deoxyguanylic acid; Deoxyguanosine monophosphate$L-Glutamate; L-Glutamic acid; L-Glutaminic acid; Glutamate$D-Glutamate; D-Glutamic acid; D-Glutaminic acid; D-2-Aminoglutaric acid/L-4-Hydro…		13	31	0.497185	E910,E2571,E1118,E2565,E2055,E1832,E808,E1987,E3167,E529,E719,E1887,E3187	C00217/C05938/C00025/C00302,C00016,C00020/C00362,C00020/C00362,C00024,C00217/C05938/C00025,C00217/C05938/C00025,C00127,C06427/C06426,C00051,C00051,C00051,C00025	D-Glutamate; D-Glutamic acid; D-Glutaminic acid; D-2-Aminoglutaric acid/L-4-Hydroxyglutamate semialdehyde/L-Glutamate; L-Glutamic acid; L-Glutaminic acid; Glutamate/DL-Glutamate; DL-Glutaminic acid; 2-Aminoglutaric acid; Glutamate$FAD; Flavin adenine dinucleotide$AMP; Adenosine 5'-monophosphate; Adenylic acid; Adenylate; 5'-AMP; 5'-Adenylic acid; 5'-Adenosine monophosphate; Adenosine 5'-phosphate…		2.5356	0.638272	0.194994
Xenobiotics metabolism	12	61	0.582892	E5977,E846,E831,E1847,E4331,E760,E3030,E4627,E2273,E1429,E99,E3322	,,,,,C00054/C00361,,,C00051,,C00015,	$$$$$Adenosine 3',5'-bisphosphate; PAP; 3'-Phosphoadenylate; Phosphoadenosine phosphate/dGDP; 2'-Deoxyguanosine 5'-diphosphate$$$Glutathione; 5-L-Glutamyl-L-cysteinylglycine; N-(N-gamma-L-Glutamyl-L-cysteinyl)glycine; gamma-L-Glutamyl-L-cysteinyl-glycine; GSH; Reduced glutathione$$UDP; Uridine 5'-diphosphate$		15	36	0.496177	E6,E2924,E625,E2891,E529,E1887,E1902,E2445,E1688,E2838,E2040,E2103,E2306,E2492,E719	,,,,C00051,C00051,,,,C00054/C00361,C00167,,,,C00051	$$$$Glutathione; 5-L-Glutamyl-L-cysteinylglycine; N-(N-gamma-L-Glutamyl-L-cysteinyl)glycine; gamma-L-Glutamyl-L-cysteinyl-glycine; GSH; Reduced glutathione$Glutathione; 5-L-Glutamyl-L-cysteinylglycine; N-(N-gamma-L-Glutamyl-L-cysteinyl)glycine; gamma-L-Glutamyl-L-cysteinyl-glycine; GSH; Reduced glutathione$$$$Adenosine 3',5'-bisphosphate; PAP; 3'-Phosphoadenylate; Phosphoadenosine phosphate/dGDP;…		2.48115	0.648014	0.188416
C5-Branched dibasic acid metabolism	2	10	0.590034	E4391,E3201	C00024,C00035	Acetyl-CoA; Acetyl coenzyme A$GDP; Guanosine 5'-diphosphate; Guanosine diphosphate		5	11	0.49458	E2341,E2055,E752,E598,E2305	,C00024,,,	$Acetyl-CoA; Acetyl coenzyme A$$$		2.46324	0.65123	0.186266
TCA cycle	7	38	0.626922	E4391,E3684,E3201,E6420,E3741,E1364,E5166	C00024,,C00035,,C00081,C00248,C00149	Acetyl-CoA; Acetyl coenzyme A$$GDP; Guanosine 5'-diphosphate; Guanosine diphosphate$$ITP; Inosine 5'-triphosphate; Inosine triphosphate; Inosine tripolyphosphate$Lipoamide; Thioctic acid amide$(S)-Malate; L-Malate; L-Apple acid; L-Malic acid; L-2-Hydroxybutanedioic acid		8	18	0.468532	E2517,E2571,E2055,E752,E2886,E2709,E2724,E754	C00026,C00016,C00024,,C05422/C00425/C00417,C00311/C04575/C00158,C05422/C00425/C00417,C00311/C04575/C00158	2-Oxoglutarate; Oxoglutaric acid; 2-Ketoglutaric acid; alpha-Ketoglutaric acid$FAD; Flavin adenine dinucleotide$Acetyl-CoA; Acetyl coenzyme A$$Dehydroascorbate; Dehydroascorbic acid; L-Dehydroascorbate; L-Dehydroascorbic acid/Dehydroascorbate/cis-Aconitate; cis-Aconitic acid$Isocitrate; Isocitric acid; 1-Hydroxytricarballylic acid; 1-Hydroxypropane-1,2,3-tricarboxylic acid//Citrate; Citric acid; …		2.45017	0.653581	0.184701
Geraniol degradation	1	2	0.36854	E461				0	0	0.852701					2.3151	0.678021	0.168757
N-Glycan Degradation	4	15	0.375011	E1004,E6374,E213,E2599	C00645/C00140/C01074,C00031/C00159/C00795/C00221/C02336/C13747/C00267/C07480/C00137/C00962/C00984,C00270,C01019	N-Acetyl-D-mannosamine; 2-Acetamido-2-deoxy-D-mannose/N-Acetyl-D-glucosamine; N-Acetylchitosamine; 2-Acetamido-2-deoxy-D-glucose; GlcNAc/N-Acetylgalactosamine; N-Acetylchondrosamine; 2-Acetamido-2-deoxygalactose; GalNAc$D-Glucose; Grape sugar; Dextrose/D-Mannose; Mannose; Seminose; Carubinose/D-Tagatose; lyxo-Hexulose/beta-D-Glucose/beta-D-Fructose; beta-Fruit sugar; beta-D-arabino-Hexulose; beta…		1	7	0.840854	E130	C00031/C00795/C00221/C00247/C02336/C00293/C00124/C00267/C00137/C00738/C00936/C00159/C00095/C00962/C00984/C01582	D-Glucose; Grape sugar; Dextrose/D-Tagatose; lyxo-Hexulose/beta-D-Glucose/L-Sorbose; L-xylo-Hexulose/beta-D-Fructose; beta-Fruit sugar; beta-D-arabino-Hexulose; beta-Levulose; Fructose/Glucose/D-Galactose/alpha-D-Glucose/myo-Inositol; D-myo-Inositol; 1D-myo-Inositol; L-myo-Inositol; 1L-myo-Inositol; meso-Inositol; Inositol; Dambose; Cyclohexitol; Meat sugar; Bios I/D-Hexose//D-Mannose; Mannose; S…		2.30828	0.679262	0.167962
Nucleotide Sugar Metabolism	0	1	0.857659					2	3	0.396605	E1572,E2040	C00103/C01172/C01177/CE3075/C04006/C00275/C05345/C00636/C01097/C01094/C03546/C00446/C00092/C00085/C03862,C00167	D-Glucose 1-phosphate; alpha-D-Glucose 1-phosphate; Cori ester; D-Glucose alpha-1-phosphate/beta-D-Glucose 6-phosphate/Inositol 1-phosphate; myo-Inositol 1-phosphate; 1D-myo-Inositol 1-phosphate; D-myo-Inositol 1-phosphate; 1D-myo-Inositol 1-monophosphate/sorbitol 3-phosphate/1D-myo-Inositol 3-phosphate; D-myo-Inositol 3-phosphate; myo-Inositol 3-phosphate; Inositol 3-phosphate; 1D-myo-Inositol 3…		2.15672	0.706959	0.150606
Androgen and estrogen biosynthesis and metabolism	5	37	0.789177	E2273,E3030,E99,E4334,E760	C00051,,C00015,,C00054/C00361	Glutathione; 5-L-Glutamyl-L-cysteinylglycine; N-(N-gamma-L-Glutamyl-L-cysteinyl)glycine; gamma-L-Glutamyl-L-cysteinyl-glycine; GSH; Reduced glutathione$$UDP; Uridine 5'-diphosphate$$Adenosine 3',5'-bisphosphate; PAP; 3'-Phosphoadenylate; Phosphoadenosine phosphate/dGDP; 2'-Deoxyguanosine 5'-diphosphate		10	23	0.472649	E2838,E377,E1887,E719,E1067,E2040,E1323,E529,E1005,E3262	C00054/C00361,,C00051,C00051,,C00167,,C00051,,	Adenosine 3',5'-bisphosphate; PAP; 3'-Phosphoadenylate; Phosphoadenosine phosphate/dGDP; 2'-Deoxyguanosine 5'-diphosphate$$Glutathione; 5-L-Glutamyl-L-cysteinylglycine; N-(N-gamma-L-Glutamyl-L-cysteinyl)glycine; gamma-L-Glutamyl-L-cysteinyl-glycine; GSH; Reduced glutathione$Glutathione; 5-L-Glutamyl-L-cysteinylglycine; N-(N-gamma-L-Glutamyl-L-cysteinyl)glycine; gamma-L-Glutamyl-L-cysteinyl-glycin…		1.97233	0.740848	0.130271
Lipoate metabolism	0	6	0.857659					1	1	0.447862	E2000				1.91364	0.751639	0.123991
Vitamin B12 (cyanocobalamin) metabolism	1	5	0.617259	E39				2	5	0.639106	E2056,E3166	,	$		1.8603	0.761433	0.118368
Trihydroxycoprostanoyl-CoA beta-oxidation	1	3	0.482649	E2222				0	0	0.852701					1.77562	0.776939	0.109613
R Group Synthesis	0	5	0.857659					2	4	0.539534	E933,E2571	,C00016	$FAD; Flavin adenine dinucleotide		1.54119	0.81932	0.0865463
Leukotriene metabolism	13	67	0.597597	E789,E1179,E182,E890,E5714,E4479,E4143,E2101,E2730,E2273,E4391,E6386,E2916	,C00020/C00362,,,C00020/C00362,,,C00020/C00362,,C00051,C00024,C00020/C00362,	$AMP; Adenosine 5'-monophosphate; Adenylic acid; Adenylate; 5'-AMP; 5'-Adenylic acid; 5'-Adenosine monophosphate; Adenosine 5'-phosphate/dGMP; 2'-Deoxyguanosine 5'-monophosphate; 2'-Deoxyguanosine 5'-phosphate; Deoxyguanylic acid; Deoxyguanosine monophosphate$$$AMP; Adenosine 5'-monophosphate; Adenylic acid; Adenylate; 5'-AMP; 5'-Adenylic acid; 5'-Adenosine monophosphate; Adenosine 5'-phosphate/d…		16	49	0.787833	E910,E796,E2518,E1887,E529,E2565,E2055,E188,E611,E1118,E719,E669,E161,E1366,E27,E797	C00217/C05938/C00025/C00302,,C00302,C00051,C00051,C00020/C00362,C00024,,,C00020/C00362,C00051,,,C00217/C05938/C00302,,	D-Glutamate; D-Glutamic acid; D-Glutaminic acid; D-2-Aminoglutaric acid/L-4-Hydroxyglutamate semialdehyde/L-Glutamate; L-Glutamic acid; L-Glutaminic acid; Glutamate/DL-Glutamate; DL-Glutaminic acid; 2-Aminoglutaric acid; Glutamate$$DL-Glutamate; DL-Glutaminic acid; 2-Aminoglutaric acid; Glutamate$Glutathione; 5-L-Glutamyl-L-cysteinylglycine; N-(N-gamma-L-Glutamyl-L-cysteinyl)glycine; gamma-L-Glut…		1.50662	0.825469	0.0832993
Bile acid biosynthesis	7	36	0.587346	E1179,E859,E5714,E346,E1387,E2101,E6386	C00020/C00362,,C00020/C00362,,,C00020/C00362,C00020/C00362	AMP; Adenosine 5'-monophosphate; Adenylic acid; Adenylate; 5'-AMP; 5'-Adenylic acid; 5'-Adenosine monophosphate; Adenosine 5'-phosphate/dGMP; 2'-Deoxyguanosine 5'-monophosphate; 2'-Deoxyguanosine 5'-phosphate; Deoxyguanylic acid; Deoxyguanosine monophosphate$$AMP; Adenosine 5'-monophosphate; Adenylic acid; Adenylate; 5'-AMP; 5'-Adenylic acid; 5'-Adenosine monophosphate; Adenosine 5'-phosphate/dGM…		11	36	0.801949	E1245,E3341,E2565,E1118,E2082,E1726,E2867,E3195,E1295,E2726,E2571	,,C00020/C00362,C00020/C00362,,,,,,,C00016	$$AMP; Adenosine 5'-monophosphate; Adenylic acid; Adenylate; 5'-AMP; 5'-Adenylic acid; 5'-Adenosine monophosphate; Adenosine 5'-phosphate/dGMP; 2'-Deoxyguanosine 5'-monophosphate; 2'-Deoxyguanosine 5'-phosphate; Deoxyguanylic acid; Deoxyguanosine monophosphate$AMP; Adenosine 5'-monophosphate; Adenylic acid; Adenylate; 5'-AMP; 5'-Adenylic acid; 5'-Adenosine monophosphate; Adenosine 5'-phosphate/dG…		1.5057	0.825631	0.0832141
Fatty acid oxidation, peroxisome	1	14	0.82825	E4391	C00024	Acetyl-CoA; Acetyl coenzyme A		3	7	0.573901	E2517,E933,E2055	C00026,,C00024	2-Oxoglutarate; Oxoglutaric acid; 2-Ketoglutaric acid; alpha-Ketoglutaric acid$$Acetyl-CoA; Acetyl coenzyme A		1.48748	0.828857	0.0815201
Caffeine metabolism	1	4	0.561718	E6374	C00031/C00159/C00795/C00221/C02336/C13747/C00267/C07480/C00137/C00962/C00984	D-Glucose; Grape sugar; Dextrose/D-Mannose; Mannose; Seminose; Carubinose/D-Tagatose; lyxo-Hexulose/beta-D-Glucose/beta-D-Fructose; beta-Fruit sugar; beta-D-arabino-Hexulose; beta-Levulose; Fructose/1,7-Dimethylxanthine; Paraxanthine/alpha-D-Glucose//myo-Inositol; D-myo-Inositol; 1D-myo-Inositol; L-myo-Inositol; 1L-myo-Inositol; meso-Inositol; Inositol; Dambose; Cyclohexitol; Meat sugar; Bios I/b…		0	1	0.852701					1.4722	0.831554	0.0801098
D4&E4-neuroprostanes formation	1	10	0.78338	E3176				3	8	0.65339	E2886,E571,E2724	C05422/C00425/C00417,,C05422/C00425/C00417	Dehydroascorbate; Dehydroascorbic acid; L-Dehydroascorbate; L-Dehydroascorbic acid/Dehydroascorbate/cis-Aconitate; cis-Aconitic acid$$Dehydroascorbate; Dehydroascorbic acid; L-Dehydroascorbate; L-Dehydroascorbic acid/Dehydroascorbate/cis-Aconitate; cis-Aconitic acid		1.33944	0.85465	0.0682118
De novo fatty acid biosynthesis	8	47	0.699185	E1179,E5228,E760,E5714,E2101,E3460,E4391,E6386	C00020/C00362,,C00054/C00361,C00020/C00362,C00020/C00362,,C00024,C00020/C00362	AMP; Adenosine 5'-monophosphate; Adenylic acid; Adenylate; 5'-AMP; 5'-Adenylic acid; 5'-Adenosine monophosphate; Adenosine 5'-phosphate/dGMP; 2'-Deoxyguanosine 5'-monophosphate; 2'-Deoxyguanosine 5'-phosphate; Deoxyguanylic acid; Deoxyguanosine monophosphate$$Adenosine 3',5'-bisphosphate; PAP; 3'-Phosphoadenylate; Phosphoadenosine phosphate/dGDP; 2'-Deoxyguanosine 5'-diphosphate$AMP; Adenosine 5'…		17	49	0.743215	E800,E6,E933,E879,E2565,E2055,E1524,E1902,E2445,E1118,E2838,E3167,E1350,E1241,E2891,E2923,E1688	,,,,C00020/C00362,C00024,,,,C00020/C00362,C00054/C00361,C06427/C06426,,,,,	$$$$AMP; Adenosine 5'-monophosphate; Adenylic acid; Adenylate; 5'-AMP; 5'-Adenylic acid; 5'-Adenosine monophosphate; Adenosine 5'-phosphate/dGMP; 2'-Deoxyguanosine 5'-monophosphate; 2'-Deoxyguanosine 5'-phosphate; Deoxyguanylic acid; Deoxyguanosine monophosphate$Acetyl-CoA; Acetyl coenzyme A$$$$AMP; Adenosine 5'-monophosphate; Adenylic acid; Adenylate; 5'-AMP; 5'-Adenylic acid; 5'-Adenosine monop…		1.30922	0.859809	0.0655979
Vitamin D3 (cholecalciferol) metabolism	1	5	0.617259	E4039				0	2	0.852701					1.28362	0.864148	0.063412
3-oxo-10R-octadecatrienoate beta-oxidation	2	12	0.656163	E4391,E6226	C00024,	Acetyl-CoA; Acetyl coenzyme A$		1	6	0.82993	E2055	C00024	Acetyl-CoA; Acetyl coenzyme A		1.21552	0.875537	0.0577255
Glycerophospholipid metabolism	11	83	0.839845	E3737,E5109,E859,E4391,E6374,E3177,E123,E2736,E3983,E2081,E773	,,,C00024,C00031/C00159/C00795/C00221/C02336/C13747/C00267/C07480/C00137/C00962/C00984,,C01013/C00256/C00186/C00184,C05401,C00055,C00065/C00740,C02737	$$$Acetyl-CoA; Acetyl coenzyme A$D-Glucose; Grape sugar; Dextrose/D-Mannose; Mannose; Seminose; Carubinose/D-Tagatose; lyxo-Hexulose/beta-D-Glucose/beta-D-Fructose; beta-Fruit sugar; beta-D-arabino-Hexulose; beta-Levulose; Fructose/1,7-Dimethylxanthine; Paraxanthine/alpha-D-Glucose//myo-Inositol; D-myo-Inositol; 1D-myo-Inositol; L-myo-Inositol; 1L-myo-Inositol; meso-Inositol; Inositol; Dambose; C…		16	43	0.656163	E3087,E1575,E275,E3167,E2754,E745,E2055,E1329,E130,E2681,E1900,E276,E1572,E2383,E2591,E3286	,,C00588/C05594,C06427/C06426,C00065/C00740,,C00024,,C00031/C00795/C00221/C00247/C02336/C00293/C00124/C00267/C00137/C00738/C00936/C00159/C00095/C00962/C00984/C01582,,,,C00103/C01172/C01177/CE3075/C04006/C00275/C05345/C00636/C01097/C01094/C03546/C00446/C00092/C00085/C03862,,C00111/C00118/C00661,	$$Choline phosphate; Phosphorylcholine; Phosphocholine; O-Phosphocholine/3-Methoxy-4-hydroxyphenylethyleneglycol$(9Z,12Z,15Z)-Octadecatrienoic acid; alpha-Linolenic acid; 9,12,15-Octadecatrienoic acid; Linolenate; alpha-Linolenate/(6Z,9Z,12Z)-Octadecatrienoic acid; 6,9,12-Octadecatrienoic acid; gamma-Linolenic acid; Gamolenic acid$L-Serine; L-2-Amino-3-hydroxypropionic acid; L-3-Hydroxy-alanine; …		1.19177	0.879452	0.0557876
Vitamin A (retinol) metabolism	5	29	0.660701	E5714,E2101,E1179,E99,E6386	C00020/C00362,C00020/C00362,C00020/C00362,C00015,C00020/C00362	AMP; Adenosine 5'-monophosphate; Adenylic acid; Adenylate; 5'-AMP; 5'-Adenylic acid; 5'-Adenosine monophosphate; Adenosine 5'-phosphate/dGMP; 2'-Deoxyguanosine 5'-monophosphate; 2'-Deoxyguanosine 5'-phosphate; Deoxyguanylic acid; Deoxyguanosine monophosphate$AMP; Adenosine 5'-monophosphate; Adenylic acid; Adenylate; 5'-AMP; 5'-Adenylic acid; 5'-Adenosine monophosphate; Adenosine 5'-phosphate/dGMP…		5	24	0.846904	E2565,E2774,E2040,E1900,E1118	C00020/C00362,,C00167,,C00020/C00362	AMP; Adenosine 5'-monophosphate; Adenylic acid; Adenylate; 5'-AMP; 5'-Adenylic acid; 5'-Adenosine monophosphate; Adenosine 5'-phosphate/dGMP; 2'-Deoxyguanosine 5'-monophosphate; 2'-Deoxyguanosine 5'-phosphate; Deoxyguanylic acid; Deoxyguanosine monophosphate$$UDP-glucuronate; UDPglucuronate; UDP-D-glucuronate; UDP-alpha-D-glucuronate$$AMP; Adenosine 5'-monophosphate; Adenylic acid; Adenylate; 5'-…		1.16125	0.884437	0.053333
Fatty acid oxidation	1	17	0.844887	E4391	C00024	Acetyl-CoA; Acetyl coenzyme A		4	11	0.664986	E2055,E1350,E2571,E933	C00024,,C00016,	Acetyl-CoA; Acetyl coenzyme A$$FAD; Flavin adenine dinucleotide$		1.15308	0.885761	0.0526834
Prostaglandin formation from dihomo gama-linoleic acid	1	6	0.662633	E3048				0	0	0.852701					1.14176	0.887591	0.0517869
Polyunsaturated fatty acid biosynthesis	1	7	0.710445	E4391	C00024	Acetyl-CoA; Acetyl coenzyme A		2	12	0.844299	E2055,E933	C00024,	Acetyl-CoA; Acetyl coenzyme A$		1.02223	0.906407	0.0426767
Squalene and cholesterol biosynthesis	5	32	0.727418	E2132,E859,E4391,E4909,E4306	C00232/C00109/C00164/C06002/C00349,,C00024,,C00232/C00109/C00164/C06002/C00349	Succinate semialdehyde; Succinic semialdehyde; 4-Oxobutanoate/2-Oxobutanoate; 2-Ketobutyric acid; 2-Oxobutyric acid; 2-Oxobutyrate; 2-Oxobutanoic acid; alpha-Ketobutyric acid; alpha-Ketobutyrate/Acetoacetate; 3-Oxobutanoic acid; beta-Ketobutyric acid; Acetoacetic acid/(S)-Methylmalonate semialdehyde/2-Methyl-3-oxopropanoate; 3-Oxo-2-methylpropanoate; Methylmalonate semialdehyde$$Acetyl-CoA; Acety…		3	14	0.832955	E150,E2571,E2055	,C00016,C00024	$FAD; Flavin adenine dinucleotide$Acetyl-CoA; Acetyl coenzyme A		1.00206	0.909484	0.0412051
Carnitine shuttle	4	41	0.845895	E4582,E1034,E3077,E2250	,,C00318,	$$L-Carnitine; L-gamma-Trimethyl-beta-hydroxybutyrobetaine; Vitamin BT; 3-Carboxy-2-hydroxy-N,N,N-trimethyl-1-propanaminium hydroxide, inner salt; Levocarnitine; (R)-Carnitine$		3	10	0.757415	E1350,E933,E1306	,,	$$		0.890406	0.925933	0.0334204
Fatty Acid Metabolism	3	22	0.758256	E859,E4391,E3077	,C00024,C00318	$Acetyl-CoA; Acetyl coenzyme A$L-Carnitine; L-gamma-Trimethyl-beta-hydroxybutyrobetaine; Vitamin BT; 3-Carboxy-2-hydroxy-N,N,N-trimethyl-1-propanaminium hydroxide, inner salt; Levocarnitine; (R)-Carnitine		7	31	0.84724	E6,E2445,E2891,E1902,E2055,E1688,E2923	,,,,C00024,,	$$$$Acetyl-CoA; Acetyl coenzyme A$$		0.885013	0.926701	0.0330603
Biopterin metabolism	2	30	0.851861	E5065,E2022	,	$		4	15	0.802286	E590,E3154,E180,E1882	,,,CE2174/C00082	$$$/L-Tyrosine; (S)-3-(p-Hydroxyphenyl)alanine; (S)-2-Amino-3-(p-hydroxyphenyl)propionic acid; Tyrosine		0.761245	0.943567	0.0252273
Fatty acid activation	6	52	0.839761	E1179,E5714,E2949,E2101,E6386,E4391	C00020/C00362,C00020/C00362,,C00020/C00362,C00020/C00362,C00024	AMP; Adenosine 5'-monophosphate; Adenylic acid; Adenylate; 5'-AMP; 5'-Adenylic acid; 5'-Adenosine monophosphate; Adenosine 5'-phosphate/dGMP; 2'-Deoxyguanosine 5'-monophosphate; 2'-Deoxyguanosine 5'-phosphate; Deoxyguanylic acid; Deoxyguanosine monophosphate$AMP; Adenosine 5'-monophosphate; Adenylic acid; Adenylate; 5'-AMP; 5'-Adenylic acid; 5'-Adenosine monophosphate; Adenosine 5'-phosphate/dGMP…		10	38	0.84161	E6,E933,E2565,E1350,E2055,E1688,E165,E3167,E2571,E1118	,,C00020/C00362,,C00024,,C00136/C00630,C06427/C06426,C00016,C00020/C00362	$$AMP; Adenosine 5'-monophosphate; Adenylic acid; Adenylate; 5'-AMP; 5'-Adenylic acid; 5'-Adenosine monophosphate; Adenosine 5'-phosphate/dGMP; 2'-Deoxyguanosine 5'-monophosphate; 2'-Deoxyguanosine 5'-phosphate; Deoxyguanylic acid; Deoxyguanosine monophosphate$$Acetyl-CoA; Acetyl coenzyme A$$Butanoyl-CoA; Butyryl-CoA/2-Methylpropanoyl-CoA; 2-Methylpropionyl-CoA; Isobutyryl-CoA$(9Z,12Z,15Z)-Octade…		0.694152	0.952048	0.0213411
C21-steroid hormone biosynthesis and metabolism	4	48	0.853122	E859,E760,E3030,E99	,C00054/C00361,,C00015	$Adenosine 3',5'-bisphosphate; PAP; 3'-Phosphoadenylate; Phosphoadenosine phosphate/dGDP; 2'-Deoxyguanosine 5'-diphosphate$$UDP; Uridine 5'-diphosphate		8	37	0.850433	E1067,E377,E2082,E1039,E2838,E2040,E1323,E2907	,,,,C00054/C00361,C00167,,	$$$$Adenosine 3',5'-bisphosphate; PAP; 3'-Phosphoadenylate; Phosphoadenosine phosphate/dGDP; 2'-Deoxyguanosine 5'-diphosphate$UDP-glucuronate; UDPglucuronate; UDP-D-glucuronate; UDP-alpha-D-glucuronate$$		0.641726	0.958316	0.0184913
1- and 2-Methylnaphthalene degradation	0	2	0.857659					0	0	0.852701					0.625789	0.960155	0.0176585
3-Chloroacrylic acid degradation	0	0	0.857659					0	0	0.852701					0.625789	0.960155	0.0176585
Atrazine degradation	0	0	0.857659					0	0	0.852701					0.625789	0.960155	0.0176585
Dynorphin metabolism	0	2	0.857659					0	3	0.852701					0.625789	0.960155	0.0176585
Electron transport chain	0	2	0.857659					0	2	0.852701					0.625789	0.960155	0.0176585
Glycerolipid metabolism	0	0	0.857659					0	0	0.852701					0.625789	0.960155	0.0176585
Glycosaminoglycan degradation	0	0	0.857659					0	0	0.852701					0.625789	0.960155	0.0176585
Heparan sulfate biosynthesis	0	0	0.857659					0	0	0.852701					0.625789	0.960155	0.0176585
Parathio degradation	0	2	0.857659					0	0	0.852701					0.625789	0.960155	0.0176585
ROS Detoxification	0	0	0.857659					0	0	0.852701					0.625789	0.960155	0.0176585
Sphingolipid metabolism	0	3	0.857659					0	1	0.852701					0.625789	0.960155	0.0176585
Vitamin D	0	3	0.857659					0	0	0.852701					0.625789	0.960155	0.0176585
Vitamin K metabolism	0	1	0.857659					0	0	0.852701					0.625789	0.960155	0.0176585
Differential metabolites related to different metabolic pathways were analysed by LC-MS based method by adding protons (positive mode) and removal of an acidic proton (Negetive Mode) with a cut-off p-value (<0,05) in Fisher's Method.

## Sheet: RKO G12D_WT
Supplementary table 9D. Metabolic pathway enrichment in RKO KRAS G12D as compared to BRAF WT.
Pathway	Positive Mode							Negative Mode							Fisher's Method
	overlap_size	pathway_size	p-value	overlap_EmpiricalCompounds (id)	overlap_features (id)	overlap_features (name)		overlap_size	pathway_size	p-value	overlap_EmpiricalCompounds (id)	overlap_features (id)	overlap_features (name)		Chi^2	p-value	-log10
Tyrosine metabolism	58	125	0.00747836	E1085,E2080,E562,E2435,E2774,E2163,E728,E733,E575,E220,E79,E1435,E2449,E2552,E1652,E3002,E1550,E2164,E321,E2039,E1659,E633,E2259,E1204,E3049,E2221,E2087,E2241,E2386,E611,E323,E488,E1964,E1331,E2650,E2591,E2887,E1922,E1079,E2496,E2450,E1407,E1526,E2188,E1430,E2013,E1734,E1896,E696,E2396,E581,E2719,E17,E2711,E683,E389,E2701,E935	C00213/C00133/C00041/C00099,CE5025,CE5536/C01586,C00314/C00547,CE5276,CE2875,C00309/CE5277/C00508/C00312/C00310/C00259/C00121/C00181,C06350,C05589/C00788,CE5545,56dihindlcrbxlt,C00811/C02763/C00166/C05838,C00819/C00064/C05100,C00020/C00362,CE4890,CE4888/C05578,CE5541,C02670/C00072/glac,CE5545,C00217/C05938/C00025/C00302,CE2174/C00082,C00097,C09642,C00268/C02953/C04244,CE4888/C05578,C00021,C00272,…	Sarcosine; N-Methylglycine/D-Alanine; D-2-Aminopropionic acid; D-Ala/L-Alanine; L-2-Aminopropionic acid; L-alpha-Alanine/beta-Alanine; 3-Aminopropionic acid; 3-Aminopropanoate$5-S-glutathionyl-dopamine$adrenochrome/Hippurate; Hippuric acid; N-Benzoylglycine; Benzoylaminoacetic acid$Pyridoxine; Pyridoxol/L-Noradrenaline; Noradrenaline; Norepinephrine; Arterenol; 4-[(1R)-2-Amino-1-hydroxyethyl]-1,2…		60	97	8.40266e-05	E2427,E766,E1332,E279,E1705,E1628,E458,E2916,E1171,E3162,E1971,E2769,E3252,E1754,E2759,E257,E2534,E1282,E1073,E1301,E517,E1768,E483,E1634,E192,E960,E2844,E1024,E1501,E1325,E1320,E1097,E1463,E856,E1065,E2735,E591,E655,E2795,E1680,E1386,E1161,E2489,E2728,E1681,E753,E3098,E2460,E2419,E2350,E242,E1644,E2096,E3418,E2392,E1070,E255,E3409,E2247,E1168	C05588,C00355,CE2879/CE2878,C00217/C05938/C00025,CE2176,C00015,C00217/C05938/C00025,CE5277,CE2176,CE5026,CE5536/C01586,C01060,C05589/C00788,C00819/C00064/C05100,CE2173/C16586,C09642,C00020/C00362,C04185/CE5278/C01693,CE5536/C01586,C05422/C00425/C00417,C00079/CE2172,CE1261,C04043/C00642/C13636/C05852,C00822/C05604,C00054/C00361,CE1918/CE5629,CE2174/C00082,CE5026,C00021,CE2174/C00082,CE5544,C05583/…	L-Metanephrine$3,4-Dihydroxy-L-phenylalanine; L-Dopa; 3-Hydroxy-L-tyrosine; L-beta-(3,4-Dihydroxyphenyl)alanine; Levodopa; Dihydroxy-L-phenylalanine$3,5,3'-triiodo-L-thyronine-beta-D-glucuronoside/3,3',5'-triiodo-L-thyronine-beta-D-glucuronoside$D-Glutamate; D-Glutamic acid; D-Glutaminic acid; D-2-Aminoglutaric acid/L-4-Hydroxyglutamate semialdehyde/L-Glutamate; L-Glutamic acid; L-Glutaminic acid…		28.5602	9.60174e-06	5.01765
Urea cycle/amino group metabolism	37	77	0.0156289	E1085,E562,E118,E1022,E470,E726,E2221,E389,E1857,E31,E387,E1642,E2039,E2861,E1933,E148,E1693,E746,E363,E2686,E309,E2454,E449,E489,E2496,E2435,E2037,E575,E2211,E362,E2120,E1330,E1896,E1569,E2132,E2766,E2031	C00213/C00133/C00041/C00099,CE5536/C01586,C00327,C00555,C01250,C05936/C00408,C00021,C00213/C00133/C00041/C00099,C01756/C02380,C00792/C00062,C00170,C00792/C00062,C00217/C05938/C00025/C00302,C01157/C00430/C03440/C01165/C01110,C00791,C01756/C02380,C00437,C00515/C00077/C03943/C01602,CE5586/C00315,C05936/C00408,C03341/C01157/C00430/C03440/C01165/C01110,C05198/C00559,C00242,C01449,C00314/C00547,C00314/…	Sarcosine; N-Methylglycine/D-Alanine; D-2-Aminopropionic acid; D-Ala/L-Alanine; L-2-Aminopropionic acid; L-alpha-Alanine/beta-Alanine; 3-Aminopropionic acid; 3-Aminopropanoate$adrenochrome/Hippurate; Hippuric acid; N-Benzoylglycine; Benzoylaminoacetic acid$L-Citrulline; 2-Amino-5-ureidovaleric acid; Citrulline$4-Aminobutanal; 4-Aminobutyraldehyde; Butyraldehyde, 4-amino-$N-Acetyl-L-glutamate 5-se…		26	35	0.000336106	E727,E2861,E1843,E279,E1971,E3252,E1351,E3299,E1385,E2917,E1073,E3123,E1399,E662,E3311,E1239,E2252,E1501,E2444,E458,E591,E3098,E1580,E2666,E226,E918	C00327,C03239/C02946/C04076,C00437,C00217/C05938/C00025,CE5536/C01586,C05589/C00788,C01449,C00242,C05936/C00408,C00024,CE5536/C01586,C00024,C01157/C00430/C03440/C01165/C01110,C00792/C00062,C00024,C00170,C01250,C00021,C00073,C00217/C05938/C00025,C00021,C00217/C05938/C00302/C00025,C00016,C01250,C01137,C01250	L-Citrulline; 2-Amino-5-ureidovaleric acid; Citrulline$6-Amino-2-oxohexanoate; 2-Oxo-6-aminocaproate/4-Acetamidobutanoate; N4-Acetylaminobutanoate/L-2-Aminoadipate 6-semialdehyde; 2-Aminoadipate 6-semialdehyde$N-Acetylornithine; N2-Acetyl-L-ornithine$D-Glutamate; D-Glutamic acid; D-Glutaminic acid; D-2-Aminoglutaric acid/L-4-Hydroxyglutamate semialdehyde/L-Glutamate; L-Glutamic acid; L-Glutaminic…		24.3134	6.9112e-05	4.16045
Tryptophan metabolism	38	78	0.0115116	E1204,E1085,E2568,E2339,E2682,E335,E389,E2138,E2552,E191,E195,E2608,E2039,E16,E181,E2221,E2591,E876,E2174,E1012,E1745,E2116,E1832,E23,E2104,E2023,E1535,E2188,E2460,E1964,E99,E2506,E561,E2407,E2087,E1423,E132,E2701	C00268/C02953/C04244,C00213/C00133/C00041/C00099,C03227/C05651,C05634/C00954,C00031/C00159/C00795/C00221/C00247/C02336/C00293/C00124/C00267/C00137/C00738/C00936/C00095/C00962/C00984/C01582,C04409,C00213/C00133/C00041/C00099,C02693,C00020/C00362,CE2153,C00031/C00159/C00795/C00221/C00247/C02336/C00293/C00124/C13747/C00267/C07480/C00137/C00738/C00936/C00095/C00962/C00984/C01582,C00643,C00217/C05938/…	Dihydrobiopterin; 6,7-Dihydrobiopterin; Quinoid-dihydrobiopterin; (6R)-6-(L-erythro-1,2-Dihydroxypropyl)-7,8-dihydro-6H-pterin/7,8-Dihydrobiopterin/6-Lactoyl-5,6,7,8-tetrahydropterin$Sarcosine; N-Methylglycine/D-Alanine; D-2-Aminopropionic acid; D-Ala/L-Alanine; L-2-Aminopropionic acid; L-alpha-Alanine/beta-Alanine; 3-Aminopropionic acid; 3-Aminopropanoate$3-Hydroxy-L-kynurenine/5-Hydroxykynureni…		33	59	0.0491555	E279,E3157,E2397,E1748,E458,E3123,E2534,E2279,E2917,E1462,E3311,E1958,E1375,E960,E1501,E2589,E2882,E1875,E2144,E2735,E591,E2795,E3098,E1681,E118,E2859,E386,E3418,E1065,E1580,E749,E190,E2285	C00217/C05938/C00025,C05660,CE2095,C00031/C00159/C00795/C00221/C00247/C02336/C00293/C00124/C00267/C00137/C00738/C00936/C00095/C00962/C00984/C01582,C00217/C05938/C00025,C00024,C00020/C00362,C05635/C16596,C00024,CE2095,C00024,C01252,C00877/C03460,CE1918/CE5629,C00021,CE5860,C05645,C01252/C14801/C14876,C05660,C00268/C02953/C04244,C00021,C00051,C00217/C05938/C00302/C00025,thbpt4acam/C15522,C14800/C14…	D-Glutamate; D-Glutamic acid; D-Glutaminic acid; D-2-Aminoglutaric acid/L-4-Hydroxyglutamate semialdehyde/L-Glutamate; L-Glutamic acid; L-Glutaminic acid; Glutamate$5-Methoxyindoleacetate$3-hydroxykynurenine-O-beta-D-glucoside$D-Glucose; Grape sugar; Dextrose/D-Mannose; Mannose; Seminose; Carubinose/D-Tagatose; lyxo-Hexulose/beta-D-Glucose/L-Sorbose; L-xylo-Hexulose/beta-D-Fructose; beta-Fruit su…		14.9543	0.00479689	2.31904
Lysine metabolism	22	49	0.10142	E1745,E724,E2686,E2039,E2407,E631,E2552,E658,E303,E2221,E542,E2770,E2618,E1014,E403,E726,E1545,E2188,E1131,E1960,E1330,E1145	C00322,,C05936/C00408,C00217/C05938/C00025/C00302,C00322,,C00020/C00362,,,C00021,,,,,,C05936/C00408,,C00020/C00362,,,C00037,	2-Oxoadipate; 2-Oxoadipic acid$$N4-Acetylaminobutanal/L-Pipecolate; Pipecolinic acid; Pipecolic acid; 2-Piperidinecarboxylic acid$D-Glutamate; D-Glutamic acid; D-Glutaminic acid; D-2-Aminoglutaric acid/L-4-Hydroxyglutamate semialdehyde/L-Glutamate; L-Glutamic acid; L-Glutaminic acid; Glutamate/DL-Glutamate; DL-Glutaminic acid; 2-Aminoglutaric acid; Glutamate$2-Oxoadipate; 2-Oxoadipic acid$$AMP; A…		14	23	0.0990673	E2861,E591,E2534,E3472,E279,E1501,E1823,E1385,E3098,E913,E1580,E1375,E458,E2859	C03239/C02946/C04076,C00021,C00020/C00362,,C00217/C05938/C00025,C00021,,C05936/C00408,C00217/C05938/C00302/C00025,,C00016,C00877/C03460,C00217/C05938/C00025,C00527	6-Amino-2-oxohexanoate; 2-Oxo-6-aminocaproate/4-Acetamidobutanoate; N4-Acetylaminobutanoate/L-2-Aminoadipate 6-semialdehyde; 2-Aminoadipate 6-semialdehyde$S-Adenosyl-L-homocysteine; S-Adenosylhomocysteine$AMP; Adenosine 5'-monophosphate; Adenylic acid; Adenylate; 5'-AMP; 5'-Adenylic acid; 5'-Adenosine monophosphate; Adenosine 5'-phosphate/dGMP; 2'-Deoxyguanosine 5'-monophosphate; 2'-Deoxyguanosin…		9.20088	0.0562699	1.24972
Arginine and Proline Metabolism	20	60	0.585329	E387,E955,E724,E2686,E1642,E31,E2227,E2120,E2861,E2132,E1022,E1569,E2449,E309,E2037,E118,E726,E2029,E2039,E2031	C00170,C00147,,C05936/C00408,C00792/C00062,C00792/C00062,C00147,C00170,C01157/C00430/C03440/C01165/C01110,C00555,C00555,C00327,C00819/C00064/C05100,C03341/C01157/C00430/C03440/C01165/C01110,CE4788/C00148/C00763,C00327,C05936/C00408,C00147,C00217/C05938/C00025/C00302,C00555	5'-Methylthioadenosine; Methylthioadenosine; S-Methyl-5'-thioadenosine; 5-Methylthioadenosine; 5'-Deoxy-5'-(methylthio)adenosine; Thiomethyladenosine; MTA$Adenine; 6-Aminopurine$$N4-Acetylaminobutanal/L-Pipecolate; Pipecolinic acid; Pipecolic acid; 2-Piperidinecarboxylic acid$D-Arginine; D-2-Amino-5-guanidinovaleric acid/L-Arginine; (S)-2-Amino-5-guanidinovaleric acid$D-Arginine; D-2-Amino-5-guan…		17	26	0.0352912	E727,E2861,E458,E279,E3123,E2444,E1399,E2917,E662,E3067,E226,E1239,E3311,E3098,E1754,E1385,E1580	C00327,C03239/C02946/C04076,C00217/C05938/C00025,C00217/C05938/C00025,C00024,C00073,C01157/C00430/C03440/C01165/C01110,C00024,C00792/C00062,C04281/C04282/C01879/C02238,C01137,C00170,C00024,C00217/C05938/C00302/C00025,C00819/C00064/C05100,C05936/C00408,C00016	L-Citrulline; 2-Amino-5-ureidovaleric acid; Citrulline$6-Amino-2-oxohexanoate; 2-Oxo-6-aminocaproate/4-Acetamidobutanoate; N4-Acetylaminobutanoate/L-2-Aminoadipate 6-semialdehyde; 2-Aminoadipate 6-semialdehyde$D-Glutamate; D-Glutamic acid; D-Glutaminic acid; D-2-Aminoglutaric acid/L-4-Hydroxyglutamate semialdehyde/L-Glutamate; L-Glutamic acid; L-Glutaminic acid; Glutamate$D-Glutamate; D-Glutamic …		7.75941	0.1008	0.996541
Histidine metabolism	18	39	0.103521	E1085,E2421,E2447,E2197,E262,E908,E2039,E2290,E1112,E2188,E1678,E389,E2221,E1400,E2701,E2552,E618,E1278	C00213/C00133/C00041/C00099,,,,,,C00217/C05938/C00025/C00302,,,C00020/C00362,,C00213/C00133/C00041/C00099,C00021,,C00051,C00020/C00362,,	Sarcosine; N-Methylglycine/D-Alanine; D-2-Aminopropionic acid; D-Ala/L-Alanine; L-2-Aminopropionic acid; L-alpha-Alanine/beta-Alanine; 3-Aminopropionic acid; 3-Aminopropanoate$$$$$$D-Glutamate; D-Glutamic acid; D-Glutaminic acid; D-2-Aminoglutaric acid/L-4-Hydroxyglutamate semialdehyde/L-Glutamate; L-Glutamic acid; L-Glutaminic acid; Glutamate/DL-Glutamate; DL-Glutaminic acid; 2-Aminoglutaric aci…		17	32	0.200067	E3391,E2305,E2534,E577,E279,E1501,E2917,E401,E350,E591,E3098,E3335,E3311,E2795,E458,E962,E3123	,,C00020/C00362,,C00217/C05938/C00025,C00021,C00024,,,C00021,C00217/C05938/C00302/C00025,,C00024,C00051,C00217/C05938/C00025,,C00024	$$AMP; Adenosine 5'-monophosphate; Adenylic acid; Adenylate; 5'-AMP; 5'-Adenylic acid; 5'-Adenosine monophosphate; Adenosine 5'-phosphate/dGMP; 2'-Deoxyguanosine 5'-monophosphate; 2'-Deoxyguanosine 5'-phosphate; Deoxyguanylic acid; Deoxyguanosine monophosphate$$D-Glutamate; D-Glutamic acid; D-Glutaminic acid; D-2-Aminoglutaric acid/L-4-Hydroxyglutamate semialdehyde/L-Glutamate; L-Glutamic acid; L…		7.75417	0.10101	0.995636
Starch and Sucrose Metabolism	4	25	0.847156	E2682,E224,E195,E286	C00031/C00159/C00795/C00221/C00247/C02336/C00293/C00124/C00267/C00137/C00738/C00936/C00095/C00962/C00984/C01582,,C00031/C00159/C00795/C00221/C00247/C02336/C00293/C00124/C13747/C00267/C07480/C00137/C00738/C00936/C00095/C00962/C00984/C01582,	D-Glucose; Grape sugar; Dextrose/D-Mannose; Mannose; Seminose; Carubinose/D-Tagatose; lyxo-Hexulose/beta-D-Glucose/L-Sorbose; L-xylo-Hexulose/beta-D-Fructose; beta-Fruit sugar; beta-D-arabino-Hexulose; beta-Levulose; Fructose/Glucose/D-Galactose/alpha-D-Glucose/myo-Inositol; D-myo-Inositol; 1D-myo-Inositol; L-myo-Inositol; 1L-myo-Inositol; meso-Inositol; Inositol; Dambose; Cyclohexitol; Meat suga…		13	18	0.0258802	E998,E1354,E2525,E1628,E2051,E605,E3264,E2109,E1748,E839,E1168,E1859,E3283	C00492/C00721/strch2/C05404/C01835,CE2839,C00105/C01368,C00015,CE2837,C00103/CE3075/C04006/C00275/C05345/C00636/C01097/C01094/C03546/C00446/C00092/C00085/C01172/C01177/C03862,C00105/C01368,C00029/C00052,C00031/C00159/C00795/C00221/C00247/C02336/C00293/C00124/C00267/C00137/C00738/C00936/C00095/C00962/C00984/C01582,CE2838,C00167,C01936,C00760	Raffinose; Melitose; Melitriose; Gossypose; 6G-alpha-D-galactosylsucrose/Dextrin/starch, structure 2 (1,6-{2[1,4-Glc], [1,4-Glc]})/D-Gal alpha 1->6D-Gal alpha 1->6D-Glucose; D-Gal-alpha1->6D-Gal-alpha1->6D-Glucose; Manninotriose/Maltotriose; Amylotriose$maltodecaose$UMP; Uridylic acid; Uridine monophosphate; Uridine 5'-monophosphate; 5'Uridylic acid/3'-UMP; Uridine 3'-monophosphate; Uridine 3'-ph…		7.6403	0.10568	0.976009
Purine metabolism	43	98	0.0471389	E1359,E449,E728,E1275,E1912,E2884,E2449,E773,E997,E85,E2552,E1058,E2188,E2681,E819,E2029,E2518,E955,E176,E42,E1967,E817,E1788,E2237,E2733,E1820,E2164,E1016,E362,E1079,E1167,E1734,E382,E62,E1954,E1330,E3055,E2454,E2401,E164,E2039,E1584,E2227	C04051,C00242,C00309/CE5277/C00508/C00312/C00310/C00259/C00121/C00181,C00262,C05512/C01736/C15586,C04051,C00819/C00064/C05100,C00385,C04823,C00262,C00020/C00362,C03794,C00020/C00362,C00385,C00366,C00147,C00942,C00147,C00366,C03373,C00499,C00575,C00366,C00655,C01345,C11821,C02670/C00072/glac,C00387,C00242,C02670/C00072/glac,C04677,C00054/C00361,C00119,C01551,C01762,C00037,C00286,C05198/C00559,C012…	5-Amino-4-imidazolecarboxyamide$Guanine; 2-Amino-6-hydroxypurine$D-Ribulose; D-erythro-2-Pentulose; D-Arabinoketose; D-Arabinulose; D-Riboketose/aminochrome o-semiquinone/L-Ribulose; L-erythro-Pentulose; L-Arabinoketose; L-Arabinulose; L-Riboketose/L-Xylulose; L-threo-Pentulose; L-Lyxulose/D-Xylulose; D-threo-Pentulose; D-Lyxulose/L-Arabinose; L-Arabinopyranose/D-Ribose/D-Xylose; Wood sugar$Hypox…		27	78	0.810352	E279,E192,E1754,E3299,E2534,E1488,E384,E2106,E3455,E1379,E1300,E458,E3155,E2271,E2029,E715,E3098,E1746,E2087,E3471,E3465,E1523,E2691,E2931,E193,E3381,E2677	C00217/C05938/C00025,C00054/C00361,C00819/C00064/C05100,C00242,C00020/C00362,,,,,,,C00217/C05938/C00025,,,,,C00217/C05938/C00302/C00025,,,,,,,,,,	D-Glutamate; D-Glutamic acid; D-Glutaminic acid; D-2-Aminoglutaric acid/L-4-Hydroxyglutamate semialdehyde/L-Glutamate; L-Glutamic acid; L-Glutaminic acid; Glutamate$Adenosine 3',5'-bisphosphate; PAP; 3'-Phosphoadenylate; Phosphoadenosine phosphate/dGDP; 2'-Deoxyguanosine 5'-diphosphate$D-Glutamine; D-2-Aminoglutaramic acid/L-Glutamine; L-2-Aminoglutaramic acid/3-Ureidoisobutyrate$Guanine; 2-Amino…		6.52989	0.162917	0.788034
Alanine and Aspartate Metabolism	12	29	0.281153	E1085,E2188,E1330,E118,E2039,E463,E31,E389,E1569,E2449,E2552,E1642	C00213/C00133/C00041/C00099,C00020/C00362,C00037,C00327,C00217/C05938/C00025/C00302,,C00792/C00062,C00213/C00133/C00041/C00099,C00327,C00819/C00064/C05100,C00020/C00362,C00792/C00062	Sarcosine; N-Methylglycine/D-Alanine; D-2-Aminopropionic acid; D-Ala/L-Alanine; L-2-Aminopropionic acid; L-alpha-Alanine/beta-Alanine; 3-Aminopropionic acid; 3-Aminopropanoate$AMP; Adenosine 5'-monophosphate; Adenylic acid; Adenylate; 5'-AMP; 5'-Adenylic acid; 5'-Adenosine monophosphate; Adenosine 5'-phosphate/dGMP; 2'-Deoxyguanosine 5'-monophosphate; 2'-Deoxyguanosine 5'-phosphate; Deoxyguanylic…		11	18	0.141501	E727,E458,E279,E3123,E662,E3311,E3098,E3227,E1754,E2917,E2534	C00327,C00217/C05938/C00025,C00217/C05938/C00025,C00024,C00792/C00062,C00024,C00217/C05938/C00302/C00025,,C00819/C00064/C05100,C00024,C00020/C00362	L-Citrulline; 2-Amino-5-ureidovaleric acid; Citrulline$D-Glutamate; D-Glutamic acid; D-Glutaminic acid; D-2-Aminoglutaric acid/L-4-Hydroxyglutamate semialdehyde/L-Glutamate; L-Glutamic acid; L-Glutaminic acid; Glutamate$D-Glutamate; D-Glutamic acid; D-Glutaminic acid; D-2-Aminoglutaric acid/L-4-Hydroxyglutamate semialdehyde/L-Glutamate; L-Glutamic acid; L-Glutaminic acid; Glutamate$Acetyl-CoA; Ac…		6.44861	0.168057	0.774543
Valine, leucine and isoleucine degradation	10	37	0.758592	E2188,E2887,E1463,E2552,E724,E2396,E1524,E2039,E1878,E1606	C00020/C00362,C00232/C00109/C00164/C06002/C00349,,C00020/C00362,,C00232/C00109/C00164/C06002/C00349,,C00217/C05938/C00025/C00302,,	AMP; Adenosine 5'-monophosphate; Adenylic acid; Adenylate; 5'-AMP; 5'-Adenylic acid; 5'-Adenosine monophosphate; Adenosine 5'-phosphate/dGMP; 2'-Deoxyguanosine 5'-monophosphate; 2'-Deoxyguanosine 5'-phosphate; Deoxyguanylic acid; Deoxyguanosine monophosphate$Succinate semialdehyde; Succinic semialdehyde; 4-Oxobutanoate/2-Oxobutanoate; 2-Ketobutyric acid; 2-Oxobutyric acid; 2-Oxobutyrate; 2-Oxobut…		16	25	0.0531888	E508,E2534,E3098,E279,E1580,E2071,E840,E3004,E437,E2917,E3311,E3105,E1375,E458,E3123,E2871	,C00020/C00362,C00217/C05938/C00302/C00025,C00217/C05938/C00025,C00016,,,,,C00024,C00024,,C00877/C03460,C00217/C05938/C00025,C00024,	$AMP; Adenosine 5'-monophosphate; Adenylic acid; Adenylate; 5'-AMP; 5'-Adenylic acid; 5'-Adenosine monophosphate; Adenosine 5'-phosphate/dGMP; 2'-Deoxyguanosine 5'-monophosphate; 2'-Deoxyguanosine 5'-phosphate; Deoxyguanylic acid; Deoxyguanosine monophosphate$D-Glutamate; D-Glutamic acid; D-Glutaminic acid; D-2-Aminoglutaric acid/L-4-Hydroxyglutamate semialdehyde/DL-Glutamate; DL-Glutaminic acid;…		6.4204	0.169876	0.769869
1- and 2-Methylnaphthalene degradation	3	3	0.0499958	E414,E2194,E2026	C14099/C14090,C14089/C02909,C14099/C14090	2-Naphthaldehyde; 2-Naphthalenecarboxaldehyde/1-Naphthaldehyde; 1-Formylnaphthalene$1-Hydroxymethylnaphthalene; 1-Naphthalenemethanol/(2-Naphthyl)methanol; 2-Naphthalenemethanol; 2-Hydroxymethylnaphthalene$2-Naphthaldehyde; 2-Naphthalenecarboxaldehyde/1-Naphthaldehyde; 1-Formylnaphthalene		0	0	0.846147					6.32576	0.176106	0.754227
Glycine, serine, alanine and threonine metabolism	29	76	0.303252	E590,E1085,E1137,E31,E389,E1524,E2039,E2701,E2396,E2552,E2861,E2161,E2221,E778,E1606,E2507,E309,E2447,E746,E1678,E352,E2188,E2887,E2211,E1330,E1591,E1642,E1647,E580	,C00213/C00133/C00041/C00099,,C00792/C00062,C00213/C00133/C00041/C00099,,C00217/C05938/C00025/C00302,C00051,C00232/C00109/C00164/C06002/C00349,C00020/C00362,C01157/C00430/C03440/C01165/C01110,,C00021,,,,C03341/C01157/C00430/C03440/C01165/C01110,,C00515/C00077/C03943/C01602,,,C00020/C00362,C00232/C00109/C00164/C06002/C00349,C00300,C00037,,C00792/C00062,,	$Sarcosine; N-Methylglycine/D-Alanine; D-2-Aminopropionic acid; D-Ala/L-Alanine; L-2-Aminopropionic acid; L-alpha-Alanine/beta-Alanine; 3-Aminopropionic acid; 3-Aminopropanoate$$D-Arginine; D-2-Amino-5-guanidinovaleric acid/L-Arginine; (S)-2-Amino-5-guanidinovaleric acid$Sarcosine; N-Methylglycine/D-Alanine; D-2-Aminopropionic acid; D-Ala/L-Alanine; L-2-Aminopropionic acid; L-alpha-Alanine/beta-A…		20	37	0.153769	E997,E2444,E2534,E3098,E279,E1580,E1399,E2917,E1966,E662,E437,E508,E1501,E2344,E3311,E175,E458,E3123,E591,E2795	,C00073,C00020/C00362,C00217/C05938/C00302/C00025,C00217/C05938/C00025,C00016,C01157/C00430/C03440/C01165/C01110,C00024,,C00792/C00062,,,C00021,,C00024,,C00217/C05938/C00025,C00024,C00021,C00051	$L-Methionine; Methionine; L-2-Amino-4methylthiobutyric acid$AMP; Adenosine 5'-monophosphate; Adenylic acid; Adenylate; 5'-AMP; 5'-Adenylic acid; 5'-Adenosine monophosphate; Adenosine 5'-phosphate/dGMP; 2'-Deoxyguanosine 5'-monophosphate; 2'-Deoxyguanosine 5'-phosphate; Deoxyguanylic acid; Deoxyguanosine monophosphate$D-Glutamate; D-Glutamic acid; D-Glutaminic acid; D-2-Aminoglutaric acid/L-4-Hyd…		6.131	0.189577	0.722215
Pentose phosphate pathway	11	20	0.0593227	E728,E2188,E195,E1026,E1757,E2852,E2682,E2078,E114,E2552,E382	C00309/CE5277/C00508/C00312/C00310/C00259/C00121/C00181,C00020/C00362,C00031/C00159/C00795/C00221/C00247/C02336/C00293/C00124/C13747/C00267/C07480/C00137/C00738/C00936/C00095/C00962/C00984/C01582,,,,C00031/C00159/C00795/C00221/C00247/C02336/C00293/C00124/C00267/C00137/C00738/C00936/C00095/C00962/C00984/C01582,,,C00020/C00362,C00119	D-Ribulose; D-erythro-2-Pentulose; D-Arabinoketose; D-Arabinulose; D-Riboketose/aminochrome o-semiquinone/L-Ribulose; L-erythro-Pentulose; L-Arabinoketose; L-Arabinulose; L-Riboketose/L-Xylulose; L-threo-Pentulose; L-Lyxulose/D-Xylulose; D-threo-Pentulose; D-Lyxulose/L-Arabinose; L-Arabinopyranose/D-Ribose/D-Xylose; Wood sugar$AMP; Adenosine 5'-monophosphate; Adenylic acid; Adenylate; 5'-AMP; 5'-…		8	27	0.811276	E3031,E1052,E2534,E1376,E1834,E605,E166,E1748	,,C00020/C00362,,,C00103/CE3075/C04006/C00275/C05345/C00636/C01097/C01094/C03546/C00446/C00092/C00085/C01172/C01177/C03862,,C00031/C00159/C00795/C00221/C00247/C02336/C00293/C00124/C00267/C00137/C00738/C00936/C00095/C00962/C00984/C01582	$$AMP; Adenosine 5'-monophosphate; Adenylic acid; Adenylate; 5'-AMP; 5'-Adenylic acid; 5'-Adenosine monophosphate; Adenosine 5'-phosphate/dGMP; 2'-Deoxyguanosine 5'-monophosphate; 2'-Deoxyguanosine 5'-phosphate; Deoxyguanylic acid; Deoxyguanosine monophosphate$$$D-Glucose 1-phosphate; alpha-D-Glucose 1-phosphate; Cori ester; D-Glucose alpha-1-phosphate/sorbitol 3-phosphate/1D-myo-Inositol 3-phosp…		6.06782	0.194141	0.711884
Beta-Alanine metabolism	12	26	0.157382	E1085,E363,E2197,E2132,E1278,E104,E1022,E2447,E389,E2031,E2039,E1678	C00213/C00133/C00041/C00099,CE5586/C00315,,C00555,,,C00555,,C00213/C00133/C00041/C00099,C00555,C00217/C05938/C00025/C00302,	Sarcosine; N-Methylglycine/D-Alanine; D-2-Aminopropionic acid; D-Ala/L-Alanine; L-2-Aminopropionic acid; L-alpha-Alanine/beta-Alanine; 3-Aminopropionic acid; 3-Aminopropanoate$dehydrospermidine/Spermidine; N-(3-Aminopropyl)-1,4-butane-diamine$$4-Aminobutanal; 4-Aminobutyraldehyde; Butyraldehyde, 4-amino-$$$4-Aminobutanal; 4-Aminobutyraldehyde; Butyraldehyde, 4-amino-$$Sarcosine; N-Methylglycine/D…		6	11	0.34182	E458,E279,E401,E3391,E3098,E350	C00217/C05938/C00025,C00217/C05938/C00025,,,C00217/C05938/C00302/C00025,	D-Glutamate; D-Glutamic acid; D-Glutaminic acid; D-2-Aminoglutaric acid/L-4-Hydroxyglutamate semialdehyde/L-Glutamate; L-Glutamic acid; L-Glutaminic acid; Glutamate$D-Glutamate; D-Glutamic acid; D-Glutaminic acid; D-2-Aminoglutaric acid/L-4-Hydroxyglutamate semialdehyde/L-Glutamate; L-Glutamic acid; L-Glutaminic acid; Glutamate$$$D-Glutamate; D-Glutamic acid; D-Glutaminic acid; D-2-Aminoglutaric …		5.8451	0.211018	0.675679
Heparan sulfate degradation	4	9	0.355684	E728,E1513,E2682,E195	C00309/CE5277/C00508/C00312/C00310/C00259/C00121/C00181,,C00031/C00159/C00795/C00221/C00247/C02336/C00293/C00124/C00267/C00137/C00738/C00936/C00095/C00962/C00984/C01582,C00031/C00159/C00795/C00221/C00247/C02336/C00293/C00124/C13747/C00267/C07480/C00137/C00738/C00936/C00095/C00962/C00984/C01582	D-Ribulose; D-erythro-2-Pentulose; D-Arabinoketose; D-Arabinulose; D-Riboketose/aminochrome o-semiquinone/L-Ribulose; L-erythro-Pentulose; L-Arabinoketose; L-Arabinulose; L-Riboketose/L-Xylulose; L-threo-Pentulose; L-Lyxulose/D-Xylulose; D-threo-Pentulose; D-Lyxulose/L-Arabinose; L-Arabinopyranose/D-Ribose/D-Xylose; Wood sugar$$D-Glucose; Grape sugar; Dextrose/D-Mannose; Mannose; Seminose; Carubi…		5	7	0.180909	E3311,E2917,E1748,E1810,E3123	C00024,C00024,C00031/C00159/C00795/C00221/C00247/C02336/C00293/C00124/C00267/C00137/C00738/C00936/C00095/C00962/C00984/C01582,,C00024	Acetyl-CoA; Acetyl coenzyme A$Acetyl-CoA; Acetyl coenzyme A$D-Glucose; Grape sugar; Dextrose/D-Mannose; Mannose; Seminose; Carubinose/D-Tagatose; lyxo-Hexulose/beta-D-Glucose/L-Sorbose; L-xylo-Hexulose/beta-D-Fructose; beta-Fruit sugar; beta-D-arabino-Hexulose; beta-Levulose; Fructose/Glucose/D-Galactose/alpha-D-Glucose/myo-Inositol; D-myo-Inositol; 1D-myo-Inositol; L-myo-Inositol; 1L-myo-Inosito…		5.48694	0.24088	0.6182
Aspartate and asparagine metabolism	42	111	0.282413	E2792,E363,E2887,E1330,E31,E1735,E2449,E2400,E2710,E2701,E633,E1642,E2268,E1749,E2861,E2873,E1282,E806,E118,E1693,E1753,E2552,E444,E1580,E2686,E309,E835,E463,E2396,E2031,E726,E352,E2188,E1573,E2132,E746,E1569,E1419,E2427,E1022,E2039,E2037	,CE5586/C00315,C00232/C00109/C00164/C06002/C00349,C00037,C00792/C00062,,C00819/C00064/C05100,,,C00051,C00097,C00792/C00062,,,C01157/C00430/C03440/C01165/C01110,,,,C00327,C00437,,C00020/C00362,,,C05936/C00408,C03341/C01157/C00430/C03440/C01165/C01110,,,C00232/C00109/C00164/C06002/C00349,C00555,C05936/C00408,,C00020/C00362,,C00555,C00515/C00077/C03943/C01602,C00327,,,C00555,C00217/C05938/C00025/C00…	$dehydrospermidine/Spermidine; N-(3-Aminopropyl)-1,4-butane-diamine$Succinate semialdehyde; Succinic semialdehyde; 4-Oxobutanoate/2-Oxobutanoate; 2-Ketobutyric acid; 2-Oxobutyric acid; 2-Oxobutyrate; 2-Oxobutanoic acid; alpha-Ketobutyric acid; alpha-Ketobutyrate/Acetoacetate; 3-Oxobutanoic acid; beta-Ketobutyric acid; Acetoacetic acid/(S)-Methylmalonate semialdehyde/2-Methyl-3-oxopropanoate; 3-Ox…		26	53	0.244433	E727,E2861,E1843,E279,E3067,E3123,E1385,E2534,E2917,E1399,E662,E885,E2858,E2620,E458,E1013,E677,E2795,E3098,E3227,E1580,E1529,E1190,E3311,E3090,E1754	C00327,C03239/C02946/C04076,C00437,C00217/C05938/C00025,C04281/C04282/C01879/C02238,C00024,C05936/C00408,C00020/C00362,C00024,C01157/C00430/C03440/C01165/C01110,C00792/C00062,,,,C00217/C05938/C00025,,,C00051,C00217/C05938/C00302/C00025,,C00016,,,C00024,,C00819/C00064/C05100	L-Citrulline; 2-Amino-5-ureidovaleric acid; Citrulline$6-Amino-2-oxohexanoate; 2-Oxo-6-aminocaproate/4-Acetamidobutanoate; N4-Acetylaminobutanoate/L-2-Aminoadipate 6-semialdehyde; 2-Aminoadipate 6-semialdehyde$N-Acetylornithine; N2-Acetyl-L-ornithine$D-Glutamate; D-Glutamic acid; D-Glutaminic acid; D-2-Aminoglutaric acid/L-4-Hydroxyglutamate semialdehyde/L-Glutamate; L-Glutamic acid; L-Glutaminic…		5.34639	0.253565	0.59591
Dimethyl-branched-chain fatty acid mitochondrial beta-oxidation	0	4	0.854634					8	11	0.082178	E3311,E2379,E3123,E725,E2037,E1580,E437,E2917	C00024,,C00024,,,C00016,,C00024	Acetyl-CoA; Acetyl coenzyme A$$Acetyl-CoA; Acetyl coenzyme A$$$FAD; Flavin adenine dinucleotide$$Acetyl-CoA; Acetyl coenzyme A		5.3119	0.256765	0.590464
Ubiquinone Biosynthesis	4	12	0.575918	E2188,E2221,E2552,E1435	C00020/C00362,C00021,C00020/C00362,C00811/C02763/C00166/C05838	AMP; Adenosine 5'-monophosphate; Adenylic acid; Adenylate; 5'-AMP; 5'-Adenylic acid; 5'-Adenosine monophosphate; Adenosine 5'-phosphate/dGMP; 2'-Deoxyguanosine 5'-monophosphate; 2'-Deoxyguanosine 5'-phosphate; Deoxyguanylic acid; Deoxyguanosine monophosphate$S-Adenosyl-L-homocysteine; S-Adenosylhomocysteine$AMP; Adenosine 5'-monophosphate; Adenylic acid; Adenylate; 5'-AMP; 5'-Adenylic acid; 5'-Ad…		8	12	0.134274	E1070,E2534,E3311,E2917,E3123,E591,E655,E1501	C05838/C00811/C02763/C00166,C00020/C00362,C00024,C00024,C00024,C00021,C05838/C00811/C02763/C00166,C00021	cis-2-Hydroxycinnamate; 2-Coumarinate/4-Coumarate; p-Coumaric acid; trans-4-Hydroxycinnamate; trans-p-Hydroxycinnamate; 4-Hydroxycinnamic acid; 4-Hydroxycinnamate/enol-Phenylpyruvate; enol-Phenylpyruvic acid; enol-alpha-Ketohydrocinnamic acid; 2-Hydroxy-3-phenylpropenoate/Phenylpyruvate; Phenylpyruvic acid; alpha-Ketohydrocinnamic acid; keto-Phenylpyruvate; 3-Phenyl-2-oxopropanoate$AMP; Adenosine…		5.11932	0.275272	0.560238
Drug metabolism - cytochrome P450	14	29	0.102596	E2759,E157,E376,E577,E2935,E2593,E1958,E2719,E1719,E2085,E967,E1070,E2499,E876	,,,,,,,CE2173/C16586,,,,,,C05635/C16596	$$$$$$$/2-Phenyl-1,3-propanediol monocarbamate$$$$$$5-Hydroxyindoleacetate/5-Phenyl-1,3-oxazinane-2,4-dione		5	23	0.839929	E733,E2537,E631,E2279,E2759	,,,C05635/C16596,CE2173/C16586	$$$5-Hydroxyindoleacetate/5-Phenyl-1,3-oxazinane-2,4-dione$/2-Phenyl-1,3-propanediol monocarbamate		4.90278	0.297419	0.526631
Vitamin B6 (pyridoxine) metabolism	4	6	0.119402	E2496,E2559,E53,E2435	C00314/C00547,,,C00314/C00547	Pyridoxine; Pyridoxol/L-Noradrenaline; Noradrenaline; Norepinephrine; Arterenol; 4-[(1R)-2-Amino-1-hydroxyethyl]-1,2-benzenediol$$$Pyridoxine; Pyridoxol/L-Noradrenaline; Noradrenaline; Norepinephrine; Arterenol; 4-[(1R)-2-Amino-1-hydroxyethyl]-1,2-benzenediol		1	5	0.80926	E1205				4.67379	0.322434	0.491559
Vitamin B3 (nicotinate and nicotinamide) metabolism	15	33	0.1394	E2188,E1642,E2078,E114,E31,E2039,E1757,E2052,E2221,E1511,E2073,E629,E2449,E2552,E382	C00020/C00362,C00792/C00062,,,C00792/C00062,C00217/C05938/C00025/C00302,,,C00021,,,,C00819/C00064/C05100,C00020/C00362,C00119	AMP; Adenosine 5'-monophosphate; Adenylic acid; Adenylate; 5'-AMP; 5'-Adenylic acid; 5'-Adenosine monophosphate; Adenosine 5'-phosphate/dGMP; 2'-Deoxyguanosine 5'-monophosphate; 2'-Deoxyguanosine 5'-phosphate; Deoxyguanylic acid; Deoxyguanosine monophosphate$D-Arginine; D-2-Amino-5-guanidinovaleric acid/L-Arginine; (S)-2-Amino-5-guanidinovaleric acid$$$D-Arginine; D-2-Amino-5-guanidinovaleric aci…		10	28	0.736661	E3031,E591,E2534,E279,E1501,E662,E166,E3098,E458,E1754	,C00021,C00020/C00362,C00217/C05938/C00025,C00021,C00792/C00062,,C00217/C05938/C00302/C00025,C00217/C05938/C00025,C00819/C00064/C05100	$S-Adenosyl-L-homocysteine; S-Adenosylhomocysteine$AMP; Adenosine 5'-monophosphate; Adenylic acid; Adenylate; 5'-AMP; 5'-Adenylic acid; 5'-Adenosine monophosphate; Adenosine 5'-phosphate/dGMP; 2'-Deoxyguanosine 5'-monophosphate; 2'-Deoxyguanosine 5'-phosphate; Deoxyguanylic acid; Deoxyguanosine monophosphate$D-Glutamate; D-Glutamic acid; D-Glutaminic acid; D-2-Aminoglutaric acid/L-4-Hydroxyglutam…		4.55207	0.336418	0.473121
Chondroitin sulfate degradation	4	7	0.193177	E728,E1513,E2682,E195	C00309/CE5277/C00508/C00312/C00310/C00259/C00121/C00181,,C00031/C00159/C00795/C00221/C00247/C02336/C00293/C00124/C00267/C00137/C00738/C00936/C00095/C00962/C00984/C01582,C00031/C00159/C00795/C00221/C00247/C02336/C00293/C00124/C13747/C00267/C07480/C00137/C00738/C00936/C00095/C00962/C00984/C01582	D-Ribulose; D-erythro-2-Pentulose; D-Arabinoketose; D-Arabinulose; D-Riboketose/aminochrome o-semiquinone/L-Ribulose; L-erythro-Pentulose; L-Arabinoketose; L-Arabinulose; L-Riboketose/L-Xylulose; L-threo-Pentulose; L-Lyxulose/D-Xylulose; D-threo-Pentulose; D-Lyxulose/L-Arabinose; L-Arabinopyranose/D-Ribose/D-Xylose; Wood sugar$$D-Glucose; Grape sugar; Dextrose/D-Mannose; Mannose; Seminose; Carubi…		2	4	0.55676	E1748,E1810	C00031/C00159/C00795/C00221/C00247/C02336/C00293/C00124/C00267/C00137/C00738/C00936/C00095/C00962/C00984/C01582,	D-Glucose; Grape sugar; Dextrose/D-Mannose; Mannose; Seminose; Carubinose/D-Tagatose; lyxo-Hexulose/beta-D-Glucose/L-Sorbose; L-xylo-Hexulose/beta-D-Fructose; beta-Fruit sugar; beta-D-arabino-Hexulose; beta-Levulose; Fructose/Glucose/D-Galactose/alpha-D-Glucose/myo-Inositol; D-myo-Inositol; 1D-myo-Inositol; L-myo-Inositol; 1L-myo-Inositol; meso-Inositol; Inositol; Dambose; Cyclohexitol; Meat suga…		4.45954	0.347372	0.459205
Drug metabolism - other enzymes	11	23	0.140829	E644,E175,E2953,E148,E1597,E479,E2257,E339,E982,E1304,E1857	,,,C01756/C02380,,,,,,,C01756/C02380	$$$Thiopurine/6-Mercaptopurin; Mercaptopurine$$$$$$$Thiopurine/6-Mercaptopurin; Mercaptopurine		4	14	0.795479	E243,E3074,E550,E1295	,,,	$$$		4.37805	0.357254	0.447023
Nucleotide Sugar Metabolism	0	1	0.854634					3	3	0.132258	E605,E1168,E2320	C00103/CE3075/C04006/C00275/C05345/C00636/C01097/C01094/C03546/C00446/C00092/C00085/C01172/C01177/C03862,C00167,	D-Glucose 1-phosphate; alpha-D-Glucose 1-phosphate; Cori ester; D-Glucose alpha-1-phosphate/sorbitol 3-phosphate/1D-myo-Inositol 3-phosphate; D-myo-Inositol 3-phosphate; myo-Inositol 3-phosphate; Inositol 3-phosphate; 1D-myo-Inositol 3-monophosphate; D-myo-Inositol 3-monophosphate; myo-Inositol 3-monophosphate; Inositol 3-monophosphate; 1L-myo-Inositol 1-phosphate; L-myo-Inositol 1-phosphate/D-Ma…		4.36017	0.359451	0.44436
Lipoate metabolism	2	3	0.267372	E1041,E369	,	$		1	1	0.459793	E2340				4.19218	0.380621	0.419507
N-Glycan Degradation	5	9	0.164944	E2034,E1513,E2682,E195,E2291	,,C00031/C00159/C00795/C00221/C00247/C02336/C00293/C00124/C00267/C00137/C00738/C00936/C00095/C00962/C00984/C01582,C00031/C00159/C00795/C00221/C00247/C02336/C00293/C00124/C13747/C00267/C07480/C00137/C00738/C00936/C00095/C00962/C00984/C01582,	$$D-Glucose; Grape sugar; Dextrose/D-Mannose; Mannose; Seminose; Carubinose/D-Tagatose; lyxo-Hexulose/beta-D-Glucose/L-Sorbose; L-xylo-Hexulose/beta-D-Fructose; beta-Fruit sugar; beta-D-arabino-Hexulose; beta-Levulose; Fructose/Glucose/D-Galactose/alpha-D-Glucose/myo-Inositol; D-myo-Inositol; 1D-myo-Inositol; L-myo-Inositol; 1L-myo-Inositol; meso-Inositol; Inositol; Dambose; Cyclohexitol; Meat su…		1	10	0.843711	E1748	C00031/C00159/C00795/C00221/C00247/C02336/C00293/C00124/C00267/C00137/C00738/C00936/C00095/C00962/C00984/C01582	D-Glucose; Grape sugar; Dextrose/D-Mannose; Mannose; Seminose; Carubinose/D-Tagatose; lyxo-Hexulose/beta-D-Glucose/L-Sorbose; L-xylo-Hexulose/beta-D-Fructose; beta-Fruit sugar; beta-D-arabino-Hexulose; beta-Levulose; Fructose/Glucose/D-Galactose/alpha-D-Glucose/myo-Inositol; D-myo-Inositol; 1D-myo-Inositol; L-myo-Inositol; 1L-myo-Inositol; meso-Inositol; Inositol; Dambose; Cyclohexitol; Meat suga…		3.94419	0.413612	0.383407
Butanoate metabolism	19	52	0.412822	E2188,E1564,E724,E1779,E2396,E1524,E1684,E2856,E1780,E1948,E859,E2887,E2815,E1306,E2932,E2039,E2552,E3029,E1606	C00020/C00362,,,,C00232/C00109/C00164/C06002/C00349,,,,,,,C00232/C00109/C00164/C06002/C00349,,,,C00217/C05938/C00025/C00302,C00020/C00362,,	AMP; Adenosine 5'-monophosphate; Adenylic acid; Adenylate; 5'-AMP; 5'-Adenylic acid; 5'-Adenosine monophosphate; Adenosine 5'-phosphate/dGMP; 2'-Deoxyguanosine 5'-monophosphate; 2'-Deoxyguanosine 5'-phosphate; Deoxyguanylic acid; Deoxyguanosine monophosphate$$$$Succinate semialdehyde; Succinic semialdehyde; 4-Oxobutanoate/2-Oxobutanoate; 2-Ketobutyric acid; 2-Oxobutyric acid; 2-Oxobutyrate; 2-Oxo…		15	31	0.34182	E3098,E1786,E3105,E279,E3123,E124,E2917,E437,E1847,E3311,E1375,E458,E1580,E11,E2534	C00217/C05938/C00302/C00025,,,C00217/C05938/C00025,C00024,,C00024,,,C00024,C00877/C03460,C00217/C05938/C00025,C00016,,C00020/C00362	D-Glutamate; D-Glutamic acid; D-Glutaminic acid; D-2-Aminoglutaric acid/L-4-Hydroxyglutamate semialdehyde/DL-Glutamate; DL-Glutaminic acid; 2-Aminoglutaric acid; Glutamate/L-Glutamate; L-Glutamic acid; L-Glutaminic acid; Glutamate$$$D-Glutamate; D-Glutamic acid; D-Glutaminic acid; D-2-Aminoglutaric acid/L-4-Hydroxyglutamate semialdehyde/L-Glutamate; L-Glutamic acid; L-Glutaminic acid; Glutamate$A…		3.91642	0.417436	0.37941
Androgen and estrogen biosynthesis and metabolism	7	36	0.845643	E2701,E1734,E1698,E438,E2266,E2221,E1103	C00051,C00054/C00361,,,,C00021,	Glutathione; 5-L-Glutamyl-L-cysteinylglycine; N-(N-gamma-L-Glutamyl-L-cysteinyl)glycine; gamma-L-Glutamyl-L-cysteinyl-glycine; GSH; Reduced glutathione$Adenosine 3',5'-bisphosphate; PAP; 3'-Phosphoadenylate; Phosphoadenosine phosphate/dGDP; 2'-Deoxyguanosine 5'-diphosphate$$$$S-Adenosyl-L-homocysteine; S-Adenosylhomocysteine$		14	25	0.174439	E591,E2652,E3173,E192,E1723,E1628,E681,E114,E1168,E324,E2795,E1501,E614,E2438	C00021,,,C00054/C00361,,C00015,,,C00167,,C00051,C00021,,	S-Adenosyl-L-homocysteine; S-Adenosylhomocysteine$$$Adenosine 3',5'-bisphosphate; PAP; 3'-Phosphoadenylate; Phosphoadenosine phosphate/dGDP; 2'-Deoxyguanosine 5'-diphosphate$$UDP; Uridine 5'-diphosphate$$$UDP-glucuronate; UDPglucuronate; UDP-D-glucuronate; UDP-alpha-D-glucuronate$$Glutathione; 5-L-Glutamyl-L-cysteinylglycine; N-(N-gamma-L-Glutamyl-L-cysteinyl)glycine; gamma-L-Glutamyl-L-cysteinyl…		3.82767	0.42983	0.366704
Pentose and Glucuronate Interconversions	2	11	0.806655	E728,E1026	C00309/CE5277/C00508/C00312/C00310/C00259/C00121/C00181,	D-Ribulose; D-erythro-2-Pentulose; D-Arabinoketose; D-Arabinulose; D-Riboketose/aminochrome o-semiquinone/L-Ribulose; L-erythro-Pentulose; L-Arabinoketose; L-Arabinulose; L-Riboketose/L-Xylulose; L-threo-Pentulose; L-Lyxulose/D-Xylulose; D-threo-Pentulose; D-Lyxulose/L-Arabinose; L-Arabinopyranose/D-Ribose/D-Xylose; Wood sugar$		6	9	0.187211	E1052,E2525,E1628,E1168,E3264,E1810	,C00105/C01368,C00015,C00167,C00105/C01368,	$UMP; Uridylic acid; Uridine monophosphate; Uridine 5'-monophosphate; 5'Uridylic acid/3'-UMP; Uridine 3'-monophosphate; Uridine 3'-phosphate$UDP; Uridine 5'-diphosphate$UDP-glucuronate; UDPglucuronate; UDP-D-glucuronate; UDP-alpha-D-glucuronate$UMP; Uridylic acid; Uridine monophosphate; Uridine 5'-monophosphate; 5'Uridylic acid/3'-UMP; Uridine 3'-monophosphate; Uridine 3'-phosphate$		3.78075	0.43649	0.360026
Aminosugars metabolism	10	32	0.64566	E2968,E2291,E2034,E1513,E2136,E95,E2449,E2100,E263,E2039	,,,,,,C00819/C00064/C05100,,,C00217/C05938/C00025/C00302	$$$$$$D-Glutamine; D-2-Aminoglutaramic acid/L-Glutamine; L-2-Aminoglutaramic acid/3-Ureidoisobutyrate$$$D-Glutamate; D-Glutamic acid; D-Glutaminic acid; D-2-Aminoglutaric acid/L-4-Hydroxyglutamate semialdehyde/L-Glutamate; L-Glutamic acid; L-Glutaminic acid; Glutamate/DL-Glutamate; DL-Glutaminic acid; 2-Aminoglutaric acid; Glutamate		20	40	0.254432	E3217,E1406,E2443,E458,E3098,E279,E3330,E1247,E300,E2917,E1834,E1532,E605,E3311,E1628,E2818,E448,E1754,E1523,E3123	,,,C00217/C05938/C00025,C00217/C05938/C00302/C00025,C00217/C05938/C00025,,,,C00024,,,C00103/CE3075/C04006/C00275/C05345/C00636/C01097/C01094/C03546/C00446/C00092/C00085/C01172/C01177/C03862,C00024,C00015,,,C00819/C00064/C05100,,C00024	$$$D-Glutamate; D-Glutamic acid; D-Glutaminic acid; D-2-Aminoglutaric acid/L-4-Hydroxyglutamate semialdehyde/L-Glutamate; L-Glutamic acid; L-Glutaminic acid; Glutamate$D-Glutamate; D-Glutamic acid; D-Glutaminic acid; D-2-Aminoglutaric acid/L-4-Hydroxyglutamate semialdehyde/DL-Glutamate; DL-Glutaminic acid; 2-Aminoglutaric acid; Glutamate/L-Glutamate; L-Glutamic acid; L-Glutaminic acid; Glutamate$…		3.6124	0.460994	0.336305
Vitamin B12 (cyanocobalamin) metabolism	1	3	0.635073	E2221	C00021	S-Adenosyl-L-homocysteine; S-Adenosylhomocysteine		4	6	0.271154	E3078,E591,E1501,E1304	,C00021,C00021,	$S-Adenosyl-L-homocysteine; S-Adenosylhomocysteine$S-Adenosyl-L-homocysteine; S-Adenosylhomocysteine$		3.51817	0.475121	0.323196
Vitamin B5 - CoA biosynthesis from pantothenate	8	18	0.25897	E2188,E633,E789,E2552,E980,E2352,E1107,E749	C00020/C00362,C00097,,C00020/C00362,,,,	AMP; Adenosine 5'-monophosphate; Adenylic acid; Adenylate; 5'-AMP; 5'-Adenylic acid; 5'-Adenosine monophosphate; Adenosine 5'-phosphate/dGMP; 2'-Deoxyguanosine 5'-monophosphate; 2'-Deoxyguanosine 5'-phosphate; Deoxyguanylic acid; Deoxyguanosine monophosphate$L-Cysteine; L-2-Amino-3-mercaptopropionic acid$$AMP; Adenosine 5'-monophosphate; Adenylic acid; Adenylate; 5'-AMP; 5'-Adenylic acid; 5'-Aden…		6	16	0.676918	E2534,E2642,E1406,E1800,E2253,E1445	C00020/C00362,,,,,	AMP; Adenosine 5'-monophosphate; Adenylic acid; Adenylate; 5'-AMP; 5'-Adenylic acid; 5'-Adenosine monophosphate; Adenosine 5'-phosphate/dGMP; 2'-Deoxyguanosine 5'-monophosphate; 2'-Deoxyguanosine 5'-phosphate; Deoxyguanylic acid; Deoxyguanosine monophosphate$$$$$		3.4825	0.480545	0.318266
Nitrogen metabolism	2	7	0.668935	E2449,E2039	C00819/C00064/C05100,C00217/C05938/C00025/C00302	D-Glutamine; D-2-Aminoglutaramic acid/L-Glutamine; L-2-Aminoglutaramic acid/3-Ureidoisobutyrate$D-Glutamate; D-Glutamic acid; D-Glutaminic acid; D-2-Aminoglutaric acid/L-4-Hydroxyglutamate semialdehyde/L-Glutamate; L-Glutamic acid; L-Glutaminic acid; Glutamate/DL-Glutamate; DL-Glutaminic acid; 2-Aminoglutaric acid; Glutamate		5	8	0.269725	E279,E1754,E458,E3098,E3227	C00217/C05938/C00025,C00819/C00064/C05100,C00217/C05938/C00025,C00217/C05938/C00302/C00025,	D-Glutamate; D-Glutamic acid; D-Glutaminic acid; D-2-Aminoglutaric acid/L-4-Hydroxyglutamate semialdehyde/L-Glutamate; L-Glutamic acid; L-Glutaminic acid; Glutamate$D-Glutamine; D-2-Aminoglutaramic acid/L-Glutamine; L-2-Aminoglutaramic acid/3-Ureidoisobutyrate$D-Glutamate; D-Glutamic acid; D-Glutaminic acid; D-2-Aminoglutaric acid/L-4-Hydroxyglutamate semialdehyde/L-Glutamate; L-Glutamic acid; L-…		3.42484	0.489398	0.310337
Hyaluronan Metabolism	2	7	0.668935	E1513,E40	,	$		4	6	0.271154	E1628,E1168,E1532,E1810	C00015,C00167,,	UDP; Uridine 5'-diphosphate$UDP-glucuronate; UDPglucuronate; UDP-D-glucuronate; UDP-alpha-D-glucuronate$$		3.41427	0.491032	0.30889
Ascorbate (Vitamin C) and Aldarate Metabolism	9	21	0.279724	E2701,E696,E2164,E1026,E2650,E1079,E369,E1625,E1192	C00051,C00601,C02670/C00072/glac,,C00601,C02670/C00072/glac,,,	Glutathione; 5-L-Glutamyl-L-cysteinylglycine; N-(N-gamma-L-Glutamyl-L-cysteinyl)glycine; gamma-L-Glutamyl-L-cysteinyl-glycine; GSH; Reduced glutathione$Phenylacetaldehyde; alpha-Tolualdehyde$D-Glucuronolactone; Glucurone; Glucofuranurono-6,3-lactone; D-Glucurono-3,6-lactone; D-Glucurone/Ascorbate; Ascorbic acid; L-Ascorbate; L-Ascorbic acid; Vitamin C/D-glucurono-6,3-lactone$$Phenylacetaldehyde; …		10	26	0.666667	E3399,E1810,E3381,E941,E148,E2795,E2032,E3204,E1301,E2524	,,,,,C00051,,,C05422/C00425/C00417,	$$$$$Glutathione; 5-L-Glutamyl-L-cysteinylglycine; N-(N-gamma-L-Glutamyl-L-cysteinyl)glycine; gamma-L-Glutamyl-L-cysteinyl-glycine; GSH; Reduced glutathione$$$Dehydroascorbate; Dehydroascorbic acid; L-Dehydroascorbate; L-Dehydroascorbic acid/Dehydroascorbate/cis-Aconitate; cis-Aconitic acid$		3.35883	0.499665	0.301321
Methionine and cysteine metabolism	17	60	0.767751	E387,E2188,E2120,E1330,E2863,E2890,E2701,E2887,E1734,E2396,E467,E633,E2221,E2804,E2039,E2788,E2552	C00170,C00020/C00362,C00170,C00037,,,C00051,C00232/C00109/C00164/C06002/C00349,C00054/C00361,C00232/C00109/C00164/C06002/C00349,,C00097,C00021,,C00217/C05938/C00025/C00302,,C00020/C00362	5'-Methylthioadenosine; Methylthioadenosine; S-Methyl-5'-thioadenosine; 5-Methylthioadenosine; 5'-Deoxy-5'-(methylthio)adenosine; Thiomethyladenosine; MTA$AMP; Adenosine 5'-monophosphate; Adenylic acid; Adenylate; 5'-AMP; 5'-Adenylic acid; 5'-Adenosine monophosphate; Adenosine 5'-phosphate/dGMP; 2'-Deoxyguanosine 5'-monophosphate; 2'-Deoxyguanosine 5'-phosphate; Deoxyguanylic acid; Deoxyguanosine…		20	40	0.254432	E1239,E2444,E2534,E3465,E1492,E279,E1501,E226,E2917,E591,E192,E2180,E2795,E911,E3311,E1798,E3098,E458,E3123,E1711	C00170,C00073,C00020/C00362,,,C00217/C05938/C00025,C00021,C01137,C00024,C00021,C00054/C00361,,C00051,,C00024,,C00217/C05938/C00302/C00025,C00217/C05938/C00025,C00024,	5'-Methylthioadenosine; Methylthioadenosine; S-Methyl-5'-thioadenosine; 5-Methylthioadenosine; 5'-Deoxy-5'-(methylthio)adenosine; Thiomethyladenosine; MTA$L-Methionine; Methionine; L-2-Amino-4methylthiobutyric acid$AMP; Adenosine 5'-monophosphate; Adenylic acid; Adenylate; 5'-AMP; 5'-Adenylic acid; 5'-Adenosine monophosphate; Adenosine 5'-phosphate/dGMP; 2'-Deoxyguanosine 5'-monophosphate; 2'-Deo…		3.26602	0.514334	0.288755
Glycosylphosphatidylinositol(GPI)-anchor biosynthesis	0	2	0.854634					2	2	0.24208	E605,E2799	C00103/CE3075/C04006/C00275/C05345/C00636/C01097/C01094/C03546/C00446/C00092/C00085/C01172/C01177/C03862,	D-Glucose 1-phosphate; alpha-D-Glucose 1-phosphate; Cori ester; D-Glucose alpha-1-phosphate/sorbitol 3-phosphate/1D-myo-Inositol 3-phosphate; D-myo-Inositol 3-phosphate; myo-Inositol 3-phosphate; Inositol 3-phosphate; 1D-myo-Inositol 3-monophosphate; D-myo-Inositol 3-monophosphate; myo-Inositol 3-monophosphate; Inositol 3-monophosphate; 1L-myo-Inositol 1-phosphate; L-myo-Inositol 1-phosphate/D-Ma…		3.15113	0.53286	0.273387
Vitamin B9 (folate) metabolism	3	18	0.836568	E1330,E516,E2039	C00037,,C00217/C05938/C00025/C00302	Glycine; Aminoacetic acid; Gly$$D-Glutamate; D-Glutamic acid; D-Glutaminic acid; D-2-Aminoglutaric acid/L-4-Hydroxyglutamate semialdehyde/L-Glutamate; L-Glutamic acid; L-Glutaminic acid; Glutamate/DL-Glutamate; DL-Glutaminic acid; 2-Aminoglutaric acid; Glutamate		9	16	0.247878	E458,E279,E2777,E427,E1662,E1151,E3098,E2106,E1580	C00217/C05938/C00025,C00217/C05938/C00025,,,,,C00217/C05938/C00302/C00025,,C00016	D-Glutamate; D-Glutamic acid; D-Glutaminic acid; D-2-Aminoglutaric acid/L-4-Hydroxyglutamate semialdehyde/L-Glutamate; L-Glutamic acid; L-Glutaminic acid; Glutamate$D-Glutamate; D-Glutamic acid; D-Glutaminic acid; D-2-Aminoglutaric acid/L-4-Hydroxyglutamate semialdehyde/L-Glutamate; L-Glutamic acid; L-Glutaminic acid; Glutamate$$$$$D-Glutamate; D-Glutamic acid; D-Glutaminic acid; D-2-Aminoglutari…		3.14653	0.533611	0.272776
Glutamate metabolism	9	22	0.326359	E1085,E2701,E2887,E2396,E835,E724,E389,E2449,E2039	C00213/C00133/C00041/C00099,C00051,C00232/C00109/C00164/C06002/C00349,C00232/C00109/C00164/C06002/C00349,,,C00213/C00133/C00041/C00099,C00819/C00064/C05100,C00217/C05938/C00025/C00302	Sarcosine; N-Methylglycine/D-Alanine; D-2-Aminopropionic acid; D-Ala/L-Alanine; L-2-Aminopropionic acid; L-alpha-Alanine/beta-Alanine; 3-Aminopropionic acid; 3-Aminopropanoate$Glutathione; 5-L-Glutamyl-L-cysteinylglycine; N-(N-gamma-L-Glutamyl-L-cysteinyl)glycine; gamma-L-Glutamyl-L-cysteinyl-glycine; GSH; Reduced glutathione$Succinate semialdehyde; Succinic semialdehyde; 4-Oxobutanoate/2-Oxobuta…		6	16	0.676918	E458,E279,E2795,E3098,E2858,E1754	C00217/C05938/C00025,C00217/C05938/C00025,C00051,C00217/C05938/C00302/C00025,,C00819/C00064/C05100	D-Glutamate; D-Glutamic acid; D-Glutaminic acid; D-2-Aminoglutaric acid/L-4-Hydroxyglutamate semialdehyde/L-Glutamate; L-Glutamic acid; L-Glutaminic acid; Glutamate$D-Glutamate; D-Glutamic acid; D-Glutaminic acid; D-2-Aminoglutaric acid/L-4-Hydroxyglutamate semialdehyde/L-Glutamate; L-Glutamic acid; L-Glutaminic acid; Glutamate$Glutathione; 5-L-Glutamyl-L-cysteinylglycine; N-(N-gamma-L-Glutamyl-L…		3.01992	0.554497	0.256101
Benzoate degradation via CoA ligation	2	5	0.495673	E2675,E1515	,	$		1	1	0.459793	E2859	C00527	Glutaryl-CoA		2.95764	0.56494	0.247998
Carbon fixation	0	0	0.854634					5	8	0.269725	E1052,E2163,E605,E125,E1523	,,C00103/CE3075/C04006/C00275/C05345/C00636/C01097/C01094/C03546/C00446/C00092/C00085/C01172/C01177/C03862,,	$$D-Glucose 1-phosphate; alpha-D-Glucose 1-phosphate; Cori ester; D-Glucose alpha-1-phosphate/sorbitol 3-phosphate/1D-myo-Inositol 3-phosphate; D-myo-Inositol 3-phosphate; myo-Inositol 3-phosphate; Inositol 3-phosphate; 1D-myo-Inositol 3-monophosphate; D-myo-Inositol 3-monophosphate; myo-Inositol 3-monophosphate; Inositol 3-monophosphate; 1L-myo-Inositol 1-phosphate; L-myo-Inositol 1-phosphate/D-…		2.93487	0.568784	0.245053
N-Glycan biosynthesis	7	22	0.617931	E286,E195,E2352,E2100,E2682,E164,E953	,C00031/C00159/C00795/C00221/C00247/C02336/C00293/C00124/C13747/C00267/C07480/C00137/C00738/C00936/C00095/C00962/C00984/C01582,,,C00031/C00159/C00795/C00221/C00247/C02336/C00293/C00124/C00267/C00137/C00738/C00936/C00095/C00962/C00984/C01582,C00035,	$D-Glucose; Grape sugar; Dextrose/D-Mannose; Mannose; Seminose; Carubinose/D-Tagatose; lyxo-Hexulose/beta-D-Glucose/L-Sorbose; L-xylo-Hexulose/beta-D-Fructose; beta-Fruit sugar; beta-D-arabino-Hexulose; beta-Levulose; Fructose/Glucose/D-Galactose/1,7-Dimethylxanthine; Paraxanthine/alpha-D-Glucose//myo-Inositol; D-myo-Inositol; 1D-myo-Inositol; L-myo-Inositol; 1L-myo-Inositol; meso-Inositol; Inosi…		12	25	0.382993	E2783,E605,E2525,E91,E1532,E1628,E1406,E3264,E2109,E1748,E1263,E2043	,C00103/CE3075/C04006/C00275/C05345/C00636/C01097/C01094/C03546/C00446/C00092/C00085/C01172/C01177/C03862,C00105/C01368,,,C00015,,C00105/C01368,C00029/C00052,C00031/C00159/C00795/C00221/C00247/C02336/C00293/C00124/C00267/C00137/C00738/C00936/C00095/C00962/C00984/C01582,,	$D-Glucose 1-phosphate; alpha-D-Glucose 1-phosphate; Cori ester; D-Glucose alpha-1-phosphate/sorbitol 3-phosphate/1D-myo-Inositol 3-phosphate; D-myo-Inositol 3-phosphate; myo-Inositol 3-phosphate; Inositol 3-phosphate; 1D-myo-Inositol 3-monophosphate; D-myo-Inositol 3-monophosphate; myo-Inositol 3-monophosphate; Inositol 3-monophosphate; 1L-myo-Inositol 1-phosphate; L-myo-Inositol 1-phosphate/D-M…		2.88223	0.577723	0.23828
Xenobiotics metabolism	23	73	0.68238	E2503,E609,E2845,E1598,E2859,E785,E671,E2701,E2023,E2937,E254,E1096,E1797,E709,E639,E2104,E594,E1183,E881,E895,E1734,E1976,E2563	,,,,,,,C00051,C01252/C14801,,,,,,,C14802/C14800/C01717,,,,,C00054/C00361,,	$$$$$$$Glutathione; 5-L-Glutamyl-L-cysteinylglycine; N-(N-gamma-L-Glutamyl-L-cysteinyl)glycine; gamma-L-Glutamyl-L-cysteinyl-glycine; GSH; Reduced glutathione$4-(2-Aminophenyl)-2,4-dioxobutanoate/1-Nitro-5,6-dihydroxy-dihydronaphthalene; 1,2-Dihydro-5-nitro-1,2-naphthalenediol$$$$$$$1-Nitronaphthalene-7,8-oxide/1-Nitronaphthalene-5,6-oxide/4-Hydroxy-2-quinolinecarboxylic acid; Kynurenic acid; Kyn…		21	45	0.358121	E2600,E3363,E1202,E118,E2508,E1464,E192,E3091,E2431,E2304,E3220,E2044,E1019,E1628,E924,E1832,E2795,E190,E1168,E2238,E1875	,,,C14800/C14802/C01717,,,C00054/C00361,,,,,,,C00015,,,C00051,C00637/C14789,C00167,,C01252/C14801/C14876	$$$1-Nitronaphthalene-5,6-oxide/1-Nitronaphthalene-7,8-oxide/4-Hydroxy-2-quinolinecarboxylic acid; Kynurenic acid; Kynurenate$$$Adenosine 3',5'-bisphosphate; PAP; 3'-Phosphoadenylate; Phosphoadenosine phosphate/dGDP; 2'-Deoxyguanosine 5'-diphosphate$$$$$$$UDP; Uridine 5'-diphosphate$$$Glutathione; 5-L-Glutamyl-L-cysteinylglycine; N-(N-gamma-L-Glutamyl-L-cysteinyl)glycine; gamma-L-Glutamyl-L-cyste…		2.81811	0.588711	0.230098
Hexose phosphorylation	4	14	0.680531	E95,E2682,E195,E1435	,C00031/C00159/C00795/C00221/C00247/C02336/C00293/C00124/C00267/C00137/C00738/C00936/C00095/C00962/C00984/C01582,C00031/C00159/C00795/C00221/C00247/C02336/C00293/C00124/C13747/C00267/C07480/C00137/C00738/C00936/C00095/C00962/C00984/C01582,C00811/C02763/C00166/C05838	$D-Glucose; Grape sugar; Dextrose/D-Mannose; Mannose; Seminose; Carubinose/D-Tagatose; lyxo-Hexulose/beta-D-Glucose/L-Sorbose; L-xylo-Hexulose/beta-D-Fructose; beta-Fruit sugar; beta-D-arabino-Hexulose; beta-Levulose; Fructose/Glucose/D-Galactose/alpha-D-Glucose/myo-Inositol; D-myo-Inositol; 1D-myo-Inositol; L-myo-Inositol; 1L-myo-Inositol; meso-Inositol; Inositol; Dambose; Cyclohexitol; Meat sug…		8	16	0.385934	E1070,E367,E1834,E1748,E1247,E605,E448,E655	C05838/C00811/C02763/C00166,,,C00031/C00159/C00795/C00221/C00247/C02336/C00293/C00124/C00267/C00137/C00738/C00936/C00095/C00962/C00984/C01582,,C00103/CE3075/C04006/C00275/C05345/C00636/C01097/C01094/C03546/C00446/C00092/C00085/C01172/C01177/C03862,,C05838/C00811/C02763/C00166	cis-2-Hydroxycinnamate; 2-Coumarinate/4-Coumarate; p-Coumaric acid; trans-4-Hydroxycinnamate; trans-p-Hydroxycinnamate; 4-Hydroxycinnamic acid; 4-Hydroxycinnamate/enol-Phenylpyruvate; enol-Phenylpyruvic acid; enol-alpha-Ketohydrocinnamic acid; 2-Hydroxy-3-phenylpropenoate/Phenylpyruvate; Phenylpyruvic acid; alpha-Ketohydrocinnamic acid; keto-Phenylpyruvate; 3-Phenyl-2-oxopropanoate$$$D-Glucose; G…		2.67394	0.613782	0.211986
Saturated fatty acids beta-oxidation	5	14	0.502059	E1357,E2272,E2558,E2618,E313	,,,,	$$$$		13	30	0.526258	E2674,E2600,E2859,E3311,E526,E1769,E3123,E437,E2917,E1375,E1094,E2304,E1580	,,C00527,C00024,,,C00024,,C00024,C00877/C03460,,,C00016	$$Glutaryl-CoA$Acetyl-CoA; Acetyl coenzyme A$$$Acetyl-CoA; Acetyl coenzyme A$$Acetyl-CoA; Acetyl coenzyme A$Crotonoyl-CoA; Crotonyl-CoA; 2-Butenoyl-CoA; trans-But-2-enoyl-CoA; But-2-enoyl-CoA/2-Methylprop-2-enoyl-CoA; Methacrylyl-CoA; Methylacrylyl-CoA$$$FAD; Flavin adenine dinucleotide		2.662	0.61588	0.210504
Limonene and pinene degradation	3	7	0.414755	E1942,E2016,E2865	,,	$$		1	2	0.638938	E3076				2.65603	0.61693	0.209764
Pyruvate Metabolism	3	17	0.830098	E2507,E2701,E1137	,C00051,	$Glutathione; 5-L-Glutamyl-L-cysteinylglycine; N-(N-gamma-L-Glutamyl-L-cysteinyl)glycine; gamma-L-Glutamyl-L-cysteinyl-glycine; GSH; Reduced glutathione$		7	13	0.328292	E997,E3311,E3123,E1966,E2795,E175,E2917	,C00024,C00024,,C00051,,C00024	$Acetyl-CoA; Acetyl coenzyme A$Acetyl-CoA; Acetyl coenzyme A$$Glutathione; 5-L-Glutamyl-L-cysteinylglycine; N-(N-gamma-L-Glutamyl-L-cysteinyl)glycine; gamma-L-Glutamyl-L-cysteinyl-glycine; GSH; Reduced glutathione$$Acetyl-CoA; Acetyl coenzyme A		2.60013	0.626801	0.202871
CoA Catabolism	5	12	0.376187	E2188,E980,E789,E2552,E749	C00020/C00362,,,C00020/C00362,	AMP; Adenosine 5'-monophosphate; Adenylic acid; Adenylate; 5'-AMP; 5'-Adenylic acid; 5'-Adenosine monophosphate; Adenosine 5'-phosphate/dGMP; 2'-Deoxyguanosine 5'-monophosphate; 2'-Deoxyguanosine 5'-phosphate; Deoxyguanylic acid; Deoxyguanosine monophosphate$$$AMP; Adenosine 5'-monophosphate; Adenylic acid; Adenylate; 5'-AMP; 5'-Adenylic acid; 5'-Adenosine monophosphate; Adenosine 5'-phosphate/dG…		3	9	0.733468	E2642,E2534,E1445	,C00020/C00362,	$AMP; Adenosine 5'-monophosphate; Adenylic acid; Adenylate; 5'-AMP; 5'-Adenylic acid; 5'-Adenosine monophosphate; Adenosine 5'-phosphate/dGMP; 2'-Deoxyguanosine 5'-monophosphate; 2'-Deoxyguanosine 5'-phosphate; Deoxyguanylic acid; Deoxyguanosine monophosphate$		2.57528	0.631208	0.199827
Vitamin H (biotin) metabolism	4	10	0.431812	E1190,E2188,E2552,E1279	,C00020/C00362,C00020/C00362,	$AMP; Adenosine 5'-monophosphate; Adenylic acid; Adenylate; 5'-AMP; 5'-Adenylic acid; 5'-Adenosine monophosphate; Adenosine 5'-phosphate/dGMP; 2'-Deoxyguanosine 5'-monophosphate; 2'-Deoxyguanosine 5'-phosphate; Deoxyguanylic acid; Deoxyguanosine monophosphate$AMP; Adenosine 5'-monophosphate; Adenylic acid; Adenylate; 5'-AMP; 5'-Adenylic acid; 5'-Adenosine monophosphate; Adenosine 5'-phosphate/dGM…		4	10	0.640702	E773,E3479,E511,E2534	,,,C00020/C00362	$$$AMP; Adenosine 5'-monophosphate; Adenylic acid; Adenylate; 5'-AMP; 5'-Adenylic acid; 5'-Adenosine monophosphate; Adenosine 5'-phosphate/dGMP; 2'-Deoxyguanosine 5'-monophosphate; 2'-Deoxyguanosine 5'-phosphate; Deoxyguanylic acid; Deoxyguanosine monophosphate		2.56991	0.632163	0.199171
Porphyrin metabolism	9	29	0.647088	E2164,E309,E100,E2804,E2861,E1079,E1330,E51,E2519	C02670/C00072/glac,C03341/C01157/C00430/C03440/C01165/C01110,,,C01157/C00430/C03440/C01165/C01110,C02670/C00072/glac,C00037,,	D-Glucuronolactone; Glucurone; Glucofuranurono-6,3-lactone; D-Glucurono-3,6-lactone; D-Glucurone/Ascorbate; Ascorbic acid; L-Ascorbate; L-Ascorbic acid; Vitamin C/D-glucurono-6,3-lactone$2-Amino-4-oxopentanoic acid; 2-Amino-4-oxopentanoate/trans-4-Hydroxy-L-proline/5-Aminolevulinate; 5-Amino-4-oxopentanoate; 5-Amino-4-oxovaleric acid/cis-4-Hydroxy-D-proline/L-Glutamate 5-semialdehyde; L-Glutamate…		10	21	0.427947	E2275,E1810,E1492,E1486,E1399,E1626,E1628,E1580,E1168,E1301	,,,,C01157/C00430/C03440/C01165/C01110,,C00015,C00016,C00167,C05422/C00425/C00417	$$$$trans-4-Hydroxy-L-proline/5-Aminolevulinate; 5-Amino-4-oxopentanoate; 5-Amino-4-oxovaleric acid/cis-4-Hydroxy-D-proline/L-Glutamate 5-semialdehyde; L-Glutamate gamma-semialdehyde/5-Amino-2-oxopentanoic acid; 5-Amino-2-oxopentanoate; 2-Oxo-5-amino-pentanoate; 2-Oxo-5-aminopentanoate; alpha-Keto-delta-aminopentanoate; 2-Oxo-5-aminovalerate$$UDP; Uridine 5'-diphosphate$FAD; Flavin adenine dinucl…		2.56806	0.632492	0.198945
Vitamin B1 (thiamin) metabolism	6	18	0.567767	E2188,E2407,E2894,E1836,E1745,E2552	C00020/C00362,C00322,,,C00322,C00020/C00362	AMP; Adenosine 5'-monophosphate; Adenylic acid; Adenylate; 5'-AMP; 5'-Adenylic acid; 5'-Adenosine monophosphate; Adenosine 5'-phosphate/dGMP; 2'-Deoxyguanosine 5'-monophosphate; 2'-Deoxyguanosine 5'-phosphate; Deoxyguanylic acid; Deoxyguanosine monophosphate$2-Oxoadipate; 2-Oxoadipic acid$$$2-Oxoadipate; 2-Oxoadipic acid$AMP; Adenosine 5'-monophosphate; Adenylic acid; Adenylate; 5'-AMP; 5'-Adenyl…		6	13	0.50626	E2534,E2859,E3311,E3123,E580,E2917	C00020/C00362,C00527,C00024,C00024,,C00024	AMP; Adenosine 5'-monophosphate; Adenylic acid; Adenylate; 5'-AMP; 5'-Adenylic acid; 5'-Adenosine monophosphate; Adenosine 5'-phosphate/dGMP; 2'-Deoxyguanosine 5'-monophosphate; 2'-Deoxyguanosine 5'-phosphate; Deoxyguanylic acid; Deoxyguanosine monophosphate$Glutaryl-CoA$Acetyl-CoA; Acetyl coenzyme A$Acetyl-CoA; Acetyl coenzyme A$$Acetyl-CoA; Acetyl coenzyme A		2.4935	0.645801	0.189902
Proteoglycan biosynthesis	2	11	0.806655	E1734,E286	C00054/C00361,	Adenosine 3',5'-bisphosphate; PAP; 3'-Phosphoadenylate; Phosphoadenosine phosphate/dGDP; 2'-Deoxyguanosine 5'-diphosphate$		5	9	0.356609	E192,E1168,E2109,E1628,E1532	C00054/C00361,C00167,C00029/C00052,C00015,	Adenosine 3',5'-bisphosphate; PAP; 3'-Phosphoadenylate; Phosphoadenosine phosphate/dGDP; 2'-Deoxyguanosine 5'-diphosphate$UDP-glucuronate; UDPglucuronate; UDP-D-glucuronate; UDP-alpha-D-glucuronate$UDP-glucose; UDPglucose; UDP-D-glucose; Uridine diphosphate glucose; UDP-alpha-D-glucose/UDP-D-galactose; UDP-galactose; UDP-D-galactopyranose$UDP; Uridine 5'-diphosphate$		2.49195	0.646078	0.189715
Phytanic acid peroxisomal oxidation	4	20	0.821444	E2188,E2547,E724,E2552	C00020/C00362,,,C00020/C00362	AMP; Adenosine 5'-monophosphate; Adenylic acid; Adenylate; 5'-AMP; 5'-Adenylic acid; 5'-Adenosine monophosphate; Adenosine 5'-phosphate/dGMP; 2'-Deoxyguanosine 5'-monophosphate; 2'-Deoxyguanosine 5'-phosphate; Deoxyguanylic acid; Deoxyguanosine monophosphate$$$AMP; Adenosine 5'-monophosphate; Adenylic acid; Adenylate; 5'-AMP; 5'-Adenylic acid; 5'-Adenosine monophosphate; Adenosine 5'-phosphate/dG…		10	20	0.352239	E212,E2108,E3311,E2917,E3123,E1092,E2883,E2486,E2534,E3392	,,C00024,C00024,C00024,,,,C00020/C00362,	$$Acetyl-CoA; Acetyl coenzyme A$Acetyl-CoA; Acetyl coenzyme A$Acetyl-CoA; Acetyl coenzyme A$$$$AMP; Adenosine 5'-monophosphate; Adenylic acid; Adenylate; 5'-AMP; 5'-Adenylic acid; 5'-Adenosine monophosphate; Adenosine 5'-phosphate/dGMP; 2'-Deoxyguanosine 5'-monophosphate; 2'-Deoxyguanosine 5'-phosphate; Deoxyguanylic acid; Deoxyguanosine monophosphate$		2.48027	0.648172	0.18831
Propanoate metabolism	6	20	0.661289	E2188,E104,E2396,E2887,E369,E2552	C00020/C00362,,C00232/C00109/C00164/C06002/C00349,C00232/C00109/C00164/C06002/C00349,,C00020/C00362	AMP; Adenosine 5'-monophosphate; Adenylic acid; Adenylate; 5'-AMP; 5'-Adenylic acid; 5'-Adenosine monophosphate; Adenosine 5'-phosphate/dGMP; 2'-Deoxyguanosine 5'-monophosphate; 2'-Deoxyguanosine 5'-phosphate; Deoxyguanylic acid; Deoxyguanosine monophosphate$$Succinate semialdehyde; Succinic semialdehyde; 4-Oxobutanoate/2-Oxobutanoate; 2-Ketobutyric acid; 2-Oxobutyric acid; 2-Oxobutyrate; 2-Oxobu…		6	12	0.439207	E2534,E3311,E1580,E3123,E492,E2917	C00020/C00362,C00024,C00016,C00024,,C00024	AMP; Adenosine 5'-monophosphate; Adenylic acid; Adenylate; 5'-AMP; 5'-Adenylic acid; 5'-Adenosine monophosphate; Adenosine 5'-phosphate/dGMP; 2'-Deoxyguanosine 5'-monophosphate; 2'-Deoxyguanosine 5'-phosphate; Deoxyguanylic acid; Deoxyguanosine monophosphate$Acetyl-CoA; Acetyl coenzyme A$FAD; Flavin adenine dinucleotide$Acetyl-CoA; Acetyl coenzyme A$$Acetyl-CoA; Acetyl coenzyme A		2.4727	0.649531	0.1874
Glycosphingolipid biosynthesis - globoseries	6	15	0.390892	E2682,E195,E1513,E286,E2100,E164	C00031/C00159/C00795/C00221/C00247/C02336/C00293/C00124/C00267/C00137/C00738/C00936/C00095/C00962/C00984/C01582,C00031/C00159/C00795/C00221/C00247/C02336/C00293/C00124/C13747/C00267/C07480/C00137/C00738/C00936/C00095/C00962/C00984/C01582,,,,C00035	D-Glucose; Grape sugar; Dextrose/D-Mannose; Mannose; Seminose; Carubinose/D-Tagatose; lyxo-Hexulose/beta-D-Glucose/L-Sorbose; L-xylo-Hexulose/beta-D-Fructose; beta-Fruit sugar; beta-D-arabino-Hexulose; beta-Levulose; Fructose/Glucose/D-Galactose/alpha-D-Glucose/myo-Inositol; D-myo-Inositol; 1D-myo-Inositol; L-myo-Inositol; 1L-myo-Inositol; meso-Inositol; Inositol; Dambose; Cyclohexitol; Meat suga…		5	17	0.796488	E2669,E1748,E2109,E1628,E1532	,C00031/C00159/C00795/C00221/C00247/C02336/C00293/C00124/C00267/C00137/C00738/C00936/C00095/C00962/C00984/C01582,C00029/C00052,C00015,	$D-Glucose; Grape sugar; Dextrose/D-Mannose; Mannose; Seminose; Carubinose/D-Tagatose; lyxo-Hexulose/beta-D-Glucose/L-Sorbose; L-xylo-Hexulose/beta-D-Fructose; beta-Fruit sugar; beta-D-arabino-Hexulose; beta-Levulose; Fructose/Glucose/D-Galactose/alpha-D-Glucose/myo-Inositol; D-myo-Inositol; 1D-myo-Inositol; L-myo-Inositol; 1L-myo-Inositol; meso-Inositol; Inositol; Dambose; Cyclohexitol; Meat sug…		2.33374	0.674634	0.170932
Electron transport chain	1	2	0.499454	E2804				1	2	0.638938	E1492				2.28438	0.683615	0.165188
Galactose metabolism	9	29	0.647088	E286,E195,E2352,E2471,E1513,E2682,E2034,E3008,E2291	,C00031/C00159/C00795/C00221/C00247/C02336/C00293/C00124/C13747/C00267/C07480/C00137/C00738/C00936/C00095/C00962/C00984/C01582,,,,C00031/C00159/C00795/C00221/C00247/C02336/C00293/C00124/C00267/C00137/C00738/C00936/C00095/C00962/C00984/C01582,,,	$D-Glucose; Grape sugar; Dextrose/D-Mannose; Mannose; Seminose; Carubinose/D-Tagatose; lyxo-Hexulose/beta-D-Glucose/L-Sorbose; L-xylo-Hexulose/beta-D-Fructose; beta-Fruit sugar; beta-D-arabino-Hexulose; beta-Levulose; Fructose/Glucose/D-Galactose/1,7-Dimethylxanthine; Paraxanthine/alpha-D-Glucose//myo-Inositol; D-myo-Inositol; 1D-myo-Inositol; L-myo-Inositol; 1L-myo-Inositol; meso-Inositol; Inosi…		12	27	0.498109	E998,E2500,E2443,E2163,E125,E1628,E1406,E992,E2818,E1748,E2109,E605	C00492/C00721/strch2/C05404/C01835,,,,,C00015,,,,C00031/C00159/C00795/C00221/C00247/C02336/C00293/C00124/C00267/C00137/C00738/C00936/C00095/C00962/C00984/C01582,C00029/C00052,C00103/CE3075/C04006/C00275/C05345/C00636/C01097/C01094/C03546/C00446/C00092/C00085/C01172/C01177/C03862	Raffinose; Melitose; Melitriose; Gossypose; 6G-alpha-D-galactosylsucrose/Dextrin/starch, structure 2 (1,6-{2[1,4-Glc], [1,4-Glc]})/D-Gal alpha 1->6D-Gal alpha 1->6D-Glucose; D-Gal-alpha1->6D-Gal-alpha1->6D-Glucose; Manninotriose/Maltotriose; Amylotriose$$$$$UDP; Uridine 5'-diphosphate$$$$D-Glucose; Grape sugar; Dextrose/D-Mannose; Mannose; Seminose; Carubinose/D-Tagatose; lyxo-Hexulose/beta-D-Glu…		2.26442	0.687255	0.162882
Fatty acid oxidation	1	12	0.849172	E1080				8	16	0.385934	E925,E3311,E1580,E1539,E3123,E1092,E2033,E2917	,C00024,C00016,,C00024,,,C00024	$Acetyl-CoA; Acetyl coenzyme A$FAD; Flavin adenine dinucleotide$$Acetyl-CoA; Acetyl coenzyme A$$$Acetyl-CoA; Acetyl coenzyme A		2.23116	0.693328	0.159061
Caffeine metabolism	2	4	0.390219	E195,E1264	C00031/C00159/C00795/C00221/C00247/C02336/C00293/C00124/C13747/C00267/C07480/C00137/C00738/C00936/C00095/C00962/C00984/C01582,	D-Glucose; Grape sugar; Dextrose/D-Mannose; Mannose; Seminose; Carubinose/D-Tagatose; lyxo-Hexulose/beta-D-Glucose/L-Sorbose; L-xylo-Hexulose/beta-D-Fructose; beta-Fruit sugar; beta-D-arabino-Hexulose; beta-Levulose; Fructose/Glucose/D-Galactose/1,7-Dimethylxanthine; Paraxanthine/alpha-D-Glucose//myo-Inositol; D-myo-Inositol; 1D-myo-Inositol; L-myo-Inositol; 1L-myo-Inositol; meso-Inositol; Inosit…		0	1	0.846147					2.21622	0.696062	0.157352
Alkaloid biosynthesis II	5	13	0.445257	E2188,E1087,E2552,E2436,E1126	C00020/C00362,,C00020/C00362,,	AMP; Adenosine 5'-monophosphate; Adenylic acid; Adenylate; 5'-AMP; 5'-Adenylic acid; 5'-Adenosine monophosphate; Adenosine 5'-phosphate/dGMP; 2'-Deoxyguanosine 5'-monophosphate; 2'-Deoxyguanosine 5'-phosphate; Deoxyguanylic acid; Deoxyguanosine monophosphate$$AMP; Adenosine 5'-monophosphate; Adenylic acid; Adenylate; 5'-AMP; 5'-Adenylic acid; 5'-Adenosine monophosphate; Adenosine 5'-phosphate/dGM…		2	7	0.769851	E2020,E2534	,C00020/C00362	$AMP; Adenosine 5'-monophosphate; Adenylic acid; Adenylate; 5'-AMP; 5'-Adenylic acid; 5'-Adenosine monophosphate; Adenosine 5'-phosphate/dGMP; 2'-Deoxyguanosine 5'-monophosphate; 2'-Deoxyguanosine 5'-phosphate; Deoxyguanylic acid; Deoxyguanosine monophosphate		2.14132	0.709785	0.148873
Linoleate metabolism	10	34	0.705571	E345,E2701,E2164,E429,E1079,E1691,E3058,E987,E1230,E2945	,C00051,C02670/C00072/glac,,C02670/C00072/glac,,,,,	$Glutathione; 5-L-Glutamyl-L-cysteinylglycine; N-(N-gamma-L-Glutamyl-L-cysteinyl)glycine; gamma-L-Glutamyl-L-cysteinyl-glycine; GSH; Reduced glutathione$D-Glucuronolactone; Glucurone; Glucofuranurono-6,3-lactone; D-Glucurono-3,6-lactone; D-Glucurone/Ascorbate; Ascorbic acid; L-Ascorbate; L-Ascorbic acid; Vitamin C/D-glucurono-6,3-lactone$$D-Glucuronolactone; Glucurone; Glucofuranurono-6,3-lactone…		13	30	0.526258	E996,E347,E215,E2558,E1628,E432,E2668,E1168,E12,E2795,E2129,E2415,E942	,,,,C00015,,,C00167,,C00051,,,	$$$$UDP; Uridine 5'-diphosphate$$$UDP-glucuronate; UDPglucuronate; UDP-D-glucuronate; UDP-alpha-D-glucuronate$$Glutathione; 5-L-Glutamyl-L-cysteinylglycine; N-(N-gamma-L-Glutamyl-L-cysteinyl)glycine; gamma-L-Glutamyl-L-cysteinyl-glycine; GSH; Reduced glutathione$$$		1.98142	0.739176	0.131252
Fructose and mannose metabolism	6	18	0.567767	E2094,E195,E2682,E2790,E1136,E164	,C00031/C00159/C00795/C00221/C00247/C02336/C00293/C00124/C13747/C00267/C07480/C00137/C00738/C00936/C00095/C00962/C00984/C01582,C00031/C00159/C00795/C00221/C00247/C02336/C00293/C00124/C00267/C00137/C00738/C00936/C00095/C00962/C00984/C01582,,,C00035	$D-Glucose; Grape sugar; Dextrose/D-Mannose; Mannose; Seminose; Carubinose/D-Tagatose; lyxo-Hexulose/beta-D-Glucose/L-Sorbose; L-xylo-Hexulose/beta-D-Fructose; beta-Fruit sugar; beta-D-arabino-Hexulose; beta-Levulose; Fructose/Glucose/D-Galactose/1,7-Dimethylxanthine; Paraxanthine/alpha-D-Glucose//myo-Inositol; D-myo-Inositol; 1D-myo-Inositol; L-myo-Inositol; 1L-myo-Inositol; meso-Inositol; Inosi…		12	31	0.665238	E2678,E605,E777,E979,E2163,E2783,E367,E1900,E105,E1748,E125,E2043	,C00103/CE3075/C04006/C00275/C05345/C00636/C01097/C01094/C03546/C00446/C00092/C00085/C01172/C01177/C03862,,,,,,,,C00031/C00159/C00795/C00221/C00247/C02336/C00293/C00124/C00267/C00137/C00738/C00936/C00095/C00962/C00984/C01582,,	$D-Glucose 1-phosphate; alpha-D-Glucose 1-phosphate; Cori ester; D-Glucose alpha-1-phosphate/sorbitol 3-phosphate/1D-myo-Inositol 3-phosphate; D-myo-Inositol 3-phosphate; myo-Inositol 3-phosphate; Inositol 3-phosphate; 1D-myo-Inositol 3-monophosphate; D-myo-Inositol 3-monophosphate; myo-Inositol 3-monophosphate; Inositol 3-monophosphate; 1L-myo-Inositol 1-phosphate; L-myo-Inositol 1-phosphate/D-M…		1.94731	0.74545	0.127581
Vitamin E metabolism	9	28	0.613814	E2188,E696,E1066,E1689,E2650,E2175,E2780,E755,E2552	C00020/C00362,C00601,,,C00601,,,,C00020/C00362	AMP; Adenosine 5'-monophosphate; Adenylic acid; Adenylate; 5'-AMP; 5'-Adenylic acid; 5'-Adenosine monophosphate; Adenosine 5'-phosphate/dGMP; 2'-Deoxyguanosine 5'-monophosphate; 2'-Deoxyguanosine 5'-phosphate; Deoxyguanylic acid; Deoxyguanosine monophosphate$Phenylacetaldehyde; alpha-Tolualdehyde$$$Phenylacetaldehyde; alpha-Tolualdehyde$$$$AMP; Adenosine 5'-monophosphate; Adenylic acid; Adenylate…		6	15	0.636669	E123,E3204,E3311,E3123,E2534,E2917	,,C00024,C00024,C00020/C00362,C00024	$$Acetyl-CoA; Acetyl coenzyme A$Acetyl-CoA; Acetyl coenzyme A$AMP; Adenosine 5'-monophosphate; Adenylic acid; Adenylate; 5'-AMP; 5'-Adenylic acid; 5'-Adenosine monophosphate; Adenosine 5'-phosphate/dGMP; 2'-Deoxyguanosine 5'-monophosphate; 2'-Deoxyguanosine 5'-phosphate; Deoxyguanylic acid; Deoxyguanosine monophosphate$Acetyl-CoA; Acetyl coenzyme A		1.87914	0.757976	0.120344
Pyrimidine metabolism	24	70	0.518192	E1085,E2449,E164,E2552,E1461,E2396,E2039,E389,E878,E441,E3055,E2188,E2887,E618,E2169,E1945,E1734,E382,E286,E2352,E647,E731,E2100,E1616	C00213/C00133/C00041/C00099,C00819/C00064/C05100,C00035,C00020/C00362,,C00232/C00109/C00164/C06002/C00349,C00217/C05938/C00025/C00302,C00213/C00133/C00041/C00099,,,C00286,C00020/C00362,C00232/C00109/C00164/C06002/C00349,,,,C00054/C00361,C00119,,,,,,	Sarcosine; N-Methylglycine/D-Alanine; D-2-Aminopropionic acid; D-Ala/L-Alanine; L-2-Aminopropionic acid; L-alpha-Alanine/beta-Alanine; 3-Aminopropionic acid; 3-Aminopropanoate$D-Glutamine; D-2-Aminoglutaramic acid/L-Glutamine; L-2-Aminoglutaramic acid/3-Ureidoisobutyrate$GDP; Guanosine 5'-diphosphate; Guanosine diphosphate$AMP; Adenosine 5'-monophosphate; Adenylic acid; Adenylate; 5'-AMP; 5'-Aden…		28	77	0.779682	E1648,E279,E1523,E1628,E1390,E1494,E1754,E2443,E1406,E2534,E2448,E192,E2818,E1842,E3264,E962,E458,E589,E2109,E3098,E2525,E3438,E3227,E893,E605,E2160,E252,E1683	,C00217/C05938/C00025,,C00015,,,C00819/C00064/C05100,,,C00020/C00362,,C00054/C00361,,,C00105/C01368,,C00217/C05938/C00025,,C00029/C00052,C00217/C05938/C00302/C00025,C00105/C01368,,,,C00103/CE3075/C04006/C00275/C05345/C00636/C01097/C01094/C03546/C00446/C00092/C00085/C01172/C01177/C03862,,,	$D-Glutamate; D-Glutamic acid; D-Glutaminic acid; D-2-Aminoglutaric acid/L-4-Hydroxyglutamate semialdehyde/L-Glutamate; L-Glutamic acid; L-Glutaminic acid; Glutamate$$UDP; Uridine 5'-diphosphate$$$D-Glutamine; D-2-Aminoglutaramic acid/L-Glutamine; L-2-Aminoglutaramic acid/3-Ureidoisobutyrate$$$AMP; Adenosine 5'-monophosphate; Adenylic acid; Adenylate; 5'-AMP; 5'-Adenylic acid; 5'-Adenosine monoph…		1.81256	0.770184	0.113405
Glycerophospholipid metabolism	18	60	0.725989	E2968,E2682,E1014,E195,E263,E2334,E395,E2136,E506,E2057,E391,E2221,E2100,E3008,E1763,E1407,E771,E2886	,C00031/C00159/C00795/C00221/C00247/C02336/C00293/C00124/C00267/C00137/C00738/C00936/C00095/C00962/C00984/C01582,,C00031/C00159/C00795/C00221/C00247/C02336/C00293/C00124/C13747/C00267/C07480/C00137/C00738/C00936/C00095/C00962/C00984/C01582,,,,,,,,C00021,,,,C00588/C05594,,	$D-Glucose; Grape sugar; Dextrose/D-Mannose; Mannose; Seminose; Carubinose/D-Tagatose; lyxo-Hexulose/beta-D-Glucose/L-Sorbose; L-xylo-Hexulose/beta-D-Fructose; beta-Fruit sugar; beta-D-arabino-Hexulose; beta-Levulose; Fructose/Glucose/D-Galactose/alpha-D-Glucose/myo-Inositol; D-myo-Inositol; 1D-myo-Inositol; L-myo-Inositol; 1L-myo-Inositol; meso-Inositol; Inositol; Dambose; Cyclohexitol; Meat sug…		18	43	0.565247	E3217,E605,E753,E3311,E2773,E300,E3123,E2671,E1406,E769,E2988,E1501,E2917,E1748,E2657,E2799,E591,E1733	,C00103/CE3075/C04006/C00275/C05345/C00636/C01097/C01094/C03546/C00446/C00092/C00085/C01172/C01177/C03862,C00588/C05594,C00024,,,C00024,,,,,C00021,C00024,C00031/C00159/C00795/C00221/C00247/C02336/C00293/C00124/C00267/C00137/C00738/C00936/C00095/C00962/C00984/C01582,,,C00021,	$D-Glucose 1-phosphate; alpha-D-Glucose 1-phosphate; Cori ester; D-Glucose alpha-1-phosphate/sorbitol 3-phosphate/1D-myo-Inositol 3-phosphate; D-myo-Inositol 3-phosphate; myo-Inositol 3-phosphate; Inositol 3-phosphate; 1D-myo-Inositol 3-monophosphate; D-myo-Inositol 3-monophosphate; myo-Inositol 3-monophosphate; Inositol 3-monophosphate; 1L-myo-Inositol 1-phosphate; L-myo-Inositol 1-phosphate/D-M…		1.78143	0.775879	0.110206
Fatty acid oxidation, peroxisome	2	7	0.668935	E724,E965	,	$		4	10	0.640702	E3311,E1539,E2917,E3123	C00024,,C00024,C00024	Acetyl-CoA; Acetyl coenzyme A$$Acetyl-CoA; Acetyl coenzyme A$Acetyl-CoA; Acetyl coenzyme A		1.69452	0.791714	0.101432
Bile acid biosynthesis	11	33	0.570792	E2188,E1563,E1298,E1330,E531,E285,E2571,E370,E771,E764,E2552	C00020/C00362,,,C00037,,,,,,,C00020/C00362	AMP; Adenosine 5'-monophosphate; Adenylic acid; Adenylate; 5'-AMP; 5'-Adenylic acid; 5'-Adenosine monophosphate; Adenosine 5'-phosphate/dGMP; 2'-Deoxyguanosine 5'-monophosphate; 2'-Deoxyguanosine 5'-phosphate; Deoxyguanylic acid; Deoxyguanosine monophosphate$$$Glycine; Aminoacetic acid; Gly$$$$$$$AMP; Adenosine 5'-monophosphate; Adenylic acid; Adenylate; 5'-AMP; 5'-Adenylic acid; 5'-Adenosine mon…		14	40	0.76733	E2358,E1652,E405,E774,E2466,E3417,E1515,E1087,E864,E695,E2534,E3213,E1580,E1682	,,,,,,,,,,C00020/C00362,,C00016,	$$$$$$$$$$AMP; Adenosine 5'-monophosphate; Adenylic acid; Adenylate; 5'-AMP; 5'-Adenylic acid; 5'-Adenosine monophosphate; Adenosine 5'-phosphate/dGMP; 2'-Deoxyguanosine 5'-monophosphate; 2'-Deoxyguanosine 5'-phosphate; Deoxyguanylic acid; Deoxyguanosine monophosphate$$FAD; Flavin adenine dinucleotide$		1.65113	0.799574	0.0971415
Prostaglandin formation from arachidonate	12	40	0.698597	E2188,E349,E2164,E663,E88,E2024,E1079,E967,E391,E1137,E2701,E2552	C00020/C00362,,C02670/C00072/glac,,,,C02670/C00072/glac,,,,C00051,C00020/C00362	AMP; Adenosine 5'-monophosphate; Adenylic acid; Adenylate; 5'-AMP; 5'-Adenylic acid; 5'-Adenosine monophosphate; Adenosine 5'-phosphate/dGMP; 2'-Deoxyguanosine 5'-monophosphate; 2'-Deoxyguanosine 5'-phosphate; Deoxyguanylic acid; Deoxyguanosine monophosphate$$D-Glucuronolactone; Glucurone; Glucofuranurono-6,3-lactone; D-Glucurono-3,6-lactone; D-Glucurone/Ascorbate; Ascorbic acid; L-Ascorbate; L-A…		10	25	0.635829	E2428,E2534,E3311,E3123,E2917,E3063,E2795,E129,E719,E1301	,C00020/C00362,C00024,C00024,C00024,,C00051,,,C05422/C00425/C00417	$AMP; Adenosine 5'-monophosphate; Adenylic acid; Adenylate; 5'-AMP; 5'-Adenylic acid; 5'-Adenosine monophosphate; Adenosine 5'-phosphate/dGMP; 2'-Deoxyguanosine 5'-monophosphate; 2'-Deoxyguanosine 5'-phosphate; Deoxyguanylic acid; Deoxyguanosine monophosphate$Acetyl-CoA; Acetyl coenzyme A$Acetyl-CoA; Acetyl coenzyme A$Acetyl-CoA; Acetyl coenzyme A$$Glutathione; 5-L-Glutamyl-L-cysteinylglycine; N-…		1.62301	0.80465	0.0943931
Vitamin B2 (riboflavin) metabolism	3	9	0.585161	E2188,E2552,E1373	C00020/C00362,C00020/C00362,	AMP; Adenosine 5'-monophosphate; Adenylic acid; Adenylate; 5'-AMP; 5'-Adenylic acid; 5'-Adenosine monophosphate; Adenosine 5'-phosphate/dGMP; 2'-Deoxyguanosine 5'-monophosphate; 2'-Deoxyguanosine 5'-phosphate; Deoxyguanylic acid; Deoxyguanosine monophosphate$AMP; Adenosine 5'-monophosphate; Adenylic acid; Adenylate; 5'-AMP; 5'-Adenylic acid; 5'-Adenosine monophosphate; Adenosine 5'-phosphate/dGMP…		3	10	0.768675	E100,E1580,E2534	,C00016,C00020/C00362	$FAD; Flavin adenine dinucleotide$AMP; Adenosine 5'-monophosphate; Adenylic acid; Adenylate; 5'-AMP; 5'-Adenylic acid; 5'-Adenosine monophosphate; Adenosine 5'-phosphate/dGMP; 2'-Deoxyguanosine 5'-monophosphate; 2'-Deoxyguanosine 5'-phosphate; Deoxyguanylic acid; Deoxyguanosine monophosphate		1.59791	0.809168	0.0919616
Squalene and cholesterol biosynthesis	5	23	0.813545	E1134,E771,E2396,E953,E2887	,,C00232/C00109/C00164/C06002/C00349,,C00232/C00109/C00164/C06002/C00349	$$Succinate semialdehyde; Succinic semialdehyde; 4-Oxobutanoate/2-Oxobutanoate; 2-Ketobutyric acid; 2-Oxobutyric acid; 2-Oxobutyrate; 2-Oxobutanoic acid; alpha-Ketobutyric acid; alpha-Ketobutyrate/Acetoacetate; 3-Oxobutanoic acid; beta-Ketobutyric acid; Acetoacetic acid/(S)-Methylmalonate semialdehyde/2-Methyl-3-oxopropanoate; 3-Oxo-2-methylpropanoate; Methylmalonate semialdehyde$$Succinate semia…		6	14	0.570456	E3311,E1580,E286,E3123,E1263,E2917	C00024,C00016,,C00024,,C00024	Acetyl-CoA; Acetyl coenzyme A$FAD; Flavin adenine dinucleotide$$Acetyl-CoA; Acetyl coenzyme A$$Acetyl-CoA; Acetyl coenzyme A		1.53535	0.820363	0.0859942
Keratan sulfate degradation	3	9	0.585161	E2682,E1513,E195	C00031/C00159/C00795/C00221/C00247/C02336/C00293/C00124/C00267/C00137/C00738/C00936/C00095/C00962/C00984/C01582,,C00031/C00159/C00795/C00221/C00247/C02336/C00293/C00124/C13747/C00267/C07480/C00137/C00738/C00936/C00095/C00962/C00984/C01582	D-Glucose; Grape sugar; Dextrose/D-Mannose; Mannose; Seminose; Carubinose/D-Tagatose; lyxo-Hexulose/beta-D-Glucose/L-Sorbose; L-xylo-Hexulose/beta-D-Fructose; beta-Fruit sugar; beta-D-arabino-Hexulose; beta-Levulose; Fructose/Glucose/D-Galactose/alpha-D-Glucose/myo-Inositol; D-myo-Inositol; 1D-myo-Inositol; L-myo-Inositol; 1L-myo-Inositol; meso-Inositol; Inositol; Dambose; Cyclohexitol; Meat suga…		4	14	0.795479	E1748,E1532,E3007,E1628	C00031/C00159/C00795/C00221/C00247/C02336/C00293/C00124/C00267/C00137/C00738/C00936/C00095/C00962/C00984/C01582,,,C00015	D-Glucose; Grape sugar; Dextrose/D-Mannose; Mannose; Seminose; Carubinose/D-Tagatose; lyxo-Hexulose/beta-D-Glucose/L-Sorbose; L-xylo-Hexulose/beta-D-Fructose; beta-Fruit sugar; beta-D-arabino-Hexulose; beta-Levulose; Fructose/Glucose/D-Galactose/alpha-D-Glucose/myo-Inositol; D-myo-Inositol; 1D-myo-Inositol; L-myo-Inositol; 1L-myo-Inositol; meso-Inositol; Inositol; Dambose; Cyclohexitol; Meat suga…		1.52936	0.821429	0.0854301
Glyoxylate and Dicarboxylate Metabolism	1	3	0.635073	E728	C00309/CE5277/C00508/C00312/C00310/C00259/C00121/C00181	D-Ribulose; D-erythro-2-Pentulose; D-Arabinoketose; D-Arabinulose; D-Riboketose/aminochrome o-semiquinone/L-Ribulose; L-erythro-Pentulose; L-Arabinoketose; L-Arabinulose; L-Riboketose/L-Xylulose; L-threo-Pentulose; L-Lyxulose/D-Xylulose; D-threo-Pentulose; D-Lyxulose/L-Arabinose; L-Arabinopyranose/D-Ribose/D-Xylose; Wood sugar		1	3	0.732964	E2344				1.52935	0.82143	0.0854294
Glycosphingolipid biosynthesis - ganglioseries	9	28	0.613814	E515,E286,E195,E1734,E1513,E816,E2682,E2100,E164	,,C00031/C00159/C00795/C00221/C00247/C02336/C00293/C00124/C13747/C00267/C07480/C00137/C00738/C00936/C00095/C00962/C00984/C01582,C00054/C00361,,,C00031/C00159/C00795/C00221/C00247/C02336/C00293/C00124/C00267/C00137/C00738/C00936/C00095/C00962/C00984/C01582,,C00035	$$D-Glucose; Grape sugar; Dextrose/D-Mannose; Mannose; Seminose; Carubinose/D-Tagatose; lyxo-Hexulose/beta-D-Glucose/L-Sorbose; L-xylo-Hexulose/beta-D-Fructose; beta-Fruit sugar; beta-D-arabino-Hexulose; beta-Levulose; Fructose/Glucose/D-Galactose/1,7-Dimethylxanthine; Paraxanthine/alpha-D-Glucose//myo-Inositol; D-myo-Inositol; 1D-myo-Inositol; L-myo-Inositol; 1L-myo-Inositol; meso-Inositol; Inos…		7	21	0.760692	E2669,E192,E1628,E2109,E1748,E1795,E1532	,C00054/C00361,C00015,C00029/C00052,C00031/C00159/C00795/C00221/C00247/C02336/C00293/C00124/C00267/C00137/C00738/C00936/C00095/C00962/C00984/C01582,,	$Adenosine 3',5'-bisphosphate; PAP; 3'-Phosphoadenylate; Phosphoadenosine phosphate/dGDP; 2'-Deoxyguanosine 5'-diphosphate$UDP; Uridine 5'-diphosphate$UDP-glucose; UDPglucose; UDP-D-glucose; Uridine diphosphate glucose; UDP-alpha-D-glucose/UDP-D-galactose; UDP-galactose; UDP-D-galactopyranose$D-Glucose; Grape sugar; Dextrose/D-Mannose; Mannose; Seminose; Carubinose/D-Tagatose; lyxo-Hexulose/beta-…		1.52318	0.822528	0.0848494
Biopterin metabolism	5	17	0.670448	E1659,E1204,E1136,E2087,E2660	CE2174/C00082,C00268/C02953/C04244,,C00272,	/L-Tyrosine; (S)-3-(p-Hydroxyphenyl)alanine; (S)-2-Amino-3-(p-hydroxyphenyl)propionic acid; Tyrosine$Dihydrobiopterin; 6,7-Dihydrobiopterin; Quinoid-dihydrobiopterin; (6R)-6-(L-erythro-1,2-Dihydroxypropyl)-7,8-dihydro-6H-pterin/7,8-Dihydrobiopterin/6-Lactoyl-5,6,7,8-tetrahydropterin$$Tetrahydrobiopterin; 5,6,7,8-Tetrahydrobiopterin; 2-Amino-6-(1,2-dihydroxypropyl)-5,6,7,8-tetrahydoro-4(1H)-pterid…		7	19	0.697336	E517,E2735,E1877,E2844,E2368,E1325,E1681	C00079/CE2172,C00268/C02953/C04244,,CE2174/C00082,,CE2174/C00082,thbpt4acam/C15522	L-Phenylalanine; (S)-alpha-Amino-beta-phenylpropionic acid/$Dihydrobiopterin; 6,7-Dihydrobiopterin; Quinoid-dihydrobiopterin; (6R)-6-(L-erythro-1,2-Dihydroxypropyl)-7,8-dihydro-6H-pterin/7,8-Dihydrobiopterin/6-Lactoyl-5,6,7,8-tetrahydropterin$$/L-Tyrosine; (S)-3-(p-Hydroxyphenyl)alanine; (S)-2-Amino-3-(p-hydroxyphenyl)propionic acid; Tyrosine$$/L-Tyrosine; (S)-3-(p-Hydroxyphenyl)alanine; (S)-2-Am…		1.52059	0.822987	0.0846068
D4&E4-neuroprostanes formation	3	9	0.585161	E1079,E2164,E1155	C02670/C00072/glac,C02670/C00072/glac,	D-Glucuronolactone; Glucurone; Glucofuranurono-6,3-lactone; D-Glucurono-3,6-lactone; D-Glucurone/Ascorbate; Ascorbic acid; L-Ascorbate; L-Ascorbic acid; Vitamin C/D-glucurono-6,3-lactone$D-Glucuronolactone; Glucurone; Glucofuranurono-6,3-lactone; D-Glucurono-3,6-lactone; D-Glucurone/Ascorbate; Ascorbic acid; L-Ascorbate; L-Ascorbic acid; Vitamin C/D-glucurono-6,3-lactone$		2	8	0.799597	E1301,E109	C05422/C00425/C00417,	Dehydroascorbate; Dehydroascorbic acid; L-Dehydroascorbate; L-Dehydroascorbic acid/Dehydroascorbate/cis-Aconitate; cis-Aconitic acid$		1.51903	0.823265	0.0844604
TCA cycle	4	30	0.85287	E2894,E724,E164,E2289	,,C00035,	$$GDP; Guanosine 5'-diphosphate; Guanosine diphosphate$		9	21	0.553735	E3311,E1523,E1357,E3123,E2917,E1580,E2032,E1301,E148	C00024,,,C00024,C00024,C00016,,C05422/C00425/C00417,	Acetyl-CoA; Acetyl coenzyme A$$$Acetyl-CoA; Acetyl coenzyme A$Acetyl-CoA; Acetyl coenzyme A$FAD; Flavin adenine dinucleotide$$Dehydroascorbate; Dehydroascorbic acid; L-Dehydroascorbate; L-Dehydroascorbic acid/Dehydroascorbate/cis-Aconitate; cis-Aconitic acid$		1.50044	0.826564	0.0827234
Selenoamino acid metabolism	6	18	0.567767	E2188,E1085,E2396,E2887,E389,E2552	C00020/C00362,C00213/C00133/C00041/C00099,C00232/C00109/C00164/C06002/C00349,C00232/C00109/C00164/C06002/C00349,C00213/C00133/C00041/C00099,C00020/C00362	AMP; Adenosine 5'-monophosphate; Adenylic acid; Adenylate; 5'-AMP; 5'-Adenylic acid; 5'-Adenosine monophosphate; Adenosine 5'-phosphate/dGMP; 2'-Deoxyguanosine 5'-monophosphate; 2'-Deoxyguanosine 5'-phosphate; Deoxyguanylic acid; Deoxyguanosine monophosphate$Sarcosine; N-Methylglycine/D-Alanine; D-2-Aminopropionic acid; D-Ala/L-Alanine; L-2-Aminopropionic acid; L-alpha-Alanine/beta-Alanine; 3-Ami…		3	15	0.834972	E3465,E2534,E2084	,C00020/C00362,	$AMP; Adenosine 5'-monophosphate; Adenylic acid; Adenylate; 5'-AMP; 5'-Adenylic acid; 5'-Adenosine monophosphate; Adenosine 5'-phosphate/dGMP; 2'-Deoxyguanosine 5'-monophosphate; 2'-Deoxyguanosine 5'-phosphate; Deoxyguanylic acid; Deoxyguanosine monophosphate$		1.4928	0.827916	0.0820138
Mono-unsaturated fatty acid beta-oxidation	2	14	0.839341	E2188,E2552	C00020/C00362,C00020/C00362	AMP; Adenosine 5'-monophosphate; Adenylic acid; Adenylate; 5'-AMP; 5'-Adenylic acid; 5'-Adenosine monophosphate; Adenosine 5'-phosphate/dGMP; 2'-Deoxyguanosine 5'-monophosphate; 2'-Deoxyguanosine 5'-phosphate; Deoxyguanylic acid; Deoxyguanosine monophosphate$AMP; Adenosine 5'-monophosphate; Adenylic acid; Adenylate; 5'-AMP; 5'-Adenylic acid; 5'-Adenosine monophosphate; Adenosine 5'-phosphate/dGMP…		8	19	0.578607	E1769,E2534,E3311,E2917,E3123,E1092,E2108,E1580	,C00020/C00362,C00024,C00024,C00024,,,C00016	$AMP; Adenosine 5'-monophosphate; Adenylic acid; Adenylate; 5'-AMP; 5'-Adenylic acid; 5'-Adenosine monophosphate; Adenosine 5'-phosphate/dGMP; 2'-Deoxyguanosine 5'-monophosphate; 2'-Deoxyguanosine 5'-phosphate; Deoxyguanylic acid; Deoxyguanosine monophosphate$Acetyl-CoA; Acetyl coenzyme A$Acetyl-CoA; Acetyl coenzyme A$Acetyl-CoA; Acetyl coenzyme A$$$FAD; Flavin adenine dinucleotide		1.44454	0.836418	0.0775766
R Group Synthesis	1	5	0.755147	E2272				2	5	0.658264	E1580,E1539	C00016,	FAD; Flavin adenine dinucleotide$		1.39799	0.844545	0.0733771
3-oxo-10R-octadecatrienoate beta-oxidation	2	9	0.752122	E697,E2662	,	$		3	8	0.673809	E3311,E3123,E2917	C00024,C00024,C00024	Acetyl-CoA; Acetyl coenzyme A$Acetyl-CoA; Acetyl coenzyme A$Acetyl-CoA; Acetyl coenzyme A		1.35933	0.851232	0.0699522
O-Glycan biosynthesis	2	8	0.722376	E286,E2100	,	$		3	9	0.733468	E1628,E2109,E1532	C00015,C00029/C00052,	UDP; Uridine 5'-diphosphate$UDP-glucose; UDPglucose; UDP-D-glucose; Uridine diphosphate glucose; UDP-alpha-D-glucose/UDP-D-galactose; UDP-galactose; UDP-D-galactopyranose$		1.27036	0.866384	0.0622897
Phosphatidylinositol phosphate metabolism	5	26	0.836568	E664,E195,E2682,E2100,E2886	,C00031/C00159/C00795/C00221/C00247/C02336/C00293/C00124/C13747/C00267/C07480/C00137/C00738/C00936/C00095/C00962/C00984/C01582,C00031/C00159/C00795/C00221/C00247/C02336/C00293/C00124/C00267/C00137/C00738/C00936/C00095/C00962/C00984/C01582,,	$D-Glucose; Grape sugar; Dextrose/D-Mannose; Mannose; Seminose; Carubinose/D-Tagatose; lyxo-Hexulose/beta-D-Glucose/L-Sorbose; L-xylo-Hexulose/beta-D-Fructose; beta-Fruit sugar; beta-D-arabino-Hexulose; beta-Levulose; Fructose/Glucose/D-Galactose/1,7-Dimethylxanthine; Paraxanthine/alpha-D-Glucose//myo-Inositol; D-myo-Inositol; 1D-myo-Inositol; L-myo-Inositol; 1L-myo-Inositol; meso-Inositol; Inosi…		14	35	0.63835	E2600,E2988,E1810,E2163,E125,E1628,E1532,E605,E769,E1265,E1748,E2304,E2799,E2390	,,,,,C00015,,C00103/CE3075/C04006/C00275/C05345/C00636/C01097/C01094/C03546/C00446/C00092/C00085/C01172/C01177/C03862,,,C00031/C00159/C00795/C00221/C00247/C02336/C00293/C00124/C00267/C00137/C00738/C00936/C00095/C00962/C00984/C01582,,,	$$$$$UDP; Uridine 5'-diphosphate$$D-Glucose 1-phosphate; alpha-D-Glucose 1-phosphate; Cori ester; D-Glucose alpha-1-phosphate/sorbitol 3-phosphate/1D-myo-Inositol 3-phosphate; D-myo-Inositol 3-phosphate; myo-Inositol 3-phosphate; Inositol 3-phosphate; 1D-myo-Inositol 3-monophosphate; D-myo-Inositol 3-monophosphate; myo-Inositol 3-monophosphate; Inositol 3-monophosphate; 1L-myo-Inositol 1-phosphat…		1.25463	0.869024	0.060968
Vitamin D3 (cholecalciferol) metabolism	1	3	0.635073	E2948				0	3	0.846147					1.24216	0.87111	0.0599268
Glutathione Metabolism	8	28	0.714982	E1085,E2701,E1330,E352,E835,E633,E389,E2039	C00213/C00133/C00041/C00099,C00051,C00037,,,C00097,C00213/C00133/C00041/C00099,C00217/C05938/C00025/C00302	Sarcosine; N-Methylglycine/D-Alanine; D-2-Aminopropionic acid; D-Ala/L-Alanine; L-2-Aminopropionic acid; L-alpha-Alanine/beta-Alanine; 3-Aminopropionic acid; 3-Aminopropanoate$Glutathione; 5-L-Glutamyl-L-cysteinylglycine; N-(N-gamma-L-Glutamyl-L-cysteinyl)glycine; gamma-L-Glutamyl-L-cysteinyl-glycine; GSH; Reduced glutathione$Glycine; Aminoacetic acid; Gly$$$L-Cysteine; L-2-Amino-3-mercaptopropio…		7	21	0.760692	E458,E279,E3067,E2858,E3098,E2795,E1723	C00217/C05938/C00025,C00217/C05938/C00025,C04281/C04282/C01879/C02238,,C00217/C05938/C00302/C00025,C00051,	D-Glutamate; D-Glutamic acid; D-Glutaminic acid; D-2-Aminoglutaric acid/L-4-Hydroxyglutamate semialdehyde/L-Glutamate; L-Glutamic acid; L-Glutaminic acid; Glutamate$D-Glutamate; D-Glutamic acid; D-Glutaminic acid; D-2-Aminoglutaric acid/L-4-Hydroxyglutamate semialdehyde/L-Glutamate; L-Glutamic acid; L-Glutaminic acid; Glutamate$L-1-Pyrroline-3-hydroxy-5-carboxylate; 3-Hydroxy-L-1-pyrroline-5-carb…		1.21805	0.875118	0.0579333
[truncated: 35 more rows]

## Sheet: RKO G12V_V600E
Supplementary table 9E. Metabolic pathway enrichment in RKO KRAS G12V as compared to RKO BRAF V600E.
Pathway	Positive Mode							Negative Mode							Fisher's Method
	overlap_size	pathway_size	p-value	overlap_EmpiricalCompounds (id)	overlap_features (id)	overlap_features (name)		overlap_size	pathway_size	p-value	overlap_EmpiricalCompounds (id)	overlap_features (id)	overlap_features (name)		Chi^2	p-value	-log10
[truncated: 120 more rows]

## Sheet: RKO G12V_WT
Supplementary table 9F. Metabolic pathway enrichment in RKO KRAS G12V as compared to BRAF WT.
	Positive Mode							Negative Mode							Fisher's Method
Pathway	overlap_size	pathway_size	p-value	overlap_EmpiricalCompounds (id)	overlap_features (id)	overlap_features (name)		overlap_size	pathway_size	p-value	overlap_EmpiricalCompounds (id)	overlap_features (id)	overlap_features (name)		Chi^2	p-value	-log10
[truncated: 120 more rows]

## Sheet: RKO G13D_V600E
Supplementary table 9G. Metabolic pathway enrichment in RKO KRAS G13D as compared to BRAF V600E.
[truncated: 123 more rows]

[truncated: 3 more sheets: RKO G13D_WT, HCT116 V600E_G13D, HCT116 V600E_WT]
